# Supplementary material for: Genome-wide identification and analysis of wheat LRR-RLK family genes following Chinese wheat mosaic virus infection
Source: Front Plant Sci. 2023 Jan 17;13:1109845. doi: 10.3389/fpls.2022.1109845 (PMC9887201; doi:10.3389/fpls.2022.1109845)
Supplement: Supplementary file 2 [file DataSheet_1.xlsx]

## Sheet: S1
Table S1 Gene-specific primers used in this study
Name	Primers（5’-3’）
qPCR TraesCS5D02G161800-F	AGTGTCTGCCTCTCCAATGC
qPCR TraesCS5D02G161800-R	GTGCAAGGAAGAACTGTGCC
qPCR TraesCS2D02G321400-F	CTGGAGCGGTTCCATCAACT
qPCR TraesCS2D02G321400-R	GAGAAAAAGGAGGTGCCCCA
qPCR TraesCS1A02G240300-F	TCATTGCCCTGGTGTTCTTCTA
qPCR TraesCS1A02G240300-R	GAGGTCGTGCTGCTCTATTG
qPCR TraesCS4B02G055600-F	GAACTGCTTCCTTGACGTTGC
qPCR TraesCS4B02G055600-R	CTTATTTTCTGCAGGCACAGG
qPCR TraesCS5B02G365500-F	GCAAGGGAATGCGTTTACCG
qPCR TraesCS5B02G365500-R	CGAGAGCTTTGGAAGTTGCG
qPCR TraesCS5A02G428900-F	GAGGATATCAGCCGCCATCG
qPCR TraesCS5A02G428900-R	TGGCGACATGGTTTTGGTCT
qPCR TraesCS4D02G172000-F	CTTTCTCGGAACAAGCTCACG
qPCR TraesCS4D02G172000-R	CGGACACAGATGAGAGGGAGATA
qPCR TraesCS3B02G459200-F	TGACGGAAAAGGCCGATGTT
qPCR TraesCS3B02G459200-R	TCGAGTGTCCGATGGCTTTC
qPCR TraesCS4D02G050200-F	GGGACTGCCAATCGATCACC
qPCR TraesCS4D02G050200-R	AGTTCCCTGCCAGATTGAGC
qPCR TraesCS2D02G034200-F	CCGAGGGTCTCTGACTTTGG
qPCR TraesCS2D02G034200-R	ATTGTCTGGCCGTACTCTGG
qPCR TraesCS7D02G365800-F	GCCGAAGCTGAACCTCACTA
qPCR TraesCS7D02G365800-R	CCGTACAGCGTAGCGCC
qPCR TraesCS1A02G391700-F	CTGGCTCCACACTGACCATA
qPCR TraesCS1A02G391700-R	AGCACTAGGAATTTCCCCAGA
qPCR TraesCS1D02G002900-F	ACCTCAGCCTAATGTTGGTGC
qPCR TraesCS1D02G002900-R	ATCTGGAACGGTGGGCTTG
qPCR TraesCS4B02G211800-F	GCTCTCAGCAGCCTTCCAAA
qPCR TraesCS4B02G211800-R	CCCAGAAACACATCAGAGCCA
VIGS TraesCS5D02G161800-F	CCTTAATTAA TTGGCCAAAATGGATCCTTG
VIGS TraesCS5D02G161800-R	TTTTCCTTTTGCGGCCGC CCATAGCATTCAAAATAG
VIGS TraesCS4D02G172000-F	CCTTAATTAA AACTGACGTGAATGCAGG
VIGS TraesCS4D02G172000-R	TTTTCCTTTTGCGGCCGC TAGATAAGAA GCTGAAGT
VIGS TraesCS7D02G365800-F	CCTTAATTAA AAGCTCAATTCTCTCAACTT
VIGS TraesCS7D02G365800-R	TTTTCCTTTTGCGGCCGC ACGGGCACTGCCGCATTTCG
VIGS TraesCS1D02G002900-F	CCTTAATTAA CTATTCCTAACAGCCTAGGA
VIGS TraesCS1D02G002900-R	TTTTCCTTTTGCGGCCGC TTCTTGGTATTGATCCCGA
VIGS TraesCS4B02G211800-F	CCTTAATTAA GGGCGTGACAAATTCTTT
VIGS TraesCS4B02G211800-R	TTTTCCTTTTGCGGCCGC AAAATTGCCGTCCAGTAA
qPCR CWMV CP-F	TGCAGATTCGCGGTCTGAAT
qPCR CWMV CP-R	TCCACACGAGTCTTCTTCGG
TaCDC-F	CAAATACGCCATCAGGGAGAACATC
TaCDC-R	CGCTGCCGAAACCACGAGAC
BSMV-CP-F	GCAGGTGCTAGGGGACAAAT
BSMV-CP-R	GATTGTTGTGCGGCTGATCC

## Sheet: S2
Table S2 Classification of LRR-RLKs in Triticum aestivum and Arabidopsis thaliana
I	II	III	IV	V	VI	VII	VIII	IX	X	XI	XII-a	XII-b	XIII
TraesCSU02G123800.1	TraesCS7D02G416400.1	TraesCS7D02G512900.1	TraesCS7D02G313000.1	TraesCS7D02G477500.1	TraesCS5D02G437000.1	TraesCS7D02G370700.1	TraesCS7D02G129500.1	TraesCSU02G035900.1	TraesCS7D02G426000.1.cds1	TraesCSU02G061100.1	TraesCSU02G203400.1	TraesCSU02G087900.1	TraesCS7D02G166100.1
TraesCS7D02G002400.1	TraesCS7D02G291200.1	TraesCS7D02G475200.1	TraesCS7D02G068600.1	TraesCS7D02G386000.1	TraesCS5B02G431000.1	TraesCS7B02G275700.1	TraesCS7B02G030400.1	TraesCS4D02G163300.1	TraesCS7D02G425700.1.cds1	TraesCS7D02G521200.1	TraesCSU02G198500.1	TraesCSU02G015900.1	TraesCS7D02G060400.1
TraesCS7A02G120500.1	TraesCS7D02G212800.1	TraesCS7D02G363200.1.cds1	TraesCS7B02G217000.1	TraesCS7B02G395000.1	TraesCS5A02G428900.1	TraesCS5D02G190000.1.cds1	TraesCS7A02G130100.1	TraesCS4D02G050200.1	TraesCS7B02G335000.1.cds1	TraesCS7D02G365800.1	TraesCSU02G190700.1	TraesCS7D02G542700.1	TraesCS7B02G069800.1
TraesCS6D02G119900.1	TraesCS7D02G134300.1	TraesCS7D02G251100.1	TraesCS7A02G316000.1	TraesCS7B02G291900.1	TraesCS5A02G184900.1	TraesCS5D02G126100.1	TraesCS3D02G542300.1	TraesCS4B02G049800.1	TraesCS7B02G334900.1.cds1	TraesCS7D02G354700.1	TraesCSU02G189000.1.cds1	TraesCS7D02G037700.1	TraesCS7A02G164000.1
TraesCS6D02G112200.1	TraesCS7B02G324500.1	TraesCS7D02G244000.1	TraesCS7A02G073700.1	TraesCS7A02G491200.1	TraesCS4D02G074100.1	TraesCS5B02G183000.1.cds1	TraesCS3D02G335600.1	TraesCS4A02G147700.1	TraesCS7A02G435300.1.cds1	TraesCS7D02G302400.1	TraesCSU02G160500.1	TraesCS7D02G004900.1	TraesCS7A02G066200.1
TraesCS6D02G112000.1	TraesCS7B02G182300.1	TraesCS7D02G216400.1	TraesCS5D02G417200.1	TraesCS7A02G390300.1	TraesCS4B02G075400.1	TraesCS5B02G116500.1	TraesCS3D02G333600.1	TraesCS2D02G595000.1	TraesCS7A02G435000.1.cds1	TraesCS7D02G234800.1	TraesCSU02G118000.1	TraesCS7A02G569900.1	TraesCS6D02G316000.1
TraesCS6D02G111800.1	TraesCS7B02G118100.1	TraesCS7D02G162700.1.cds1	TraesCS5A02G407300.1	TraesCS6D02G161000.1	TraesCS4A02G239600.1	TraesCS5A02G491400.1	TraesCS3B02G602700.1	TraesCS2B02G602000.1	TraesCS6D02G213000.1.cds1	TraesCS7D02G206800.1	TraesCSU02G105400.1	TraesCS7A02G089300.1	TraesCS6B02G366900.1
TraesCS6D02G004000.1	TraesCS7B02G036100.1	TraesCS7B02G441200.1	TraesCS4D02G055900.1	TraesCS6D02G154700.1	TraesCS3D02G270300.1	TraesCS5A02G185000.1.cds1	TraesCS3B02G459200.1	AT3G23750.1	TraesCS6D02G154800.1	TraesCS7D02G150200.1	TraesCSU02G069700.1	TraesCS7A02G042200.1	TraesCS6A02G336300.1
TraesCS6D02G003800.1	TraesCS7A02G425500.1	TraesCS7B02G392000.1	TraesCS4B02G055600.1	TraesCS6D02G142900.1	TraesCS3D02G151400.1	TraesCS4D02G317100.1	TraesCS3B02G373900.1	AT2G01820.1	TraesCS6D02G116100.1.cds1	TraesCS7D02G077200.1	TraesCSU02G069600.1	TraesCS7A02G006400.1	TraesCS5D02G007200.1
TraesCS6B02G384000.1	TraesCS7A02G293300.1	TraesCS7B02G267900.1.cds1	TraesCS4A02G371100.1	TraesCS6D02G092300.1	TraesCS3B02G304300.1	TraesCS4D02G172000.1	TraesCS3B02G371700.1	AT1G66150.1	TraesCS6D02G116000.1.cds1	TraesCS7B02G270900.1	TraesCSU02G044000.1	TraesCS7A02G005300.1	TraesCS5B02G004300.1
TraesCS6B02G158700.1	TraesCS7A02G211100.1	TraesCS7B02G146100.1	TraesCS4A02G259100.1	TraesCS6B02G199500.1	TraesCS3B02G169200.1	TraesCS4B02G320600.1	TraesCS3B02G371600.1	AT1G24650.1	TraesCS6D02G115900.1.cds1	TraesCS7B02G260400.1	TraesCSU02G013700.1	TraesCS6A02G314300.1	TraesCS5A02G005300.1
TraesCS6B02G150400.1	TraesCS7A02G134700.1	TraesCS7B02G139900.1	TraesCS3D02G210900.1	TraesCS6B02G193500.1	TraesCS3A02G270500.1	TraesCS4B02G169900.1	TraesCS3A02G341900.1		TraesCS6D02G115700.1.cds1	TraesCS7B02G205900.1	TraesCS7D02G463700.1	TraesCS5D02G339900.1	TraesCS4D02G212600.1
TraesCS6B02G150200.1	TraesCS6D02G269400.1	TraesCS7B02G121600.1	TraesCS3B02G236500.1	TraesCS6B02G181300.1	TraesCS3A02G135400.1	TraesCS4A02G135200.1	TraesCS3A02G341800.1		TraesCS6D02G115400.1.cds1	TraesCS7B02G133000.1	TraesCS7D02G463300.1	TraesCS5D02G339800.1	TraesCS4B02G211800.1
TraesCS6B02G006900.1	TraesCS6D02G146100.1	TraesCS7B02G066500.1.cds1	TraesCS3A02G208100.1	TraesCS6B02G133000.1	TraesCS2D02G599300.1	TraesCS3D02G502600.1	TraesCS3A02G340100.1		TraesCS6D02G115300.1.cds1	TraesCS7B02G110700.1	TraesCS7D02G457900.1	TraesCS5D02G339700.1	TraesCS4A02G422700.1
TraesCS6B02G006800.1	TraesCS6B02G319700.1	TraesCS7A02G523900.1	AT5G51560.1	TraesCS6A02G171300.1	TraesCS2B02G607200.1	TraesCS3D02G337800.1	TraesCS2D02G428900.1		TraesCS6D02G115200.1	TraesCS7B02G052200.1	TraesCS7D02G449500.1	TraesCS5D02G339600.1	TraesCS4A02G092500.1
TraesCS6A02G130400.1	TraesCS6B02G184300.1	TraesCS7A02G488800.1	AT4G22730.1	TraesCS6A02G166100.1	TraesCS2B02G385900.1	TraesCS3D02G145100.1	TraesCS2A02G431100.1		TraesCS6D02G115100.1.cds1	TraesCS7A02G533800.1	TraesCS7D02G374700.1	TraesCS5D02G158000.1	AT5G62710.1
TraesCS6A02G122200.1	TraesCS6A02G289500.1	TraesCS7A02G359300.1.cds1	AT2G45340.1	TraesCS6A02G153600.1	TraesCS2B02G270100.1	TraesCS3B02G376200.1	TraesCS2A02G418400.1		TraesCS6D02G115000.1	TraesCS7A02G368200.1	TraesCS7D02G358400.1	TraesCS5B02G420900.1	AT5G62230.1
TraesCS6A02G122000.1	TraesCS6A02G203600.1	TraesCS7A02G251200.1		TraesCS5D02G372600.1	TraesCS2A02G580000.1	TraesCS3A02G495400.1	TraesCS1D02G303700.1		TraesCS6D02G114800.1.cds1	TraesCS7A02G356900.1	TraesCS7D02G358300.1	TraesCS5B02G420700.1	AT5G07180.1
TraesCS6A02G001900.1	TraesCS6A02G156100.1	TraesCS7A02G245400.1		TraesCS5B02G365500.1	TraesCS2A02G368700.1	TraesCS3A02G344300.1	TraesCS1D02G302000.1		TraesCS6D02G114600.1.cds1	TraesCS7A02G305700.1	TraesCS7D02G357100.1	TraesCS5B02G334400.1	AT2G35620.1(FEI2)
TraesCS6A02G001800.1	TraesCS3D02G299800.1	TraesCS7A02G214300.1		TraesCS5A02G363400.1	TraesCS2A02G243400.1	TraesCS3A02G142200.1	TraesCS1B02G314700.1		TraesCS6D02G052100.1.cds1	TraesCS7A02G234800.1	TraesCS7D02G356500.1	TraesCS5B02G334300.1	AT2G26330.1(ERECTA)
TraesCS5D02G542600.1	TraesCS3D02G091000.1	TraesCS7A02G161400.1.cds1		TraesCS4D02G298800.1	TraesCS1D02G295800.1	TraesCS2D02G395000.1.cds1	TraesCS1B02G312800.1		TraesCS6B02G259100.1.cds1	TraesCS7A02G203700.1	TraesCS7D02G356400.1	TraesCS5B02G334200.1	AT1G78530.1
TraesCS5D02G194500.1	TraesCS3B02G334400.1	TraesCS6D02G402600.1		TraesCS4B02G299900.1	TraesCS1B02G305200.1	TraesCS2B02G415500.1.cds1	TraesCS1A02G304200.1		TraesCS6B02G193600.1	TraesCS7A02G148600.1	TraesCS7D02G356200.1	TraesCS5B02G151600.1	AT1G31420.1(FEI1)
TraesCS5D02G161800.1	TraesCS3B02G106100.1	TraesCS6D02G144800.1		TraesCS4A02G005100.1	TraesCS1A02G296300.1	TraesCS2A02G397200.1.cds1	TraesCS1A02G302600.1		TraesCS6B02G153700.1.cds1	TraesCS6D02G174300.1	TraesCS7D02G356000.1	TraesCS5B02G151500.1
TraesCS5D02G095300.1	TraesCS3A02G302200.1	TraesCS6B02G182900.1		TraesCS2D02G213100.1	AT5G63410.1	AT5G58150.1	AT5G49780.1		TraesCS6B02G153500.1.cds1	TraesCS6D02G033300.1.cds1	TraesCS7D02G355800.1	TraesCS5A02G418500.1
TraesCS5B02G544900.1	TraesCS3A02G091100.1	TraesCS6A02G154900.1		TraesCS2D02G174500.1	AT5G45840.1	AT5G45800.1	AT5G49770.1		TraesCS6B02G153400.1.cds1	TraesCS6B02G392500.1	TraesCS7D02G355600.1	TraesCS5A02G335100.1
TraesCS5B02G154600.1	TraesCS2D02G321400.1	TraesCS5D02G210800.1.cds1		TraesCS2B02G229600.1	AT5G41180.1	AT5G01890.1	AT5G49760.1		TraesCS6B02G153300.1.cds1	TraesCS6B02G042000.1.cds1	TraesCS7D02G355400.1	TraesCS5A02G335000.1
TraesCS5B02G089000.1	TraesCS2B02G340700.1	TraesCS5D02G204300.1		TraesCS2B02G193000.1	AT5G14210.1	AT4G36180.1	AT5G37450.1		TraesCS6B02G153100.1.cds1	TraesCS6A02G187400.1	TraesCS7D02G341100.1	TraesCS5A02G334900.1
TraesCS5A02G197000.1	TraesCS2A02G343100.1	TraesCS5D02G165400.1		TraesCS2A02G202600.1	AT5G07150.1	AT3G56370.1	AT5G01950.1		TraesCS6B02G152900.1.cds1	TraesCS6A02G029100.1.cds1	TraesCS7D02G152600.1	TraesCS5A02G152800.1
TraesCS5A02G156400.1	TraesCS1D02G116300.1	TraesCS5D02G138400.1		TraesCS2A02G166900.1	AT4G18640.1(MRH1)	AT3G28040.1	AT3G53590.1		TraesCS6B02G152800.1.cds1	TraesCS5D02G417400.1	TraesCS7D02G152500.1	TraesCS5A02G066200.1
TraesCS5A02G082900.1	TraesCS1B02G134800.1	TraesCS5D02G034200.1		AT5G06820.1	AT3G03770.1	AT2G41820.1	AT3G09010.1		TraesCS6B02G152700.1.cds1	TraesCS5D02G262400.1	TraesCS7D02G144900.1	TraesCS4D02G007400.1
TraesCS4B02G389700.1	TraesCS1A02G114900.1	TraesCS5B02G202900.1.cds1		AT4G22130.1	AT2G02780.1	AT2G24230.1	AT1G79620.1		TraesCS6B02G152600.1.cds1	TraesCS5D02G218500.1	TraesCS7D02G048600.1	TraesCS4D02G006300.1
TraesCS4B02G008000.1	AT5G65240.1	TraesCS5B02G158000.1		AT4G03390.1	AT1G63430.1	AT1G75640.1	AT1G56140.1		TraesCS6B02G152300.1.cds1	TraesCS5D02G188700.1	TraesCS7D02G036700.1	TraesCS4B02G009500.1
TraesCS4A02G497200.1	AT5G63710.1	TraesCS5B02G130800.1		AT3G14350.1(SRF)	AT1G14390.1	AT1G62950.1	AT1G56130.1		TraesCS6B02G061000.1.cds1	TraesCS5D02G019400.1.cds1	TraesCS7D02G015600.1	TraesCS4B02G007400.1
TraesCS4A02G399600.1	AT5G45780.1	TraesCS5B02G025300.1		AT3G13065.1		AT1G34420.1	AT1G56120.1		TraesCS6A02G222000.1.cds1	TraesCS5B02G412400.1	TraesCS7B02G473500.1	TraesCS4A02G491600.1
TraesCS4A02G173400.1	AT5G16000.1	TraesCS5A02G205500.1.cds1		AT2G20850.1		AT1G12460.1	AT1G53440.1		TraesCS6A02G166200.1.cds1	TraesCS5B02G253700.1	TraesCS7B02G417400.1	TraesCS4A02G488000.1
TraesCS3D02G328800.1	AT5G10290.1	TraesCS5A02G160500.1		AT1G78980.1			AT1G53430.1		TraesCS6A02G125600.1	TraesCS5B02G210300.1	TraesCS7B02G396600.1	TraesCS4A02G474800.1
TraesCS3D02G328700.1	AT4G33430.1(BAK1)	TraesCS5A02G130900.1		AT1G53730.1			AT1G53420.1		TraesCS6A02G125500.1.cds1	TraesCS5B02G182100.1	TraesCS7B02G378300.1	TraesCS4A02G445500.1
TraesCS3D02G328400.1	AT4G30520.1	TraesCS5A02G026300.1					AT1G29750.1		TraesCS6A02G125400.1	TraesCS5B02G012000.1.cds1	TraesCS7B02G377900.1	TraesCS4A02G388500.1
TraesCS3D02G286200.1	AT3G25560.1	TraesCS4D02G241100.1					AT1G29740.1		TraesCS6A02G125300.1.cds1	TraesCS5A02G407500.1	TraesCS7B02G362800.1	TraesCS4A02G307500.1
TraesCS3B02G366600.1	AT2G23950.1	TraesCS4D02G191000.1					AT1G29730.1		TraesCS6A02G125200.1.cds1	TraesCS5A02G254600.1	TraesCS7B02G279700.1	TraesCS3D02G452300.1
TraesCS3B02G366500.1	AT2G13800.1	TraesCS4D02G179100.1					AT1G29720.1		TraesCS6A02G125000.1.cds1	TraesCS5A02G213500.1	TraesCS7B02G279600.1	TraesCS3B02G084000.1
TraesCS3B02G366200.1	AT2G13790.1(SERK)	TraesCS4D02G173400.1					AT1G16670.1		TraesCS6A02G124900.1.cds1	TraesCS5A02G183800.1	TraesCS7B02G263100.1	TraesCS2D02G332700.1
TraesCS3B02G366100.1	AT1G71830.1	TraesCS4D02G150200.1					AT1G07650.1		TraesCS6A02G124800.1.cds1	TraesCS4D02G307500.1.cds1	TraesCS7B02G262000.1	TraesCS2D02G032600.1
TraesCS3B02G320700.1	AT1G60800.1	TraesCS4D02G132100.1					AT1G06840.1		TraesCS6A02G124700.1.cds1	TraesCS4D02G235800.1	TraesCS7B02G261400.1.cds1	TraesCS2D02G027500.1
TraesCS3A02G335800.1	AT1G34210.1	TraesCS4D02G073300.1							TraesCS6A02G124600.1.cds1	TraesCS4D02G088500.1	TraesCS7B02G261300.1	TraesCS2D02G010900.1
TraesCS3A02G335700.1		TraesCS4D02G046900.1							TraesCS6A02G124500.1.cds1	TraesCS4D02G088400.1	TraesCS7B02G261000.1	TraesCS2D02G003500.1
TraesCS3A02G335600.1		TraesCS4B02G241500.1							TraesCS6A02G124300.1.cds1	TraesCS4D02G005000.1	TraesCS7B02G245100.1	TraesCS2B02G352300.1
TraesCS3A02G335400.1		TraesCS4B02G189600.1							TraesCS6A02G044700.1.cds1	TraesCS4B02G309300.1.cds1	TraesCS7B02G054600.1	TraesCS2B02G038400.1
TraesCS3A02G286500.1		TraesCS4B02G177400.1							TraesCS5D02G181500.1.cds1	TraesCS4B02G234600.1	TraesCS7B02G054500.1	TraesCS2B02G011900.1
TraesCS2D02G561200.1		TraesCS4B02G171300.1							TraesCS5B02G174400.1.cds1	TraesCS4B02G091500.1	TraesCS7B02G045600.1	TraesCS2B02G011800.1
TraesCS1D02G348200.1		TraesCS4B02G149500.1							TraesCS5A02G177300.1.cds1	TraesCS4B02G091400.1	TraesCS7A02G550100.1	TraesCS2B02G011400.1
TraesCS1D02G348100.1		TraesCS4B02G137400.1							TraesCS4D02G084000.1	TraesCS4A02G409400.1.cds1	TraesCS7A02G550000.1	TraesCS2A02G330000.1
TraesCS1D02G348000.1		TraesCS4B02G074700.1							TraesCS4B02G086300.1	TraesCS4A02G380300.1	TraesCS7A02G476800.1	TraesCS2A02G010300.1
TraesCS1D02G347700.1		TraesCS4B02G047100.1							TraesCS4A02G229800.1	TraesCS4A02G224800.1	TraesCS7A02G476700.1	TraesCS2A02G003700.1
TraesCS1D02G347400.1		TraesCS4A02G267300.1							TraesCS3D02G311500.1	TraesCS4A02G224700.1	TraesCS7A02G461300.1	TraesCS1D02G453800.1
TraesCS1D02G347300.1		TraesCS4A02G240200.1							TraesCS3D02G246500.1.cds1	TraesCS4A02G059000.1	TraesCS7A02G432300.1	TraesCS1D02G146900.1
TraesCS1D02G347100.1		TraesCS4A02G180100.1							TraesCS3D02G099700.1.cds1	TraesCS3D02G534900.1	TraesCS7A02G377900.1	TraesCS1D02G146800.1
TraesCS1D02G347000.1		TraesCS4A02G150100.1							TraesCS3B02G458900.1	TraesCS3D02G276200.1	TraesCS7A02G367100.1	TraesCS1D02G146700.1
TraesCS1D02G346700.1		TraesCS4A02G133400.1							TraesCS3B02G275000.1.cds1	TraesCS3D02G276100.1	TraesCS7A02G366800.1	TraesCS1D02G051000.1
TraesCS1D02G033300.1		TraesCS4A02G127200.1							TraesCS3B02G115800.1.cds1	TraesCS3D02G168700.1	TraesCS7A02G366600.1	TraesCS1D02G050300.1
TraesCS1D02G033200.1		TraesCS4A02G114600.1							TraesCS3A02G423400.1	TraesCS3D02G092600.1	TraesCS7A02G366200.1	TraesCS1D02G003000.1
TraesCS1B02G389400.1		TraesCS4A02G064200.1							TraesCS3A02G245000.1.cds1	TraesCS3B02G310000.1	TraesCS7A02G366000.1	TraesCS1D02G002900.1
TraesCS1B02G360100.1		TraesCS3D02G391600.1							TraesCS3A02G099400.1.cds1	TraesCS3B02G309900.1	TraesCS7A02G365500.1	TraesCS1D02G002700.1
TraesCS1B02G359400.1		TraesCS3D02G336200.1							TraesCS2D02G551200.1.cds1	TraesCS3B02G192500.1	TraesCS7A02G365400.1	TraesCS1D02G001700.1
TraesCS1B02G359200.1		TraesCS3D02G250700.1							TraesCS2D02G263500.1.cds1	TraesCS3B02G107600.1	TraesCS7A02G364500.1	TraesCS1D02G001500.1
TraesCS1B02G358800.1		TraesCS3D02G234500.1							TraesCS2D02G034200.1	TraesCS3A02G276200.1	TraesCS7A02G150700.1	TraesCS1B02G480300.1
TraesCS1B02G358600.1		TraesCS3D02G156100.1							TraesCS2B02G580800.1.cds1	TraesCS3A02G092300.1	TraesCS7A02G150600.1	TraesCS1B02G167700.1
TraesCS1B02G358400.1		TraesCS3D02G042500.1							TraesCS2B02G281900.1.cds1	TraesCS2D02G359100.1	TraesCS7A02G053400.1	TraesCS1B02G167500.1
TraesCS1B02G358300.1		TraesCS3B02G429600.1							TraesCS2A02G550200.1.cds1	TraesCS2D02G255900.1	TraesCS7A02G018300.1	TraesCS1B02G167400.1
TraesCS1B02G358100.1		TraesCS3B02G374400.1							TraesCS2A02G346000.1.cds1	TraesCS2D02G252000.1	TraesCS6D02G396900.1	TraesCS1B02G065100.1
TraesCS1B02G357900.1		TraesCS3B02G279800.1							TraesCS2A02G260000.1.cds1	TraesCS2D02G233800.1	TraesCS6D02G369900.1	TraesCS1B02G064500.1
TraesCS1B02G039800.1		TraesCS3B02G248200.1							TraesCS1B02G269900.1	TraesCS2D02G116700.1	TraesCS6D02G369600.1	TraesCS1B02G009900.1
TraesCS1B02G039600.1		TraesCS3B02G175300.1							TraesCS1A02G259600.1	TraesCS2D02G088000.1	TraesCS6D02G359100.1	TraesCS1B02G009800.1
TraesCS1B02G039500.1		TraesCS3B02G046700.1							AT5G53890.1	TraesCS2D02G013700.1	TraesCS6D02G333700.1	TraesCS1B02G009500.1
TraesCS1A02G370300.1		TraesCS3A02G397700.1							AT5G48380.1(BIR1)	TraesCS2B02G379400.1	TraesCS6D02G271500.1	TraesCS1B02G009200.1
TraesCS1A02G346300.1		TraesCS3A02G342300.1							AT5G42440.1	TraesCS2B02G266700.1	TraesCS6D02G206100.1	TraesCS1B02G009000.1
TraesCS1A02G345700.1		TraesCS3A02G250300.1							AT5G07280.1(EMS1)	TraesCS2B02G265700.1	TraesCS6D02G206000.1	TraesCS1B02G008500.1
TraesCS1A02G345600.1		TraesCS3A02G217800.1							AT4G39400.1(BRI1)	TraesCS2B02G251700.1	TraesCS6D02G205900.1	TraesCS1B02G008300.1
TraesCS1A02G345500.1		TraesCS3A02G148400.1							AT3G28450.1	TraesCS2B02G138400.1	TraesCS6D02G171200.1	TraesCS1B02G006800.1
TraesCS1A02G345400.1		TraesCS3A02G037200.1							AT3G13380.1	TraesCS2B02G005000.1	TraesCS6D02G171100.1	TraesCS1B02G006700.1.cds1
TraesCS1A02G345100.1		TraesCS2D02G443200.1							AT2G31880.1	TraesCS2A02G360300.1	TraesCS6D02G051900.1	TraesCS1B02G006500.1
TraesCS1A02G345000.1		TraesCS2D02G325900.1							AT2G02220.1	TraesCS2A02G268300.1	TraesCS6D02G042800.1	TraesCS1A02G149700.1
TraesCS1A02G344800.1		TraesCS2D02G254000.1							AT2G01950.1	TraesCS2A02G251000.1	TraesCS6D02G002200.1	TraesCS1A02G149500.1
TraesCS1A02G344600.1		TraesCS2D02G202600.1							AT1G72300.1	TraesCS2A02G230100.1	TraesCS6D02G000900.1	TraesCS1A02G149400.1
TraesCS1A02G344300.1		TraesCS2D02G167300.1							AT1G69990.1	TraesCS2A02G118300.1	TraesCS6D02G000800.1	TraesCS1A02G007000.1
TraesCS1A02G344100.1		TraesCS2D02G133800.1							AT1G55610.1	TraesCS2A02G012900.1	TraesCS6B02G462600.1	TraesCS1A02G006900.1
TraesCS1A02G031900.1		TraesCS2D02G103800.1							AT1G27190.1	TraesCS1D02G452700.1	TraesCS6B02G424100.1	TraesCS1A02G006800.1
TraesCS1A02G031800.1		TraesCS2D02G091000.1.cds1								TraesCS1D02G344700.1	TraesCS6B02G424000.1	TraesCS1A02G006500.1
AT5G59680.1		TraesCS2B02G465200.1								TraesCS1D02G115400.1	TraesCS6B02G412500.1	TraesCS1A02G006300.1
AT5G59670.1		TraesCS2B02G344900.1								TraesCS1B02G479300.1	TraesCS6B02G320800.1	TraesCS1A02G006200.1
AT5G59660.1		TraesCS2B02G273100.1								TraesCS1B02G355700.1	TraesCS6B02G252800.1	TraesCS1A02G006000.1
AT5G59650.1		TraesCS2B02G222100.1								TraesCS1B02G134100.1	TraesCS6B02G212700.1	TraesCS1A02G005200.1
AT5G54590.1		TraesCS2B02G185800.1								TraesCS1A02G444500.1	TraesCS6B02G089700.1	TraesCS1A02G005000.1.cds1
AT5G48740.1		TraesCS2B02G154100.1								TraesCS1A02G342600.1	TraesCS6B02G071000.1	AT4G08850.1
AT5G16900.1		TraesCS2B02G121100.1								TraesCS1A02G113800.1	TraesCS6B02G052400.1	AT1G35710.1
AT5G15730.1		TraesCS2B02G106900.1.cds1								TraesCS1A02G103900.1.cds1	TraesCS6B02G051700.1
AT4G29990.1		TraesCS2A02G444000.1								AT5G65710.1	TraesCS6B02G025400.1
AT4G29450.1		TraesCS2A02G337000.1								AT5G65700.1(BAM1)	TraesCS6B02G009000.1
AT4G29180.1		TraesCS2A02G253500.1								AT5G63930.1	TraesCS6B02G003800.1
AT4G20450.1		TraesCS2A02G159900.1								AT5G61480.1	TraesCS6A02G419000.1
AT3G46420.1		TraesCS2A02G131700.1								AT5G56040.1	TraesCS6A02G385100.1
AT3G46410.1		TraesCS2A02G104100.1								AT5G49660.1	TraesCS6A02G385000.1
AT3G46400.1		TraesCS2A02G091900.1								AT5G48940.1	TraesCS6A02G384900.1
AT3G46370.1		TraesCS1D02G301400.1								AT5G44700.1	TraesCS6A02G290500.1
AT3G46340.1		TraesCS1D02G240400.1								AT5G25930.1	TraesCS6A02G228900.1
AT3G46330.1		TraesCS1B02G311800.1								AT4G28650.1	TraesCS6A02G184000.1
AT3G21340.1		TraesCS1B02G252400.1								AT4G28490.1(HAE)	TraesCS6A02G056300.1
AT2G37050.1		TraesCS1A02G301800.1								AT4G26540.1	TraesCS6A02G037300.1
AT2G28990.1		TraesCS1A02G240300.1								AT4G20270.1(BAM3)	TraesCS6A02G018400.1
AT2G28970.1		AT5G67280.1								AT4G20140.1	TraesCS6A02G004100.1
AT2G28960.1		AT5G67200.1								AT3G49670.1(BAM2)	TraesCS5D02G556900.1
AT2G19230.1		AT5G61570.1								AT3G24240.1	TraesCS5D02G548100.1
AT2G19210.1		AT5G58300.1								AT3G19700.1	TraesCS5D02G547600.1
AT2G19190.1		AT5G53320.1								AT2G33170.1	TraesCS5D02G547500.1
AT2G14510.1		AT5G43020.1								AT1G75820.1(CLV1)	TraesCS5D02G546900.1
AT2G14440.1		AT5G41680.1								AT1G73080.1	TraesCS5D02G543000.1
AT2G04300.1		AT5G35390.1								AT1G72180.1	TraesCS5D02G444700.1
AT1G67720.1		AT5G24100.1								AT1G34110.1	TraesCS5D02G402900.1.cds1
AT1G51910.1		AT5G20690.1								AT1G28440.1	TraesCS5D02G398800.1
AT1G51890.1		AT5G16590.1								AT1G17750.1(PEPR)	TraesCS5D02G292500.1
AT1G51880.1		AT5G10020.1								AT1G17230.1	TraesCS5D02G263300.1
AT1G51870.1		AT5G07620.1								AT1G09970.1	TraesCS5D02G230000.1
AT1G51860.1		AT5G05160.1								AT1G08590.1	TraesCS5B02G544800.1
AT1G51850.1		AT4G37250.1									TraesCS5B02G541000.1
AT1G51830.1		AT4G34220.1									TraesCS5B02G539900.1
AT1G51820.1		AT4G31250.1									TraesCS5B02G538600.1
AT1G51810.1		AT4G23740.1									TraesCS5B02G397900.1.cds1
AT1G51800.1		AT4G20940.1									TraesCS5B02G393400.1
AT1G51790.1		AT3G57830.1									TraesCS5B02G284400.1
AT1G51620.1		AT3G51740.1									TraesCS5B02G221100.1
AT1G49100.1		AT3G50230.1									TraesCS5B02G080100.1
AT1G07560.1		AT3G42880.1									TraesCS5B02G032400.1
AT1G07550.1		AT3G24660.1									TraesCS5A02G528000.1
AT1G05700.1		AT3G20190.1									TraesCS5A02G520000.1
		AT3G17840.1									TraesCS5A02G519600.1
		AT3G08680.1									TraesCS5A02G519400.1
		AT3G02880.1									TraesCS5A02G393000.1.cds1
		AT2G42290.1									TraesCS5A02G388800.1
		AT2G36570.1									TraesCS5A02G285000.1
		AT2G27060.1									TraesCS5A02G222300.1
		AT2G26730.1									TraesCS5A02G222200.1
		AT2G23300.1									TraesCS4D02G352700.1
		AT2G15300.1									TraesCS4D02G352500.1
		AT2G07040.1									TraesCS4D02G346200.1
		AT2G01210.1									TraesCS4D02G345700.1
		AT1G72460.1									TraesCS4D02G107000.1
		AT1G68400.1									TraesCS4D02G106900.1
		AT1G67510.1									TraesCS4D02G081700.1
		AT1G66830.1									TraesCS4D02G003300.1
		AT1G64210.1									TraesCS4B02G360600.1
		AT1G60630.1									TraesCS4B02G351400.1
		AT1G50610.1									TraesCS4B02G350900.1
		AT1G48480.1									TraesCS4B02G311900.1
		AT1G25320.1									TraesCS4B02G109600.1
											TraesCS4B02G083700.1
Genes used for quantitative analysis in this study											TraesCS4A02G478700.1
FEI1 and FEI2 are found to construct a signaling pathway regulating cell wall function											TraesCS4A02G473300.1.cds1
FLAGELLIN-SENSING 2 (FLS2) and EF-Tu RECEPTOR (EFR) recognize the corresponding antigens and mediate the defense against pathogens in the processes of the plant immune											TraesCS4A02G446600.1
MRH1:a potential interaction partner of the potassium channel AKT2, which is the only subunit forming Kweak channels and plays important roles in phloem loading and unloading											TraesCS4A02G438700.1
CLAVATA1 (CLV1) involves in shoot and flower apical meristem development.											TraesCS4A02G430400.1
The heterodimeric LRR-RLK complex BAK1/BRI1 initiates the brassinosteroid signaling cascade											TraesCS4A02G411700.1
HAESA (HAE) is involved in floral organ abscission											TraesCS4A02G379800.1
EMS1, BAM1/2, RPK2 and FER have been proved to modulate the processes of anther development and fertilization											TraesCS4A02G379600.1.cds1
ERECTA gene has been characterized not only to regulate ovule development but also to be involved in resistance to bacterial wilt											TraesCS4A02G330000.1
BAK1-INTERACTING RECEPTORLIKE KINASE 1 (BIR1) is involved in both cell death and plant growth in temperature dependent manner											TraesCS4A02G327100.1
STRUBBELIG-RECEPTOR FAMILY (SRF) that functions in development of organs like leaves, stem and flower											TraesCS4A02G325700.1
SOMATIC EMBRYOGENESIS RECEPTOR-LIKE KINASE (SERK) is involved in anther development and disease resistance											TraesCS4A02G313900.1
											TraesCS4A02G232200.1
											TraesCS4A02G206000.1
											TraesCS3D02G496100.1
											TraesCS3D02G438600.1
											TraesCS3D02G259600.1
											TraesCS3D02G088300.1
											TraesCS3D02G081000.1.cds1
											TraesCS3D02G061200.1
											TraesCS3D02G060500.1
											TraesCS3D02G060400.1
											TraesCS3D02G060300.1
											TraesCS3D02G028000.1
											TraesCS3D02G013800.1.cds1
											TraesCS3D02G003700.1
											TraesCS3B02G588300.1
											TraesCS3B02G551200.1
											TraesCS3B02G550900.1
											TraesCS3B02G481000.1
											TraesCS3B02G292700.1
											TraesCS3B02G292600.1
											TraesCS3B02G096000.1.cds1
											TraesCS3B02G074000.1
											TraesCS3B02G072800.1
											TraesCS3B02G052600.1
											TraesCS3B02G043400.1
											TraesCS3B02G032400.1
											TraesCS3B02G030000.1
											TraesCS3A02G490100.1
											TraesCS3A02G445900.1
											TraesCS3A02G259600.1
											TraesCS3A02G259500.1
											TraesCS3A02G072300.1
											TraesCS3A02G061400.1
											TraesCS3A02G060200.1
											TraesCS3A02G060100.1
											TraesCS3A02G060000.1
											TraesCS3A02G043500.1
											TraesCS3A02G023400.1
											TraesCS3A02G016800.1
											TraesCS3A02G007200.1
											TraesCS2D02G599800.1
											TraesCS2D02G596900.1
											TraesCS2D02G590600.1
											TraesCS2D02G585500.1
											TraesCS2D02G574000.1
											TraesCS2D02G573700.1
											TraesCS2D02G571100.1
											TraesCS2D02G496300.1
											TraesCS2D02G491600.1
											TraesCS2D02G475300.1
											TraesCS2D02G474300.1
											TraesCS2D02G462000.1
											TraesCS2D02G358600.1
											TraesCS2D02G263100.1.cds1
											TraesCS2D02G190200.1
											TraesCS2D02G183900.1
											TraesCS2D02G067800.1
											TraesCS2D02G067700.1
											TraesCS2D02G067500.1
											TraesCS2D02G067400.1
											TraesCS2D02G067300.1
											TraesCS2D02G067000.1
											TraesCS2D02G066900.1
											TraesCS2D02G066800.1
											TraesCS2D02G066700.1
											TraesCS2D02G066500.1
											TraesCS2D02G066400.1
											TraesCS2D02G066300.1
											TraesCS2D02G066200.1
											TraesCS2D02G053000.1
											TraesCS2D02G033400.1
											TraesCS2D02G013300.1
											TraesCS2D02G013200.1
											TraesCS2D02G013100.1
											TraesCS2B02G625200.1
											TraesCS2B02G620800.1
											TraesCS2B02G612100.1
											TraesCS2B02G600900.1
											TraesCS2B02G539200.1.cds1
											TraesCS2B02G524300.1
											TraesCS2B02G519500.1
											TraesCS2B02G499100.1
											TraesCS2B02G483400.1
											TraesCS2B02G379000.1
											TraesCS2B02G208900.1
											TraesCS2B02G202900.1.cds1
											TraesCS2B02G149600.1
											TraesCS2B02G084100.1.cds1
											TraesCS2B02G084000.1
											TraesCS2B02G082100.1
											TraesCS2B02G081700.1
											TraesCS2B02G081300.1
											TraesCS2B02G080700.1
											TraesCS2B02G080600.1
											TraesCS2B02G080400.1
											TraesCS2B02G080300.1
											TraesCS2B02G080200.1
											TraesCS2B02G080100.1
											TraesCS2B02G047800.1
											TraesCS2B02G008700.1
											TraesCS2B02G005400.1
											TraesCS2B02G004900.1
											TraesCS2B02G001600.1
											TraesCS2B02G001400.1
											TraesCS2A02G574800.1
											TraesCS2A02G563900.1
											TraesCS2A02G559400.1
											TraesCS2A02G496000.1
											TraesCS2A02G491300.1
											TraesCS2A02G491100.1
											TraesCS2A02G461800.1
											TraesCS2A02G359700.1
											TraesCS2A02G260600.1.cds1
											TraesCS2A02G182400.1
											TraesCS2A02G176500.1.cds1
											TraesCS2A02G069000.1
											TraesCS2A02G068900.1
											TraesCS2A02G068800.1
											TraesCS2A02G068300.1
											TraesCS2A02G068200.1
											TraesCS2A02G068100.1
											TraesCS2A02G012500.1
											TraesCS1D02G426400.1
											TraesCS1D02G317500.1
											TraesCS1D02G317400.1
											TraesCS1B02G467800.1
											TraesCS1B02G448700.1
											TraesCS1B02G330100.1
											TraesCS1B02G303000.1
											TraesCS1B02G187300.1
											TraesCS1B02G004700.1
											TraesCS1A02G418700.1
											TraesCS1A02G391700.1
											TraesCS1A02G337300.1
											TraesCS1A02G317800.1
											TraesCS1A02G144200.1
											TraesCS1A02G024400.1
											TraesCS1A02G009500.1
											AT5G46330.1(FLS2)
											AT5G39390.1
											AT5G20480.1(EFR)
											AT3G47580.1
											AT3G47570.1
											AT3G47110.1
											AT3G47090.1
											AT2G24130.1
											AT1G74360.1

## Sheet: S3
Table S3 Chromosome distribution of TaLRR-RLKs
Ⅰ	ChrUn	TraesCSU02G123800	108216822	108225029	-
	Chr7D	TraesCS7D02G002400	1545803	1551340	-
	Chr7A	TraesCS7A02G120500	77561227	77576979	-
	Chr6D	TraesCS6D02G119900	84681513	84685905	-
	Chr6D	TraesCS6D02G112200	78758452	78765087	+
	Chr6D	TraesCS6D02G112000	78538892	78544993	-
	Chr6D	TraesCS6D02G111800	78302149	78306668	-
	Chr6D	TraesCS6D02G004000	2067031	2074191	+
	Chr6D	TraesCS6D02G003800	2029651	2037184	+
	Chr6B	TraesCS6B02G384000	658610590	658622188	+
	Chr6B	TraesCS6B02G158700	161349090	161353182	-
	Chr6B	TraesCS6B02G150400	151378229	151384667	+
	Chr6B	TraesCS6B02G150200	151297348	151303823	-
	Chr6B	TraesCS6B02G006900	4580994	4585934	-
	Chr6B	TraesCS6B02G006800	4553661	4560345	-
	Chr6A	TraesCS6A02G130400	101912088	101932646	-
	Chr6A	TraesCS6A02G122200	94232661	94240224	+
	Chr6A	TraesCS6A02G122000	94197206	94211116	-
	Chr6A	TraesCS6A02G001900	860722	867161	-
	Chr6A	TraesCS6A02G001800	818204	825117	-
	Chr5D	TraesCS5D02G542600	552916586	552920893	+
	Chr5D	TraesCS5D02G194500	298284951	298293456	-
	Chr5D	TraesCS5D02G161800	252614248	252620696	+
	Chr5D	TraesCS5D02G095300	104595635	104600991	-
	Chr5B	TraesCS5B02G544900	697377146	697381642	-
	Chr5B	TraesCS5B02G154600	285036423	285042905	+
	Chr5B	TraesCS5B02G089000	114431802	114437143	+
	Chr5A	TraesCS5A02G197000	400784620	400797910	-
	Chr5A	TraesCS5A02G156400	335290022	335296361	+
	Chr5A	TraesCS5A02G082900	108577777	108589429	+
	Chr4B	TraesCS4B02G389700	666048532	666057818	+
	Chr4B	TraesCS4B02G008000	5359440	5363973	+
	Chr4A	TraesCS4A02G497200	743330224	743336473	+
	Chr4A	TraesCS4A02G399600	674334879	674341480	-
	Chr4A	TraesCS4A02G173400	440912155	440933249	+
	Chr3D	TraesCS3D02G328800	441257973	441264757	-
	Chr3D	TraesCS3D02G328700	441250402	441256449	-
	Chr3D	TraesCS3D02G328400	441173587	441180349	-
	Chr3D	TraesCS3D02G286200	395055856	395060347	+
	Chr3B	TraesCS3B02G366600	578807787	578814469	-
	Chr3B	TraesCS3B02G366500	578767505	578777919	-
	Chr3B	TraesCS3B02G366200	578611821	578617810	-
	Chr3B	TraesCS3B02G366100	578602630	578610042	-
	Chr3B	TraesCS3B02G320700	519765724	519770116	+
	Chr3A	TraesCS3A02G335800	582281569	582286287	-
	Chr3A	TraesCS3A02G335700	581845850	581852264	-
	Chr3A	TraesCS3A02G335600	581837181	581844225	-
	Chr3A	TraesCS3A02G335400	581602649	581610141	-
	Chr3A	TraesCS3A02G286500	514557805	514562039	+
	Chr2D	TraesCS2D02G561200	633674393	633684161	+
	Chr1D	TraesCS1D02G348200	435157334	435163249	-
	Chr1D	TraesCS1D02G348100	435149911	435154408	-
	Chr1D	TraesCS1D02G348000	435144707	435148827	+
	Chr1D	TraesCS1D02G347700	434609403	434614140	-
	Chr1D	TraesCS1D02G347400	434367010	434372136	+
	Chr1D	TraesCS1D02G347300	434337226	434339572	+
	Chr1D	TraesCS1D02G347100	434281823	434286291	+
	Chr1D	TraesCS1D02G347000	434274003	434278820	+
	Chr1D	TraesCS1D02G346700	434239997	434244806	+
	Chr1D	TraesCS1D02G033300	13320662	13325370	-
	Chr1D	TraesCS1D02G033200	13311429	13316106	-
	Chr1B	TraesCS1B02G389400	622933770	622938502	-
	Chr1B	TraesCS1B02G360100	588763447	588767117	+
	Chr1B	TraesCS1B02G359400	588491306	588496123	-
	Chr1B	TraesCS1B02G359200	588480567	588484829	+
	Chr1B	TraesCS1B02G358800	588317862	588322044	-
	Chr1B	TraesCS1B02G358600	588150790	588155560	+
	Chr1B	TraesCS1B02G358400	587989174	587993386	+
	Chr1B	TraesCS1B02G358300	587981572	587986424	+
	Chr1B	TraesCS1B02G358100	587806406	587813312	+
	Chr1B	TraesCS1B02G357900	587606395	587612488	+
	Chr1B	TraesCS1B02G039800	19217861	19232577	-
	Chr1B	TraesCS1B02G039600	19047105	19051706	+
	Chr1B	TraesCS1B02G039500	19038924	19043415	+
	Chr1A	TraesCS1A02G370300	547503610	547511875	-
	Chr1A	TraesCS1A02G346300	532916695	532921885	+
	Chr1A	TraesCS1A02G345700	532769019	532774372	-
	Chr1A	TraesCS1A02G345600	532763709	532768240	-
	Chr1A	TraesCS1A02G345500	532747637	532757674	-
	Chr1A	TraesCS1A02G345400	532742449	532746220	-
	Chr1A	TraesCS1A02G345100	532626723	532640389	-
	Chr1A	TraesCS1A02G345000	532614698	532619028	-
	Chr1A	TraesCS1A02G344800	532512644	532533457	+
	Chr1A	TraesCS1A02G344600	532505107	532508548	-
	Chr1A	TraesCS1A02G344300	532378806	532385116	+
	Chr1A	TraesCS1A02G344100	532266205	532271719	+
	Chr1A	TraesCS1A02G031900	14603494	14615692	-
	Chr1A	TraesCS1A02G031800	14589565	14594115	-
Ⅱ	Chr7D	TraesCS7D02G416400	535512553	535516762	-
	Chr7D	TraesCS7D02G291200	348189558	348196326	-
	Chr7D	TraesCS7D02G212800	171302855	171306748	+
	Chr7D	TraesCS7D02G134300	85907487	85913358	+
	Chr7B	TraesCS7B02G324500	577203060	577207260	-
	Chr7B	TraesCS7B02G182300	283106362	283124522	-
	Chr7B	TraesCS7B02G118100	137784468	137788429	+
	Chr7B	TraesCS7B02G036100	35081317	35085883	+
	Chr7A	TraesCS7A02G425500	618239746	618243928	+
	Chr7A	TraesCS7A02G293300	373858342	373871177	+
	Chr7A	TraesCS7A02G211100	174195189	174199156	+
	Chr7A	TraesCS7A02G134700	87303238	87309615	+
	Chr6D	TraesCS6D02G269400	379563379	379567315	+
	Chr6D	TraesCS6D02G146100	116856494	116863203	+
	Chr6B	TraesCS6B02G319700	567406889	567411624	-
	Chr6B	TraesCS6B02G184300	207105347	207110770	+
	Chr6A	TraesCS6A02G289500	521458407	521462661	-
	Chr6A	TraesCS6A02G203600	349509306	349518822	+
	Chr6A	TraesCS6A02G156100	145126166	145131531	+
	Chr3D	TraesCS3D02G299800	414643803	414649924	-
	Chr3D	TraesCS3D02G091000	46119852	46125291	+
	Chr3B	TraesCS3B02G334400	540490811	540498364	-
	Chr3B	TraesCS3B02G106100	71807047	71813342	-
	Chr3A	TraesCS3A02G302200	535543704	535551298	+
	Chr3A	TraesCS3A02G091100	57804104	57809597	+
	Chr2D	TraesCS2D02G321400	412833158	412839366	-
	Chr2B	TraesCS2B02G340700	486190984	486197028	-
	Chr2A	TraesCS2A02G343100	580017609	580023752	-
	Chr1D	TraesCS1D02G116300	112083742	112095469	-
	Chr1B	TraesCS1B02G134800	171219337	171231748	-
	Chr1A	TraesCS1A02G114900	119043343	119054650	-
Ⅲ	Chr7D	TraesCS7D02G512900	614348629	614353292	-
	Chr7D	TraesCS7D02G475200	587155428	587160536	-
	Chr7D	TraesCS7D02G363200	467512225	467514598	-
	Chr7D	TraesCS7D02G251100	223836530	223839487	+
	Chr7D	TraesCS7D02G244000	211632569	211634612	+
	Chr7D	TraesCS7D02G216400	176164756	176167179	+
	Chr7D	TraesCS7D02G162700	112758662	112760981	+
	Chr7B	TraesCS7B02G441200	706383400	706387417	+
	Chr7B	TraesCS7B02G392000	658281622	658293258	-
	Chr7B	TraesCS7B02G267900	490846334	490848614	-
	Chr7B	TraesCS7B02G146100	189902769	189905219	-
	Chr7B	TraesCS7B02G139900	176240948	176243833	-
	Chr7B	TraesCS7B02G121600	141864075	141866486	-
	Chr7B	TraesCS7B02G066500	72278479	72280701	+
	Chr7A	TraesCS7A02G523900	706396355	706400398	-
	Chr7A	TraesCS7A02G488800	679052946	679060925	-
	Chr7A	TraesCS7A02G359300	533331215	533333539	+
	Chr7A	TraesCS7A02G251200	234524199	234526895	+
	Chr7A	TraesCS7A02G245400	223522175	223524637	+
	Chr7A	TraesCS7A02G214300	178295703	178297993	-
	Chr7A	TraesCS7A02G161400	118104568	118106835	+
	Chr6D	TraesCS6D02G402600	470961168	470967413	-
	Chr6D	TraesCS6D02G144800	115314002	115316892	-
	Chr6B	TraesCS6B02G182900	204601560	204604047	-
	Chr6A	TraesCS6A02G154900	143697737	143700112	-
	Chr5D	TraesCS5D02G210800	319145389	319147666	-
	Chr5D	TraesCS5D02G204300	309675646	309678307	+
	Chr5D	TraesCS5D02G165400	257122649	257125616	+
	Chr5D	TraesCS5D02G138400	220460563	220463290	+
	Chr5D	TraesCS5D02G034200	33022143	33026691	-
	Chr5B	TraesCS5B02G202900	369261791	369264045	-
	Chr5B	TraesCS5B02G158000	291377805	291380708	+
	Chr5B	TraesCS5B02G130800	243359459	243361944	+
	Chr5B	TraesCS5B02G025300	24113073	24116626	-
	Chr5A	TraesCS5A02G205500	415320445	415322718	+
	Chr5A	TraesCS5A02G160500	341872519	341875570	+
	Chr5A	TraesCS5A02G130900	294868801	294871508	+
	Chr5A	TraesCS5A02G026300	21430449	21434626	-
	Chr4D	TraesCS4D02G241100	403395943	403399754	-
	Chr4D	TraesCS4D02G191000	334153768	334157121	-
	Chr4D	TraesCS4D02G179100	310455598	310460174	-
	Chr4D	TraesCS4D02G173400	301299019	301304218	-
	Chr4D	TraesCS4D02G150200	166543858	166547516	+
	Chr4D	TraesCS4D02G132100	118817971	118820780	+
	Chr4D	TraesCS4D02G073300	47894407	47898925	+
	Chr4D	TraesCS4D02G046900	22233115	22236347	-
	Chr4B	TraesCS4B02G241500	500252893	500257371	-
	Chr4B	TraesCS4B02G189600	412180940	412184155	-
	Chr4B	TraesCS4B02G177400	387880038	387884591	-
	Chr4B	TraesCS4B02G171300	375136823	375139757	-
	Chr4B	TraesCS4B02G149500	222558890	222563059	-
	Chr4B	TraesCS4B02G137400	181251036	181253476	+
	Chr4B	TraesCS4B02G074700	70550571	70554551	+
	Chr4B	TraesCS4B02G047100	34275331	34278683	-
	Chr4A	TraesCS4A02G267300	579609312	579612899	+
	Chr4A	TraesCS4A02G240200	549816511	549820961	-
	Chr4A	TraesCS4A02G180100	454121254	454124066	+
	Chr4A	TraesCS4A02G150100	294296154	294300947	+
	Chr4A	TraesCS4A02G133400	180395994	180398221	+
	Chr4A	TraesCS4A02G127200	164507094	164511692	+
	Chr4A	TraesCS4A02G114600	139537388	139540559	+
	Chr4A	TraesCS4A02G064200	60925597	60929212	-
	Chr3D	TraesCS3D02G391600	506711732	506715759	+
	Chr3D	TraesCS3D02G336200	447987246	447992550	+
	Chr3D	TraesCS3D02G250700	350874686	350877183	-
	Chr3D	TraesCS3D02G234500	323692415	323699351	+
	Chr3D	TraesCS3D02G156100	123604465	123608991	-
	Chr3D	TraesCS3D02G042500	16271715	16274198	-
	Chr3B	TraesCS3B02G429600	668888201	668893406	+
	Chr3B	TraesCS3B02G374400	587563301	587568741	+
	Chr3B	TraesCS3B02G279800	449444263	449446722	-
	Chr3B	TraesCS3B02G248200	395379914	395385477	-
	Chr3B	TraesCS3B02G175300	176918070	176922206	-
	Chr3B	TraesCS3B02G046700	23764804	23767373	-
	Chr3A	TraesCS3A02G397700	644935458	644940872	+
	Chr3A	TraesCS3A02G342300	589390775	589395952	+
	Chr3A	TraesCS3A02G250300	468731061	468733330	-
	Chr3A	TraesCS3A02G217800	398880878	398886055	-
	Chr3A	TraesCS3A02G148400	131402757	131407230	+
	Chr3A	TraesCS3A02G037200	20143434	20146002	+
	Chr2D	TraesCS2D02G443200	553991021	553996119	+
	Chr2D	TraesCS2D02G325900	419364102	419366631	-
	Chr2D	TraesCS2D02G254000	306340032	306345640	+
	Chr2D	TraesCS2D02G202600	154836698	154839248	+
	Chr2D	TraesCS2D02G167300	111149444	111154264	+
	Chr2D	TraesCS2D02G133800	78755770	78758700	+
	Chr2D	TraesCS2D02G103800	56102253	56107330	+
	Chr2D	TraesCS2D02G091000	43261009	43263461	-
	Chr2B	TraesCS2B02G465200	660113682	660120037	+
	Chr2B	TraesCS2B02G344900	491711253	491713858	-
	Chr2B	TraesCS2B02G273100	374258659	374263996	+
	Chr2B	TraesCS2B02G222100	211996501	211999011	+
	Chr2B	TraesCS2B02G185800	160900414	160905178	+
	Chr2B	TraesCS2B02G154100	122013421	122016350	+
	Chr2B	TraesCS2B02G121100	88837033	88841761	+
	Chr2B	TraesCS2B02G106900	67991142	67993166	-
	Chr2A	TraesCS2A02G444000	694443274	694448658	+
	Chr2A	TraesCS2A02G337000	570606773	570609369	+
	Chr2A	TraesCS2A02G253500	385444249	385450116	+
	Chr2A	TraesCS2A02G159900	108266887	108272643	+
	Chr2A	TraesCS2A02G131700	79171931	79174812	+
	Chr2A	TraesCS2A02G104100	57545083	57549753	+
	Chr2A	TraesCS2A02G091900	44818202	44820237	-
	Chr1D	TraesCS1D02G301400	399187990	399191865	-
	Chr1D	TraesCS1D02G240400	330525796	330528837	+
	Chr1B	TraesCS1B02G311800	535383871	535389858	-
	Chr1B	TraesCS1B02G252400	445178318	445181281	+
	Chr1A	TraesCS1A02G301800	496042550	496048839	-
	Chr1A	TraesCS1A02G240300	427482373	427485361	+
Ⅳ	Chr7D	TraesCS7D02G313000	396447654	396451008	-
	Chr7D	TraesCS7D02G068600	39014309	39018176	+
	Chr7B	TraesCS7B02G217000	399878917	399882502	-
	Chr7A	TraesCS7A02G316000	450410316	450413679	-
	Chr7A	TraesCS7A02G073700	39062244	39066337	+
	Chr5D	TraesCS5D02G417200	479357589	479362265	-
	Chr5A	TraesCS5A02G407300	598005866	598010268	-
	Chr4D	TraesCS4D02G055900	30955935	30961149	-
	Chr4B	TraesCS4B02G055600	44184275	44188921	-
	Chr4A	TraesCS4A02G371100	643998553	644002766	+
	Chr4A	TraesCS4A02G259100	571776797	571782737	+
	Chr3D	TraesCS3D02G210900	281001767	281005848	+
	Chr3B	TraesCS3B02G236500	369102630	369107070	+
	Chr3A	TraesCS3A02G208100	366880742	366886456	+
Ⅴ	Chr7D	TraesCS7D02G477500	588542412	588549567	-
	Chr7D	TraesCS7D02G386000	500626324	500631503	+
	Chr7B	TraesCS7B02G395000	662652686	662660380	-
	Chr7B	TraesCS7B02G291900	528762971	528768224	+
	Chr7A	TraesCS7A02G491200	680326354	680334329	-
	Chr7A	TraesCS7A02G390300	566537528	566542674	+
	Chr6D	TraesCS6D02G161000	139308036	139315423	-
	Chr6D	TraesCS6D02G154700	129784596	129791207	-
	Chr6D	TraesCS6D02G142900	113500328	113508821	+
	Chr6D	TraesCS6D02G092300	57897845	57901202	+
	Chr6B	TraesCS6B02G199500	239282810	239290949	-
	Chr6B	TraesCS6B02G193500	228243225	228249801	-
	Chr6B	TraesCS6B02G181300	202592317	202599634	+
	Chr6B	TraesCS6B02G133000	129853633	129857011	+
	Chr6A	TraesCS6A02G171300	181896360	181901832	-
	Chr6A	TraesCS6A02G166100	168118580	168125484	-
	Chr6A	TraesCS6A02G153600	141358991	141366224	+
	Chr5D	TraesCS5D02G372600	446400987	446405720	+
	Chr5B	TraesCS5B02G365500	544329929	544334727	+
	Chr5A	TraesCS5A02G363400	564075321	564080018	+
	Chr4D	TraesCS4D02G298800	468206077	468212530	+
	Chr4B	TraesCS4B02G299900	586458906	586465292	+
	Chr4A	TraesCS4A02G005100	3147350	3153989	-
	Chr2D	TraesCS2D02G213100	172992154	172997671	-
	Chr2D	TraesCS2D02G174500	117841885	117848034	-
	Chr2B	TraesCS2B02G229600	225256542	225262900	+
	Chr2B	TraesCS2B02G193000	168623649	168630147	-
	Chr2A	TraesCS2A02G202600	176887326	176892779	+
	Chr2A	TraesCS2A02G166900	119089791	119095772	-
Ⅵ	Chr5D	TraesCS5D02G437000	491094754	491098893	+
	Chr5B	TraesCS5B02G431000	605822354	605825337	+
	Chr5A	TraesCS5A02G428900	613539450	613543349	+
	Chr5A	TraesCS5A02G184900	384624131	384635845	+
	Chr4D	TraesCS4D02G074100	48599521	48605918	-
	Chr4B	TraesCS4B02G075400	71345290	71352086	-
	Chr4A	TraesCS4A02G239600	548772867	548779307	+
	Chr3D	TraesCS3D02G270300	374934286	374940196	-
	Chr3D	TraesCS3D02G151400	116036050	116040831	+
	Chr3B	TraesCS3B02G304300	488542649	488550339	-
	Chr3B	TraesCS3B02G169200	169622308	169627082	+
	Chr3A	TraesCS3A02G270500	497654221	497661984	-
	Chr3A	TraesCS3A02G135400	112950898	112955522	+
	Chr2D	TraesCS2D02G599300	650752287	650757581	-
	Chr2B	TraesCS2B02G607200	787963389	787968251	-
	Chr2B	TraesCS2B02G385900	549195095	549199967	-
	Chr2B	TraesCS2B02G270100	368335780	368340236	-
	Chr2A	TraesCS2A02G580000	772380120	772385177	-
	Chr2A	TraesCS2A02G368700	611965021	611970059	-
	Chr2A	TraesCS2A02G243400	342542932	342547019	-
	Chr1D	TraesCS1D02G295800	394253364	394258396	+
	Chr1B	TraesCS1B02G305200	527846932	527851805	-
	Chr1A	TraesCS1A02G296300	491148418	491153457	-
Ⅶ	Chr7D	TraesCS7D02G370700	479109990	479112246	-
	Chr7B	TraesCS7B02G275700	504835571	504838120	-
	Chr5D	TraesCS5D02G190000	292272623	292275118	-
	Chr5D	TraesCS5D02G126100	193129265	193133246	-
	Chr5B	TraesCS5B02G183000	333025844	333029354	-
	Chr5B	TraesCS5B02G116500	198416588	198421636	-
	Chr5A	TraesCS5A02G491400	660397253	660400011	-
	Chr5A	TraesCS5A02G185000	384951458	384954187	-
	Chr4D	TraesCS4D02G317100	482232868	482236096	+
	Chr4D	TraesCS4D02G172000	299170420	299174297	-
	Chr4B	TraesCS4B02G320600	612024567	612027688	+
	Chr4B	TraesCS4B02G169900	371378216	371382263	-
	Chr4A	TraesCS4A02G135200	185986874	185990851	+
	Chr3D	TraesCS3D02G502600	590942729	590946600	+
	Chr3D	TraesCS3D02G337800	450292062	450295947	-
	Chr3D	TraesCS3D02G145100	108811720	108814965	+
	Chr3B	TraesCS3B02G376200	592530095	592533992	-
	Chr3A	TraesCS3A02G495400	721350934	721354859	+
	Chr3A	TraesCS3A02G344300	593701446	593705112	-
	Chr3A	TraesCS3A02G142200	121644384	121649069	-
	Chr2D	TraesCS2D02G395000	506402963	506406481	-
	Chr2B	TraesCS2B02G415500	594096819	594100328	-
	Chr2A	TraesCS2A02G397200	651081317	651085326	-
Ⅷ	Chr7D	TraesCS7D02G129500	81776408	81784661	+
	Chr7B	TraesCS7B02G030400	28934828	28944053	+
	Chr7A	TraesCS7A02G130100	83737011	83745498	+
	Chr3D	TraesCS3D02G542300	613383729	613390403	+
	Chr3D	TraesCS3D02G335600	447563411	447576625	-
	Chr3D	TraesCS3D02G333600	445633883	445639177	+
	Chr3B	TraesCS3B02G602700	822674875	822683402	+
	Chr3B	TraesCS3B02G459200	702826991	702836075	-
	Chr3B	TraesCS3B02G373900	586697945	586730160	-
	Chr3B	TraesCS3B02G371700	584546469	584551744	+
	Chr3B	TraesCS3B02G371600	584539043	584544883	+
	Chr3A	TraesCS3A02G341900	589188307	589199044	-
	Chr3A	TraesCS3A02G341800	588936982	588949901	-
	Chr3A	TraesCS3A02G340100	587403291	587408585	+
	Chr2D	TraesCS2D02G428900	540829769	540835466	+
	Chr2A	TraesCS2A02G431100	684261986	684267865	+
	Chr2A	TraesCS2A02G418400	674053589	674063106	+
	Chr1D	TraesCS1D02G303700	401666525	401672077	-
	Chr1D	TraesCS1D02G302000	399936331	399947455	+
	Chr1B	TraesCS1B02G314700	539546762	539552423	-
	Chr1B	TraesCS1B02G312800	536653652	536665289	+
	Chr1A	TraesCS1A02G304200	497503763	497509507	-
	Chr1A	TraesCS1A02G302600	496303414	496312017	+
Ⅸ	ChrUn	TraesCSU02G035900	30827997	30832807	-
	Chr4D	TraesCS4D02G163300	255144773	255151108	-
	Chr4D	TraesCS4D02G050200	25986916	25991603	-
	Chr4B	TraesCS4B02G049800	38280457	38284860	-
	Chr4A	TraesCS4A02G147700	271792802	271804984	-
	Chr2D	TraesCS2D02G595000	648466884	648471442	+
	Chr2B	TraesCS2B02G602000	784543948	784548017	+
Ⅹ	Chr7D	TraesCS7D02G426000	546126753	546129944	-
	Chr7D	TraesCS7D02G425700	545693906	545697757	+
	Chr7B	TraesCS7B02G335000	590104367	590107555	-
	Chr7B	TraesCS7B02G334900	589958404	589962407	+
	Chr7A	TraesCS7A02G435300	628863719	628867485	-
	Chr7A	TraesCS7A02G435000	628661465	628664710	+
	Chr6D	TraesCS6D02G213000	302057489	302060647	-
	Chr6D	TraesCS6D02G154800	130169714	130176033	+
	Chr6D	TraesCS6D02G116100	82234328	82237753	-
	Chr6D	TraesCS6D02G116000	82217110	82220516	-
	Chr6D	TraesCS6D02G115900	82206628	82209717	-
	Chr6D	TraesCS6D02G115700	82135771	82139237	-
	Chr6D	TraesCS6D02G115400	81932203	81935379	-
	Chr6D	TraesCS6D02G115300	81922828	81926350	-
	Chr6D	TraesCS6D02G115200	81770697	81773852	-
	Chr6D	TraesCS6D02G115100	81760537	81764047	-
	Chr6D	TraesCS6D02G115000	81756270	81759710	-
	Chr6D	TraesCS6D02G114800	81746683	81750349	-
	Chr6D	TraesCS6D02G114600	81670498	81673980	-
	Chr6D	TraesCS6D02G052100	24828892	24832576	-
	Chr6B	TraesCS6B02G259100	467457152	467461125	-
	Chr6B	TraesCS6B02G193600	228686717	228695076	+
	Chr6B	TraesCS6B02G153700	157485838	157489399	-
	Chr6B	TraesCS6B02G153500	157127743	157130832	-
	Chr6B	TraesCS6B02G153400	157105893	157110492	-
	Chr6B	TraesCS6B02G153300	157024026	157027475	-
	Chr6B	TraesCS6B02G153100	156737597	156741121	-
	Chr6B	TraesCS6B02G152900	156651546	156654819	-
	Chr6B	TraesCS6B02G152800	156547774	156550944	-
	Chr6B	TraesCS6B02G152700	156529804	156533267	-
	Chr6B	TraesCS6B02G152600	156415260	156418463	-
	Chr6B	TraesCS6B02G152300	156372852	156375983	-
	Chr6B	TraesCS6B02G061000	40449889	40453113	+
	Chr6A	TraesCS6A02G222000	414864874	414868901	+
	Chr6A	TraesCS6A02G166200	169188826	169194123	+
	Chr6A	TraesCS6A02G125600	99012907	99016261	-
	Chr6A	TraesCS6A02G125500	98978926	98982459	-
	Chr6A	TraesCS6A02G125400	98913768	98917200	-
	Chr6A	TraesCS6A02G125300	98884922	98888095	-
	Chr6A	TraesCS6A02G125200	98810833	98813604	-
	Chr6A	TraesCS6A02G125000	98320381	98323897	-
	Chr6A	TraesCS6A02G124900	98312578	98316403	-
	Chr6A	TraesCS6A02G124800	98306676	98310016	-
	Chr6A	TraesCS6A02G124700	98253037	98256558	-
	Chr6A	TraesCS6A02G124600	98246833	98249055	-
	Chr6A	TraesCS6A02G124500	98239274	98242468	-
	Chr6A	TraesCS6A02G124300	98061564	98065038	-
	Chr6A	TraesCS6A02G044700	23362995	23366757	-
	Chr5D	TraesCS5D02G181500	282151742	282156543	-
	Chr5B	TraesCS5B02G174400	320151921	320156913	-
	Chr5A	TraesCS5A02G177300	374645229	374650071	-
	Chr4D	TraesCS4D02G084000	57835789	57838099	+
	Chr4B	TraesCS4B02G086300	86139341	86142911	-
	Chr4A	TraesCS4A02G229800	539126594	539129953	+
	Chr3D	TraesCS3D02G311500	426161783	426167432	-
	Chr3D	TraesCS3D02G246500	344337925	344342369	+
	Chr3D	TraesCS3D02G099700	51679951	51683616	+
	Chr3B	TraesCS3B02G458900	702679690	702686741	+
	Chr3B	TraesCS3B02G275000	443803664	443807278	+
	Chr3B	TraesCS3B02G115800	82623067	82626755	+
	Chr3A	TraesCS3A02G423400	665952278	665959244	+
	Chr3A	TraesCS3A02G245000	458678631	458682691	-
	Chr3A	TraesCS3A02G099400	64278873	64282716	+
	Chr2D	TraesCS2D02G551200	626807005	626810139	-
	Chr2D	TraesCS2D02G263500	322121942	322125458	-
	Chr2D	TraesCS2D02G034200	13211125	13215597	+
	Chr2B	TraesCS2B02G580800	768289431	768293206	+
	Chr2B	TraesCS2B02G281900	390362364	390365877	-
	Chr2A	TraesCS2A02G550200	757633934	757637711	-
	Chr2A	TraesCS2A02G346000	584510604	584513050	+
	Chr2A	TraesCS2A02G260000	409436083	409439634	+
	Chr1B	TraesCS1B02G269900	474449330	474452755	-
	Chr1A	TraesCS1A02G259600	452758834	452761870	-
ⅩⅠ	ChrUn	TraesCSU02G061100	47831158	47836583	-
	Chr7D	TraesCS7D02G521200	618485966	618490154	+
	Chr7D	TraesCS7D02G365800	473092632	473096249	-
	Chr7D	TraesCS7D02G354700	458722968	458727395	+
	Chr7D	TraesCS7D02G302400	382523297	382526948	-
	Chr7D	TraesCS7D02G234800	197610563	197614521	+
	Chr7D	TraesCS7D02G206800	164401415	164410656	+
	Chr7D	TraesCS7D02G150200	99462195	99466375	+
	Chr7D	TraesCS7D02G077200	45512395	45514309	-
	Chr7B	TraesCS7B02G270900	497023778	497027529	-
	Chr7B	TraesCS7B02G260400	480691010	480695385	+
	Chr7B	TraesCS7B02G205900	376934082	376937617	-
	Chr7B	TraesCS7B02G133000	161776233	161780196	+
	Chr7B	TraesCS7B02G110700	126735574	126740251	+
	Chr7B	TraesCS7B02G052200	54723099	54728783	+
	Chr7A	TraesCS7A02G533800	712177946	712181756	+
	Chr7A	TraesCS7A02G368200	541382834	541387259	-
	Chr7A	TraesCS7A02G356900	522796494	522800409	+
	Chr7A	TraesCS7A02G305700	430562072	430565752	-
	Chr7A	TraesCS7A02G234800	206910644	206914372	+
	Chr7A	TraesCS7A02G203700	165899834	165907479	+
	Chr7A	TraesCS7A02G148600	101856591	101862662	+
	Chr6D	TraesCS6D02G174300	163334567	163338171	+
	Chr6D	TraesCS6D02G033300	14074198	14078971	+
	Chr6B	TraesCS6B02G392500	667778093	667781494	-
	Chr6B	TraesCS6B02G042000	25923263	25927092	-
	Chr6A	TraesCS6A02G187400	223555427	223560602	+
	Chr6A	TraesCS6A02G029100	15435891	15439664	+
	Chr5D	TraesCS5D02G417400	479579523	479584019	+
	Chr5D	TraesCS5D02G262400	368330094	368333980	+
	Chr5D	TraesCS5D02G218500	327521136	327525002	+
	Chr5D	TraesCS5D02G188700	291249657	291253140	-
	Chr5D	TraesCS5D02G019400	11949643	11952687	-
	Chr5B	TraesCS5B02G412400	587340534	587344916	+
	Chr5B	TraesCS5B02G253700	436256021	436259970	+
	Chr5B	TraesCS5B02G210300	380813660	380818407	+
	Chr5B	TraesCS5B02G182100	331652436	331655864	-
	Chr5B	TraesCS5B02G012000	11764765	11774531	-
	Chr5A	TraesCS5A02G407500	598241675	598246041	+
	Chr5A	TraesCS5A02G254600	470192989	470197357	+
	Chr5A	TraesCS5A02G213500	429169597	429173363	-
	Chr5A	TraesCS5A02G183800	383463470	383466814	-
	Chr4D	TraesCS4D02G307500	475175698	475179234	-
	Chr4D	TraesCS4D02G235800	397093598	397097207	-
	Chr4D	TraesCS4D02G088500	64185175	64191035	+
	Chr4D	TraesCS4D02G088400	63584575	63590516	-
	Chr4D	TraesCS4D02G005000	2955007	2958460	+
	Chr4B	TraesCS4B02G309300	599884060	599887164	-
	Chr4B	TraesCS4B02G234600	489087478	489090964	-
	Chr4B	TraesCS4B02G091500	94761495	94767232	+
	Chr4B	TraesCS4B02G091400	94207867	94213964	-
	Chr4A	TraesCS4A02G409400	681917276	681920767	-
	Chr4A	TraesCS4A02G380300	657498515	657501952	-
	Chr4A	TraesCS4A02G224800	532791799	532797762	+
	Chr4A	TraesCS4A02G224700	532349985	532355995	-
	Chr4A	TraesCS4A02G059000	54106535	54110051	-
	Chr3D	TraesCS3D02G534900	609371594	609374829	-
	Chr3D	TraesCS3D02G276200	383109644	383113441	-
	Chr3D	TraesCS3D02G276100	382806129	382808164	-
	Chr3D	TraesCS3D02G168700	143457085	143461086	+
	Chr3D	TraesCS3D02G092600	46579980	46584303	+
	Chr3B	TraesCS3B02G310000	498726976	498730648	-
	Chr3B	TraesCS3B02G309900	498366444	498368845	-
	Chr3B	TraesCS3B02G192500	207120527	207124401	+
	Chr3B	TraesCS3B02G107600	72949869	72954159	+
	Chr3A	TraesCS3A02G276200	506227271	506231195	-
	Chr3A	TraesCS3A02G092300	57943487	57948108	-
	Chr2D	TraesCS2D02G359100	460984249	460988333	-
	Chr2D	TraesCS2D02G255900	308982356	308986489	+
	Chr2D	TraesCS2D02G252000	302241935	302246330	+
	Chr2D	TraesCS2D02G233800	209506680	209511321	+
	Chr2D	TraesCS2D02G116700	65689615	65693040	-
	Chr2D	TraesCS2D02G088000	38091428	38095776	+
	Chr2D	TraesCS2D02G013700	6704653	6708995	+
	Chr2B	TraesCS2B02G379400	542759150	542763986	-
	Chr2B	TraesCS2B02G266700	359310845	359315102	-
	Chr2B	TraesCS2B02G265700	357912906	357917457	+
	Chr2B	TraesCS2B02G251700	265215556	265220140	+
	Chr2B	TraesCS2B02G138400	105537527	105540881	+
	Chr2B	TraesCS2B02G005000	3288581	3293090	+
	Chr2A	TraesCS2A02G360300	604750242	604755234	-
	Chr2A	TraesCS2A02G268300	430950872	430954983	-
	Chr2A	TraesCS2A02G251000	379115228	379119883	+
	Chr2A	TraesCS2A02G230100	262573269	262577316	+
	Chr2A	TraesCS2A02G118300	68878290	68881835	+
	Chr2A	TraesCS2A02G012900	4978101	4982374	-
	Chr1D	TraesCS1D02G452700	494009485	494014355	-
	Chr1D	TraesCS1D02G344700	433213314	433216933	-
	Chr1D	TraesCS1D02G115400	111088850	111093041	+
	Chr1B	TraesCS1B02G479300	687275958	687281155	-
	Chr1B	TraesCS1B02G355700	585073334	585076975	-
	Chr1B	TraesCS1B02G134100	169693455	169697648	+
	Chr1A	TraesCS1A02G444500	592528514	592533519	-
	Chr1A	TraesCS1A02G342600	531607410	531612319	-
	Chr1A	TraesCS1A02G113800	117244235	117248380	+
	Chr1A	TraesCS1A02G103900	99868032	99871106	-
ⅩⅡ-a	ChrUn	TraesCSU02G203400	302990588	302993962	-
	ChrUn	TraesCSU02G198500	296158111	296161395	-
	ChrUn	TraesCSU02G190700	287472324	287475410	+
	ChrUn	TraesCSU02G189000	284400584	284403818	-
	ChrUn	TraesCSU02G160500	229343970	229347347	+
	ChrUn	TraesCSU02G118000	101628269	101630393	+
	ChrUn	TraesCSU02G105400	92723182	92726691	+
	ChrUn	TraesCSU02G069700	60471091	60475380	-
	ChrUn	TraesCSU02G069600	60413401	60417243	-
	ChrUn	TraesCSU02G044000	35294101	35297759	+
	ChrUn	TraesCSU02G013700	16757531	16761234	-
	Chr7D	TraesCS7D02G463700	578802508	578806014	-
	Chr7D	TraesCS7D02G463300	578493771	578497353	-
	Chr7D	TraesCS7D02G457900	575924889	575929332	-
	Chr7D	TraesCS7D02G449500	568628401	568631882	-
	Chr7D	TraesCS7D02G374700	485025554	485029681	+
	Chr7D	TraesCS7D02G358400	461256300	461260283	-
	Chr7D	TraesCS7D02G358300	461246856	461249343	-
	Chr7D	TraesCS7D02G357100	460279529	460283524	+
	Chr7D	TraesCS7D02G356500	459786721	459789414	-
	Chr7D	TraesCS7D02G356400	459749086	459753096	-
	Chr7D	TraesCS7D02G356200	459743036	459746764	-
	Chr7D	TraesCS7D02G356000	459604425	459606291	-
	Chr7D	TraesCS7D02G355800	459471096	459473496	-
	Chr7D	TraesCS7D02G355600	459462835	459466230	-
	Chr7D	TraesCS7D02G355400	459430173	459432195	-
	Chr7D	TraesCS7D02G341100	436951203	436956213	+
	Chr7D	TraesCS7D02G152600	101136702	101140178	-
	Chr7D	TraesCS7D02G152500	101094531	101098157	-
	Chr7D	TraesCS7D02G144900	92568812	92575801	-
	Chr7D	TraesCS7D02G048600	25037104	25040692	-
	Chr7D	TraesCS7D02G036700	18691485	18695264	-
	Chr7D	TraesCS7D02G015600	6779666	6782779	+
	Chr7B	TraesCS7B02G473500	730160027	730164035	+
	Chr7B	TraesCS7B02G417400	685269722	685280446	+
	Chr7B	TraesCS7B02G396600	663115929	663120269	-
	Chr7B	TraesCS7B02G378300	642758253	642761771	-
	Chr7B	TraesCS7B02G377900	642281515	642285217	-
	Chr7B	TraesCS7B02G362800	624706297	624709926	-
	Chr7B	TraesCS7B02G279700	512708946	512711400	+
	Chr7B	TraesCS7B02G279600	512695090	512699227	+
	Chr7B	TraesCS7B02G263100	483793914	483797656	-
	Chr7B	TraesCS7B02G262000	482684179	482688237	+
	Chr7B	TraesCS7B02G261400	482075591	482077345	-
	Chr7B	TraesCS7B02G261300	481853370	481857178	-
	Chr7B	TraesCS7B02G261000	481614429	481618451	-
	Chr7B	TraesCS7B02G245100	453446660	453450549	+
	Chr7B	TraesCS7B02G054600	57678246	57681574	-
	Chr7B	TraesCS7B02G054500	57632693	57636316	-
	Chr7B	TraesCS7B02G045600	44622961	44626647	-
	Chr7A	TraesCS7A02G550100	724122281	724126161	+
	Chr7A	TraesCS7A02G550000	724118037	724121538	+
	Chr7A	TraesCS7A02G476800	670853392	670856178	-
	Chr7A	TraesCS7A02G476700	670821522	670825200	-
	Chr7A	TraesCS7A02G461300	657416981	657420459	-
	Chr7A	TraesCS7A02G432300	625909891	625913116	-
	Chr7A	TraesCS7A02G377900	553364921	553369057	+
	Chr7A	TraesCS7A02G367100	540755722	540759004	+
	Chr7A	TraesCS7A02G366800	540282456	540286027	+
	Chr7A	TraesCS7A02G366600	540202839	540206312	+
	Chr7A	TraesCS7A02G366200	539851814	539856744	+
	Chr7A	TraesCS7A02G366000	539848172	539850004	+
	Chr7A	TraesCS7A02G365500	539445867	539449708	-
	Chr7A	TraesCS7A02G365400	539402814	539406172	-
	Chr7A	TraesCS7A02G364500	538769675	538773537	+
	Chr7A	TraesCS7A02G150700	103398001	103401425	-
	Chr7A	TraesCS7A02G150600	103214192	103217980	-
	Chr7A	TraesCS7A02G053400	25922477	25926121	-
	Chr7A	TraesCS7A02G018300	7765603	7768738	+
	Chr6D	TraesCS6D02G396900	469066671	469070557	+
	Chr6D	TraesCS6D02G369900	456423923	456427980	+
	Chr6D	TraesCS6D02G369600	456407475	456411995	+
	Chr6D	TraesCS6D02G359100	451760705	451764443	+
	Chr6D	TraesCS6D02G333700	435970617	435973895	+
	Chr6D	TraesCS6D02G271500	380568621	380572398	+
	Chr6D	TraesCS6D02G206100	291925563	291929432	+
	Chr6D	TraesCS6D02G206000	291794151	291797927	+
	Chr6D	TraesCS6D02G205900	291784241	291786806	+
	Chr6D	TraesCS6D02G171200	157663501	157667829	+
	Chr6D	TraesCS6D02G171100	157590517	157594593	+
	Chr6D	TraesCS6D02G051900	24748176	24750768	-
	Chr6D	TraesCS6D02G042800	17499474	17503927	+
	Chr6D	TraesCS6D02G002200	1411739	1415945	-
	Chr6D	TraesCS6D02G000900	397372	400574	-
	Chr6D	TraesCS6D02G000800	387724	390437	+
	Chr6B	TraesCS6B02G462600	715636454	715640113	-
	Chr6B	TraesCS6B02G424100	693934628	693939159	+
	Chr6B	TraesCS6B02G424000	693923562	693930572	+
	Chr6B	TraesCS6B02G412500	686170726	686174467	+
	Chr6B	TraesCS6B02G320800	567847786	567851826	+
	Chr6B	TraesCS6B02G252800	453276621	453280677	+
	Chr6B	TraesCS6B02G212700	281233083	281237054	+
	Chr6B	TraesCS6B02G089700	65087363	65090872	-
	Chr6B	TraesCS6B02G071000	47296548	47300069	-
	Chr6B	TraesCS6B02G052400	31686825	31691271	-
	Chr6B	TraesCS6B02G051700	30888567	30893154	+
	Chr6B	TraesCS6B02G025400	15274287	15277568	-
	Chr6B	TraesCS6B02G009000	5765119	5770034	+
	Chr6B	TraesCS6B02G003800	2717048	2719606	+
	Chr6A	TraesCS6A02G419000	616776394	616778541	-
	Chr6A	TraesCS6A02G385100	603100382	603103964	+
	Chr6A	TraesCS6A02G385000	603091205	603095476	+
	Chr6A	TraesCS6A02G384900	603080652	603085053	+
	Chr6A	TraesCS6A02G290500	522055697	522058545	+
	Chr6A	TraesCS6A02G228900	431220581	431224327	-
	Chr6A	TraesCS6A02G184000	214558996	214563138	-
	Chr6A	TraesCS6A02G056300	29613455	29616887	+
	Chr6A	TraesCS6A02G037300	18460368	18465203	+
	Chr6A	TraesCS6A02G018400	9012310	9015592	-
	Chr6A	TraesCS6A02G004100	1754446	1757643	-
	Chr5D	TraesCS5D02G556900	559743822	559747438	-
	Chr5D	TraesCS5D02G548100	555908625	555910196	+
	Chr5D	TraesCS5D02G547600	555635845	555639490	+
	Chr5D	TraesCS5D02G547500	555555819	555559333	+
	Chr5D	TraesCS5D02G546900	555321881	555325787	+
	Chr5D	TraesCS5D02G543000	553469660	553473445	+
	Chr5D	TraesCS5D02G444700	495548200	495551836	-
	Chr5D	TraesCS5D02G402900	468688620	468691901	-
	Chr5D	TraesCS5D02G398800	464697435	464701380	-
	Chr5D	TraesCS5D02G292500	390019293	390022853	+
	Chr5D	TraesCS5D02G263300	369018144	369022159	+
	Chr5D	TraesCS5D02G230000	337182323	337186002	-
	Chr5B	TraesCS5B02G544800	697343571	697347330	-
	Chr5B	TraesCS5B02G541000	695810779	695814408	-
	Chr5B	TraesCS5B02G539900	695490258	695493895	-
	Chr5B	TraesCS5B02G538600	694006126	694009521	-
	Chr5B	TraesCS5B02G397900	575520752	575524134	-
	Chr5B	TraesCS5B02G393400	571606030	571609819	+
	Chr5B	TraesCS5B02G284400	470030412	470033993	+
	Chr5B	TraesCS5B02G221100	395680421	395684098	-
	Chr5B	TraesCS5B02G080100	98510909	98514455	+
	Chr5B	TraesCS5B02G032400	35545726	35548947	-
	Chr5A	TraesCS5A02G528000	688292625	688295351	+
	Chr5A	TraesCS5A02G520000	680981149	680986518	+
	Chr5A	TraesCS5A02G519600	680921288	680924818	+
	Chr5A	TraesCS5A02G519400	680866290	680869121	+
	Chr5A	TraesCS5A02G393000	588871831	588876487	-
	Chr5A	TraesCS5A02G388800	585198176	585201943	-
	Chr5A	TraesCS5A02G285000	493190905	493194359	+
	Chr5A	TraesCS5A02G222300	438407356	438410995	-
	Chr5A	TraesCS5A02G222200	438354074	438357749	-
	Chr4D	TraesCS4D02G352700	503785960	503789641	+
	Chr4D	TraesCS4D02G352500	503672009	503675192	-
	Chr4D	TraesCS4D02G346200	500300661	500304583	+
	Chr4D	TraesCS4D02G345700	500197202	500200766	+
	Chr4D	TraesCS4D02G107000	85258245	85264752	-
	Chr4D	TraesCS4D02G106900	85165671	85175559	-
	Chr4D	TraesCS4D02G081700	55283971	55287557	-
	Chr4D	TraesCS4D02G003300	1397792	1401504	+
	Chr4B	TraesCS4B02G360600	650655847	650659356	+
	Chr4B	TraesCS4B02G351400	643628961	643634231	+
	Chr4B	TraesCS4B02G350900	643481757	643485655	+
	Chr4B	TraesCS4B02G311900	601763514	601767429	+
	Chr4B	TraesCS4B02G109600	122295409	122302123	-
	Chr4B	TraesCS4B02G083700	82308764	82312894	-
	Chr4A	TraesCS4A02G478700	735759140	735762619	+
	Chr4A	TraesCS4A02G473300	733420749	733423532	-
	Chr4A	TraesCS4A02G446600	714099684	714103815	+
	Chr4A	TraesCS4A02G438700	708566536	708570265	+
	Chr4A	TraesCS4A02G430400	701757478	701760471	+
	Chr4A	TraesCS4A02G411700	683912235	683915615	+
	Chr4A	TraesCS4A02G379800	657201005	657204258	+
	Chr4A	TraesCS4A02G379600	657097520	657099853	+
	Chr4A	TraesCS4A02G330000	615104066	615106167	-
	Chr4A	TraesCS4A02G327100	613740671	613742242	-
	Chr4A	TraesCS4A02G325700	613329814	613333506	-
	Chr4A	TraesCS4A02G313900	604208153	604212003	-
	Chr4A	TraesCS4A02G232200	541784613	541786988	+
	Chr4A	TraesCS4A02G206000	498984102	498990789	-
	Chr3D	TraesCS3D02G496100	587946642	587950485	-
	Chr3D	TraesCS3D02G438600	549372340	549374477	-
	Chr3D	TraesCS3D02G259600	361376525	361380204	-
	Chr3D	TraesCS3D02G088300	45015144	45018965	+
	Chr3D	TraesCS3D02G081000	40748989	40755301	+
	Chr3D	TraesCS3D02G061200	26583638	26587073	-
	Chr3D	TraesCS3D02G060500	26300459	26304466	+
	Chr3D	TraesCS3D02G060400	26290206	26294113	+
	Chr3D	TraesCS3D02G060300	26270268	26274372	+
	Chr3D	TraesCS3D02G028000	9634160	9635720	+
	Chr3D	TraesCS3D02G013800	4957676	4958842	-
	Chr3D	TraesCS3D02G003700	1634040	1636188	-
	Chr3B	TraesCS3B02G588300	814446746	814449304	-
	Chr3B	TraesCS3B02G551200	786136650	786140435	+
	Chr3B	TraesCS3B02G550900	785691946	785695668	-
	Chr3B	TraesCS3B02G481000	728809470	728813034	-
	Chr3B	TraesCS3B02G292700	470867037	470877793	-
	Chr3B	TraesCS3B02G292600	470861829	470865223	-
	Chr3B	TraesCS3B02G096000	64314488	64320468	-
	Chr3B	TraesCS3B02G074000	44783942	44787631	-
	Chr3B	TraesCS3B02G072800	43844304	43852108	+
	Chr3B	TraesCS3B02G052600	26649237	26653580	-
	Chr3B	TraesCS3B02G043400	22207886	22210892	+
	Chr3B	TraesCS3B02G032400	14983253	14986446	+
	Chr3B	TraesCS3B02G030000	13814087	13817475	+
	Chr3A	TraesCS3A02G490100	717851327	717854634	-
	Chr3A	TraesCS3A02G445900	686724362	686727942	-
	Chr3A	TraesCS3A02G259600	481883442	481887186	-
	Chr3A	TraesCS3A02G259500	481878928	481882649	-
	Chr3A	TraesCS3A02G072300	44606605	44608921	+
	Chr3A	TraesCS3A02G061400	36659180	36663067	-
	Chr3A	TraesCS3A02G060200	36299883	36303256	+
	Chr3A	TraesCS3A02G060100	36288764	36292454	+
	Chr3A	TraesCS3A02G060000	36246927	36249574	+
	Chr3A	TraesCS3A02G043500	23645928	23649342	-
	Chr3A	TraesCS3A02G023400	12996897	12999736	+
	Chr3A	TraesCS3A02G016800	10881920	10885625	-
	Chr3A	TraesCS3A02G007200	7469796	7474094	-
	Chr2D	TraesCS2D02G599800	650879896	650883522	-
	Chr2D	TraesCS2D02G596900	649593590	649598341	+
	Chr2D	TraesCS2D02G590600	646488160	646491914	+
	Chr2D	TraesCS2D02G585500	644493711	644497559	-
	Chr2D	TraesCS2D02G574000	638804298	638807111	+
	Chr2D	TraesCS2D02G573700	638724027	638728008	+
	Chr2D	TraesCS2D02G571100	637637084	637640854	-
	Chr2D	TraesCS2D02G496300	592635145	592639656	-
	Chr2D	TraesCS2D02G491600	590063031	590067307	+
	Chr2D	TraesCS2D02G475300	577790137	577798635	+
	Chr2D	TraesCS2D02G474300	577444668	577457238	-
	Chr2D	TraesCS2D02G462000	568125929	568129917	-
	Chr2D	TraesCS2D02G358600	460755814	460760180	+
	Chr2D	TraesCS2D02G263100	320280150	320283723	-
	Chr2D	TraesCS2D02G190200	134292184	134296530	+
	Chr2D	TraesCS2D02G183900	129186794	129190494	-
	Chr2D	TraesCS2D02G067800	28420478	28424381	-
	Chr2D	TraesCS2D02G067700	28415314	28418322	-
	Chr2D	TraesCS2D02G067500	28091222	28095714	-
	Chr2D	TraesCS2D02G067400	28081623	28086202	-
	Chr2D	TraesCS2D02G067300	28069246	28071582	-
	Chr2D	TraesCS2D02G067000	28005569	28009977	-
	Chr2D	TraesCS2D02G066900	27998176	28002775	-
	Chr2D	TraesCS2D02G066800	27991943	27996979	-
	Chr2D	TraesCS2D02G066700	27978887	27982182	-
	Chr2D	TraesCS2D02G066500	27964279	27965896	-
	Chr2D	TraesCS2D02G066400	27955759	27960272	+
	Chr2D	TraesCS2D02G066300	27949924	27954162	-
	Chr2D	TraesCS2D02G066200	27932089	27936628	-
	Chr2D	TraesCS2D02G053000	20605430	20620647	-
	Chr2D	TraesCS2D02G033400	12904128	12908055	+
	Chr2D	TraesCS2D02G013300	6599740	6603424	+
	Chr2D	TraesCS2D02G013200	6593733	6597539	+
	Chr2D	TraesCS2D02G013100	6522368	6525865	+
	Chr2B	TraesCS2B02G625200	798128178	798132084	+
	Chr2B	TraesCS2B02G620800	795051287	795054988	-
	Chr2B	TraesCS2B02G612100	791019526	791022178	+
	Chr2B	TraesCS2B02G600900	784188587	784192215	+
	Chr2B	TraesCS2B02G539200	734397106	734398794	+
	Chr2B	TraesCS2B02G524300	718604311	718608569	-
	Chr2B	TraesCS2B02G519500	714492188	714496045	+
	Chr2B	TraesCS2B02G499100	695372688	695376293	+
	Chr2B	TraesCS2B02G483400	680664334	680668334	-
	Chr2B	TraesCS2B02G379000	542259751	542263284	+
	Chr2B	TraesCS2B02G208900	190195041	190198998	+
	Chr2B	TraesCS2B02G202900	182708242	182711907	-
	Chr2B	TraesCS2B02G149600	116274448	116278148	+
	Chr2B	TraesCS2B02G084100	47154993	47157722	+
	Chr2B	TraesCS2B02G084000	46889504	46894389	+
	Chr2B	TraesCS2B02G082100	45677737	45681758	+
	Chr2B	TraesCS2B02G081700	45622786	45626704	+
	Chr2B	TraesCS2B02G081300	45548902	45553701	+
	Chr2B	TraesCS2B02G080700	45037758	45042396	-
	Chr2B	TraesCS2B02G080600	45029842	45032250	-
	Chr2B	TraesCS2B02G080400	44923663	44927936	+
	Chr2B	TraesCS2B02G080300	44903328	44905603	+
	Chr2B	TraesCS2B02G080200	44751100	44755916	-
	Chr2B	TraesCS2B02G080100	44742387	44746928	-
	Chr2B	TraesCS2B02G047800	23649078	23652756	+
	Chr2B	TraesCS2B02G008700	4882497	4887091	+
	Chr2B	TraesCS2B02G005400	3407138	3410526	-
	Chr2B	TraesCS2B02G004900	2639862	2643225	-
	Chr2B	TraesCS2B02G001600	1248784	1252232	+
	Chr2B	TraesCS2B02G001400	1171680	1174401	+
	Chr2A	TraesCS2A02G574800	769549974	769554688	-
	Chr2A	TraesCS2A02G563900	764308981	764312225	+
	Chr2A	TraesCS2A02G559400	762309103	762312432	+
	Chr2A	TraesCS2A02G496000	727192545	727196558	-
	Chr2A	TraesCS2A02G491300	724367759	724372237	+
	Chr2A	TraesCS2A02G491100	724350341	724353467	+
	Chr2A	TraesCS2A02G461800	707630052	707634063	-
	Chr2A	TraesCS2A02G359700	603557030	603561199	+
	Chr2A	TraesCS2A02G260600	410851518	410855096	+
	Chr2A	TraesCS2A02G182400	141881720	141885693	+
	Chr2A	TraesCS2A02G176500	136053228	136056887	-
	Chr2A	TraesCS2A02G069000	30301000	30304452	+
	Chr2A	TraesCS2A02G068900	30273664	30277901	-
	Chr2A	TraesCS2A02G068800	30268642	30272927	-
	Chr2A	TraesCS2A02G068300	30184420	30189107	-
	Chr2A	TraesCS2A02G068200	30175594	30180429	-
	Chr2A	TraesCS2A02G068100	30167325	30172161	-
	Chr2A	TraesCS2A02G012500	4944069	4947552	+
	Chr1D	TraesCS1D02G426400	479591556	479595146	-
	Chr1D	TraesCS1D02G317500	412233799	412239165	+
	Chr1D	TraesCS1D02G317400	412225932	412229338	+
	Chr1B	TraesCS1B02G467800	677527503	677530414	+
	Chr1B	TraesCS1B02G448700	667819591	667823154	-
	Chr1B	TraesCS1B02G330100	555948792	555952831	+
	Chr1B	TraesCS1B02G303000	523333823	523336580	+
	Chr1B	TraesCS1B02G187300	334674777	334685163	+
	Chr1B	TraesCS1B02G004700	2917526	2920077	+
	Chr1A	TraesCS1A02G418700	575867347	575870849	-
	Chr1A	TraesCS1A02G391700	558538124	558539913	-
	Chr1A	TraesCS1A02G337300	526747916	526751192	+
	Chr1A	TraesCS1A02G317800	509012804	509016623	+
	Chr1A	TraesCS1A02G144200	250087618	250090962	-
	Chr1A	TraesCS1A02G024400	12002939	12006839	-
	Chr1A	TraesCS1A02G009500	5871427	5874711	+
ⅩⅡ-b	ChrUn	TraesCSU02G087900	78927204	78929903	+
	ChrUn	TraesCSU02G015900	18049356	18053600	+
	Chr7D	TraesCS7D02G542700	631686753	631688750	+
	Chr7D	TraesCS7D02G037700	19049652	19053785	+
	Chr7D	TraesCS7D02G004900	2440200	2443573	-
	Chr7A	TraesCS7A02G569900	736688691	736692766	-
	Chr7A	TraesCS7A02G089300	54664425	54668236	-
	Chr7A	TraesCS7A02G042200	19515700	19519652	+
	Chr7A	TraesCS7A02G006400	3138238	3141576	+
	Chr7A	TraesCS7A02G005300	2742421	2747119	+
	Chr6A	TraesCS6A02G314300	550746569	550750185	-
	Chr5D	TraesCS5D02G339900	428670399	428674285	+
	Chr5D	TraesCS5D02G339800	428591668	428596714	+
	Chr5D	TraesCS5D02G339700	428565066	428569823	+
	Chr5D	TraesCS5D02G339600	428513523	428515647	+
	Chr5D	TraesCS5D02G158000	246009268	246011525	-
	Chr5B	TraesCS5B02G420900	596821766	596823625	-
	Chr5B	TraesCS5B02G420700	596211317	596226854	+
	Chr5B	TraesCS5B02G334400	517797697	517801144	+
	Chr5B	TraesCS5B02G334300	517775138	517777927	+
	Chr5B	TraesCS5B02G334200	517694194	517697969	+
	Chr5B	TraesCS5B02G151600	280647319	280651254	-
	Chr5B	TraesCS5B02G151500	280603012	280606708	-
	Chr5A	TraesCS5A02G418500	606349589	606354907	-
	Chr5A	TraesCS5A02G335100	544502820	544506767	+
	Chr5A	TraesCS5A02G335000	544452653	544456576	+
	Chr5A	TraesCS5A02G334900	544242735	544248793	+
	Chr5A	TraesCS5A02G152800	329991987	329994487	-
	Chr5A	TraesCS5A02G066200	73825764	73828658	-
	Chr4D	TraesCS4D02G007400	3712476	3716611	+
	Chr4D	TraesCS4D02G006300	3418552	3421822	-
	Chr4B	TraesCS4B02G009500	6039104	6042537	+
	Chr4B	TraesCS4B02G007400	4951076	4955090	-
	Chr4A	TraesCS4A02G491600	741158887	741163335	+
	Chr4A	TraesCS4A02G488000	739905701	739910609	+
	Chr4A	TraesCS4A02G474800	733989941	733994648	+
	Chr4A	TraesCS4A02G445500	713502645	713506444	-
	Chr4A	TraesCS4A02G388500	666114239	666117926	-
	Chr4A	TraesCS4A02G307500	601309778	601314905	+
	Chr3D	TraesCS3D02G452300	560054647	560058115	-
	Chr3B	TraesCS3B02G084000	52890220	52892986	-
	Chr2D	TraesCS2D02G332700	426429855	426432882	+
	Chr2D	TraesCS2D02G032600	12771419	12775426	-
	Chr2D	TraesCS2D02G027500	11423111	11426851	-
	Chr2D	TraesCS2D02G010900	5388759	5392298	+
	Chr2D	TraesCS2D02G003500	2341476	2345460	+
	Chr2B	TraesCS2B02G352300	503448862	503454041	+
	Chr2B	TraesCS2B02G038400	17827374	17831120	-
	Chr2B	TraesCS2B02G011900	6156177	6159857	-
	Chr2B	TraesCS2B02G011800	6136516	6139993	-
	Chr2B	TraesCS2B02G011400	6036959	6039681	-
	Chr2A	TraesCS2A02G330000	562510082	562513297	-
	Chr2A	TraesCS2A02G010300	4037703	4041497	+
	Chr2A	TraesCS2A02G003700	2331523	2337129	+
	Chr1D	TraesCS1D02G453800	494546939	494550606	+
	Chr1D	TraesCS1D02G146900	203267967	203272718	+
	Chr1D	TraesCS1D02G146800	202982844	202986499	+
	Chr1D	TraesCS1D02G146700	202945207	202948726	-
	Chr1D	TraesCS1D02G051000	31060344	31061952	+
	Chr1D	TraesCS1D02G050300	30429599	30431876	+
	Chr1D	TraesCS1D02G003000	694529	697208	-
	Chr1D	TraesCS1D02G002900	647396	651241	+
	Chr1D	TraesCS1D02G002700	617337	621178	-
	Chr1D	TraesCS1D02G001700	447129	462647	+
	Chr1D	TraesCS1D02G001500	392359	395787	+
	Chr1B	TraesCS1B02G480300	687785481	687789175	+
	Chr1B	TraesCS1B02G167700	297056666	297061605	+
	Chr1B	TraesCS1B02G167500	296748310	296757315	+
	Chr1B	TraesCS1B02G167400	296654314	296657882	-
	Chr1B	TraesCS1B02G065100	49662268	49665384	+
	Chr1B	TraesCS1B02G064500	48995650	48998904	+
	Chr1B	TraesCS1B02G009900	4852548	4856418	-
	Chr1B	TraesCS1B02G009800	4821131	4823741	-
	Chr1B	TraesCS1B02G009500	4758811	4762395	-
	Chr1B	TraesCS1B02G009200	4586788	4591608	-
	Chr1B	TraesCS1B02G009000	4558609	4561563	-
	Chr1B	TraesCS1B02G008500	4506843	4510847	-
	Chr1B	TraesCS1B02G008300	4480185	4481605	-
	Chr1B	TraesCS1B02G006800	3964540	3968018	+
	Chr1B	TraesCS1B02G006700	3952346	3954184	+
	Chr1B	TraesCS1B02G006500	3942367	3945848	+
	Chr1A	TraesCS1A02G149700	257415277	257420268	+
	Chr1A	TraesCS1A02G149500	256964284	256968019	+
	Chr1A	TraesCS1A02G149400	256920147	256928805	-
	Chr1A	TraesCS1A02G007000	3677964	3679612	-
	Chr1A	TraesCS1A02G006900	3669097	3671050	-
	Chr1A	TraesCS1A02G006800	3653512	3657388	-
	Chr1A	TraesCS1A02G006500	3579010	3582502	-
	Chr1A	TraesCS1A02G006300	3500137	3503929	-
	Chr1A	TraesCS1A02G006200	3488355	3491814	-
	Chr1A	TraesCS1A02G006000	3451854	3454772	-
	Chr1A	TraesCS1A02G005200	2982629	2986266	+
	Chr1A	TraesCS1A02G005000	2975187	2976767	+
ⅩⅢ	Chr7D	TraesCS7D02G166100	116470060	116477893	-
	Chr7D	TraesCS7D02G060400	32938887	32945096	+
	Chr7B	TraesCS7B02G069800	75151744	75159642	-
	Chr7A	TraesCS7A02G164000	120577607	120584374	-
	Chr7A	TraesCS7A02G066200	33185738	33192765	+
	Chr6D	TraesCS6D02G316000	424824381	424831634	+
	Chr6B	TraesCS6B02G366900	640575707	640582787	+
	Chr6A	TraesCS6A02G336300	569686410	569693559	+
	Chr5D	TraesCS5D02G007200	6005545	6009431	+
	Chr5B	TraesCS5B02G004300	6364821	6368699	-
	Chr5A	TraesCS5A02G005300	3370704	3374577	-
	Chr4D	TraesCS4D02G212600	365509535	365515974	-
	Chr4B	TraesCS4B02G211800	450116242	450122231	-
	Chr4A	TraesCS4A02G422700	692953459	692959802	+
	Chr4A	TraesCS4A02G092500	99904508	99910345	+

## Sheet: S4
Table S4 Tandem duplications of TaLRR-RLKs
TraesCS6B02G150000.1,TraesCS6B02G150200.1
TraesCS6B02G006800.1,TraesCS6B02G006900.1
TraesCS6A02G001800.1,TraesCS6A02G001900.1
TraesCS4B02G008000.1,TraesCS4B02G008100.1
TraesCS3D02G328700.1,TraesCS3D02G328800.1
TraesCS3B02G366500.1,TraesCS3B02G366600.1
TraesCS3B02G366100.1,TraesCS3B02G366200.1
TraesCS3B02G366200.1,TraesCS3B02G366300.1
TraesCS3A02G335700.1,TraesCS3A02G335800.1
TraesCS3A02G335600.1,TraesCS3A02G335700.1
TraesCS3A02G335500.1,TraesCS3A02G335600.1
TraesCS3A02G335400.1,TraesCS3A02G335500.1
TraesCS1D02G348000.1,TraesCS1D02G348100.1
TraesCS1D02G347300.1,TraesCS1D02G347400.1
TraesCS1D02G347100.1,TraesCS1D02G347200.1
TraesCS1D02G033200.1,TraesCS1D02G033300.2
TraesCS1D02G033300.2,TraesCS1D02G033400.1
TraesCS1B02G389300.1,TraesCS1B02G389400.1
TraesCS1B02G359200.1,TraesCS1B02G359300.2
TraesCS1B02G358500.1,TraesCS1B02G358600.1
TraesCS1B02G358600.1,TraesCS1B02G358700.1
TraesCS1B02G358400.1,TraesCS1B02G358500.1
TraesCS1B02G039500.1,TraesCS1B02G039600.1
TraesCS1A02G344300.1,TraesCS1A02G344400.2
TraesCS1A02G031800.1,TraesCS1A02G031900.1
TraesCS7A02G488800.1,TraesCS7A02G488900.1
TraesCS1B02G311700.1,TraesCS1B02G311800.1
TraesCS5A02G184800.1,TraesCS5A02G184900.1
TraesCS3D02G335600.1,TraesCS3D02G335700.2
TraesCS3A02G341800.1,TraesCS3A02G341900.1
TraesCS3A02G341900.1,TraesCS3A02G342000.2
TraesCS3A02G340000.1,TraesCS3A02G340100.1
TraesCS2A02G418300.1,TraesCS2A02G418400.1
TraesCS6D02G115700.1,TraesCS6D02G115800.1
TraesCS6D02G115300.1,TraesCS6D02G115400.1
TraesCS6D02G115100.1,TraesCS6D02G115200.2
TraesCS6D02G115000.1,TraesCS6D02G115100.1
TraesCS6B02G153300.1,TraesCS6B02G153400.1
TraesCS6B02G152800.1,TraesCS6B02G152900.1
TraesCS6B02G152700.1,TraesCS6B02G152800.1
TraesCS6B02G152600.1,TraesCS6B02G152700.1
TraesCS6A02G125500.1,TraesCS6A02G125600.1
TraesCS6A02G124800.1,TraesCS6A02G124900.1
TraesCS6A02G124600.1,TraesCS6A02G124700.1
TraesCS2A02G345900.1,TraesCS2A02G346000.1
TraesCS3D02G276100.1,TraesCS3D02G276200.2
TraesCS3B02G309900.1,TraesCS3B02G310000.1
TraesCS3B02G310000.1,TraesCS3B02G310100.1
TraesCSU02G069600.1,TraesCSU02G069700.1
TraesCS7D02G463300.1,TraesCS7D02G463400.1
TraesCS7D02G358300.1,TraesCS7D02G358400.2
TraesCS7D02G357000.1,TraesCS7D02G357100.1
TraesCS7D02G356400.1,TraesCS7D02G356500.1
TraesCS7D02G355600.1,TraesCS7D02G355800.1
TraesCS7D02G152500.1,TraesCS7D02G152600.1
TraesCS7B02G279600.1,TraesCS7B02G279700.1
TraesCS7B02G261900.1,TraesCS7B02G262000.1
TraesCS7B02G261300.1,TraesCS7B02G261400.1
TraesCS7B02G054500.1,TraesCS7B02G054600.1
TraesCS7A02G550000.1,TraesCS7A02G550100.1
TraesCS7A02G476700.1,TraesCS7A02G476800.1
TraesCS7A02G365400.1,TraesCS7A02G365500.1
TraesCS7A02G365300.1,TraesCS7A02G365400.1
TraesCS7A02G150600.1,TraesCS7A02G150700.1
TraesCS6D02G206000.1,TraesCS6D02G206100.1
TraesCS6D02G205900.1,TraesCS6D02G206000.1
TraesCS6D02G171100.1,TraesCS6D02G171200.1
TraesCS6B02G424000.1,TraesCS6B02G424100.1
TraesCS6A02G385000.2,TraesCS6A02G385100.1
TraesCS6A02G384900.1,TraesCS6A02G385000.2
TraesCS5D02G547500.1,TraesCS5D02G547600.1
TraesCS5D02G547400.1,TraesCS5D02G547500.1
TraesCS5D02G230000.1,TraesCS5D02G230100.1
TraesCS5B02G221100.1,TraesCS5B02G221200.1
TraesCS5A02G222200.1,TraesCS5A02G222300.1
TraesCS4D02G345600.1,TraesCS4D02G345700.1
TraesCS4D02G106900.1,TraesCS4D02G107000.1
TraesCS3D02G259500.1,TraesCS3D02G259600.1
TraesCS3D02G060400.2,TraesCS3D02G060500.1
TraesCS3D02G060300.1,TraesCS3D02G060400.2
TraesCS3B02G292600.1,TraesCS3B02G292700.1
TraesCS3B02G072800.1,TraesCS3B02G072900.1
TraesCS3A02G490100.1,TraesCS3A02G490200.1
TraesCS3A02G259500.1,TraesCS3A02G259600.1
TraesCS3A02G060100.1,TraesCS3A02G060200.1
TraesCS3A02G060000.1,TraesCS3A02G060100.1
TraesCS2D02G462000.1,TraesCS2D02G462100.1
TraesCS2D02G067300.1,TraesCS2D02G067400.1
TraesCS2D02G066900.1,TraesCS2D02G067000.1
TraesCS2D02G066700.1,TraesCS2D02G066800.1
TraesCS2D02G066200.1,TraesCS2D02G066300.1
TraesCS2D02G013200.1,TraesCS2D02G013300.1
TraesCS2D02G013100.1,TraesCS2D02G013200.1
TraesCS2B02G483400.1,TraesCS2B02G483500.1
TraesCS2B02G084000.1,TraesCS2B02G084100.1
TraesCS2B02G080700.1,TraesCS2B02G080800.1
TraesCS2B02G005400.1,TraesCS2B02G005500.1
TraesCS2B02G001600.1,TraesCS2B02G001700.1
TraesCS2A02G461800.1,TraesCS2A02G461900.1
TraesCS2A02G068700.1,TraesCS2A02G068800.1
TraesCS2A02G068100.1,TraesCS2A02G068200.1
TraesCS2A02G012400.1,TraesCS2A02G012500.1
TraesCS1D02G317400.1,TraesCS1D02G317500.2
TraesCS1D02G317500.2,TraesCS1D02G317600.1
TraesCS7A02G005300.1,TraesCS7A02G005400.1
TraesCS5D02G339800.1,TraesCS5D02G339900.1
TraesCS5D02G339700.1,TraesCS5D02G339800.1
TraesCS5D02G339600.1,TraesCS5D02G339700.1
TraesCS5B02G334300.1,TraesCS5B02G334400.1
TraesCS5B02G334200.1,TraesCS5B02G334300.1
TraesCS5A02G335000.1,TraesCS5A02G335100.1
TraesCS5A02G334900.1,TraesCS5A02G335000.1
TraesCS4A02G491400.1,TraesCS4A02G491600.1
TraesCS2B02G011800.1,TraesCS2B02G011900.1
TraesCS2A02G010300.1,TraesCS2A02G010400.1
TraesCS1D02G146800.1,TraesCS1D02G146900.1
TraesCS1D02G146700.1,TraesCS1D02G146800.1
TraesCS1D02G050300.1,TraesCS1D02G050400.1
TraesCS1D02G002900.1,TraesCS1D02G003000.1
TraesCS1B02G167400.1,TraesCS1B02G167500.1
TraesCS1B02G009100.1,TraesCS1B02G009200.1
TraesCS1A02G149400.1,TraesCS1A02G149500.1
TraesCS1A02G006200.1,TraesCS1A02G006300.1

## Sheet: S5
Table S5 Collinear events in TaLRR-RLKs
Chr1A	TraesCS1A02G240300.1	427482373	427485361	Chr1B	TraesCS1B02G252400.1	445178318	445181281
Chr1A	TraesCS1A02G259600.1	452758834	452761870	Chr1B	TraesCS1B02G269900.1	474449330	474452755
Chr1A	TraesCS1A02G296300.2	491148418	491153457	Chr1B	TraesCS1B02G305200.2	527846932	527851805
Chr1A	TraesCS1A02G301800.2	496042550	496048839	Chr1B	TraesCS1B02G311700.1	535143045	535148104
Chr1A	TraesCS1A02G302600.2	496303414	496312017	Chr1B	TraesCS1B02G312800.1	536653652	536665289
Chr1A	TraesCS1A02G304200.1	497503763	497509507	Chr1B	TraesCS1B02G314700.1	539546762	539552423
Chr1A	TraesCS1A02G317800.1	509012804	509016623	Chr1B	TraesCS1B02G330100.1	555948792	555952831
Chr1A	TraesCS1A02G342600.1	531607410	531612319	Chr1B	TraesCS1B02G355700.1	585073334	585076975
Chr1A	TraesCS1A02G344100.1	532266205	532271719	Chr1B	TraesCS1B02G357900.1	587606395	587612488
Chr1A	TraesCS1A02G344300.1	532378806	532385116	Chr1B	TraesCS1B02G358100.1	587806406	587813312
Chr1A	TraesCS1A02G344500.1	532456944	532459014	Chr1B	TraesCS1B02G358400.1	587989174	587993386
Chr1A	TraesCS1A02G344800.1	532512644	532533457	Chr1B	TraesCS1B02G358500.1	588005994	588007214
Chr1A	TraesCS1A02G345000.1	532614698	532619028	Chr1B	TraesCS1B02G358800.1	588317862	588322044
Chr1A	TraesCS1A02G346300.2	532916695	532921885	Chr1B	TraesCS1B02G360000.1	588762039	588763188
Chr1A	TraesCS1A02G005200.1	2982629	2986266	Chr1B	TraesCS1B02G006800.1	3964540	3968018
Chr1A	TraesCS1A02G006000.1	3451854	3454772	Chr1B	TraesCS1B02G008400.1	4481925	4483673
Chr1A	TraesCS1A02G006500.1	3579010	3582502	Chr1B	TraesCS1B02G009500.1	4758811	4762395
Chr1A	TraesCS1A02G031800.1	14589565	14594115	Chr1B	TraesCS1B02G039500.1	19038924	19043415
Chr1A	TraesCS1A02G391700.1	558538124	558539913	Chr1B	TraesCS1B02G419900.1	643112123	643114747
Chr1A	TraesCS1A02G418700.2	575867347	575870849	Chr1B	TraesCS1B02G448700.2	667819591	667823154
Chr1A	TraesCS1A02G444500.1	592528514	592533519	Chr1B	TraesCS1B02G479300.1	687275958	687281155
Chr1A	TraesCS1A02G370300.1	547503610	547511875	Chr1B	TraesCS1B02G389300.1	622879587	622886739
Chr1A	TraesCS1A02G149400.1	256920147	256928805	Chr1B	TraesCS1B02G167400.1	296654314	296657882
Chr1A	TraesCS1A02G113800.1	117244235	117248380	Chr1B	TraesCS1B02G134100.1	169693455	169697648
Chr1A	TraesCS1A02G114900.1	119043343	119054650	Chr1B	TraesCS1B02G134800.1	171219337	171231748
Chr1A	TraesCS1A02G005000.1	2975187	2976767	Chr1B	TraesCS1B02G006700.1	3952346	3954184
Chr1A	TraesCS1A02G006000.1	3451854	3454772	Chr1B	TraesCS1B02G007400.2	4150736	4154830
Chr1A	TraesCS1A02G007000.1	3677964	3679612	Chr1B	TraesCS1B02G008300.1	4480185	4481605
Chr1A	TraesCS1A02G169700.1	302899182	302906773	Chr1B	TraesCS1B02G187300.1	334674777	334685163
Chr1A	TraesCS1A02G005000.1	2975187	2976767	Chr1B	TraesCS1B02G008300.1	4480185	4481605
Chr1A	TraesCS1A02G006200.1	3488355	3491814	Chr1B	TraesCS1B02G006800.1	3964540	3968018
Chr1A	TraesCS1A02G006300.1	3500137	3503929	Chr1B	TraesCS1B02G006700.1	3952346	3954184
Chr1A	TraesCS1A02G344300.1	532378806	532385116	Chr1B	TraesCS1B02G359900.1	588644104	588648934
Chr1A	TraesCS1A02G344800.1	532512644	532533457	Chr1B	TraesCS1B02G359400.1	588491306	588496123
Chr1A	TraesCS1A02G345100.1	532626723	532640389	Chr1B	TraesCS1B02G358600.1	588150790	588155560
Chr1A	TraesCS1A02G345700.2	532769019	532774372	Chr1B	TraesCS1B02G358400.1	587989174	587993386
Chr1A	TraesCS1A02G346300.2	532916695	532921885	Chr1B	TraesCS1B02G358100.1	587806406	587813312
Chr1A	TraesCS1A02G240300.1	427482373	427485361	Chr1D	TraesCS1D02G240400.1	330525796	330528837
Chr1A	TraesCS1A02G259600.1	452758834	452761870	Chr1D	TraesCS1D02G259400.1	352232887	352236392
Chr1A	TraesCS1A02G418700.2	575867347	575870849	Chr1D	TraesCS1D02G426400.2	479591556	479595146
Chr1A	TraesCS1A02G444500.1	592528514	592533519	Chr1D	TraesCS1D02G452700.1	494009485	494014355
Chr1A	TraesCS1A02G024400.1	12002939	12006839	Chr1D	TraesCS1D02G024500.1	10292749	10295636
Chr1A	TraesCS1A02G031800.1	14589565	14594115	Chr1D	TraesCS1D02G033200.1	13311429	13316106
Chr1A	TraesCS1A02G301800.2	496042550	496048839	Chr1D	TraesCS1D02G301400.1	399187990	399191865
Chr1A	TraesCS1A02G302600.2	496303414	496312017	Chr1D	TraesCS1D02G302000.1	399936331	399947455
Chr1A	TraesCS1A02G304200.1	497503763	497509507	Chr1D	TraesCS1D02G303700.1	401666525	401672077
Chr1A	TraesCS1A02G317800.1	509012804	509016623	Chr1D	TraesCS1D02G317400.1	412225932	412229338
Chr1A	TraesCS1A02G342600.1	531607410	531612319	Chr1D	TraesCS1D02G344700.1	433213314	433216933
Chr1A	TraesCS1A02G344300.1	532378806	532385116	Chr1D	TraesCS1D02G346700.1	434239997	434244806
Chr1A	TraesCS1A02G344600.1	532505107	532508548	Chr1D	TraesCS1D02G346800.1	434244849	434245160
Chr1A	TraesCS1A02G344700.1	532508847	532509944	Chr1D	TraesCS1D02G347000.1	434274003	434278820
Chr1A	TraesCS1A02G346300.2	532916695	532921885	Chr1D	TraesCS1D02G349000.2	435365882	435369338
Chr1A	TraesCS1A02G149400.1	256920147	256928805	Chr1D	TraesCS1D02G146700.1	202945207	202948726
Chr1A	TraesCS1A02G113800.1	117244235	117248380	Chr1D	TraesCS1D02G115400.1	111088850	111093041
Chr1A	TraesCS1A02G114900.1	119043343	119054650	Chr1D	TraesCS1D02G116300.1	112083742	112095469
Chr1A	TraesCS1A02G005200.1	2982629	2986266	Chr1D	TraesCS1D02G001800.1	458727	460352
Chr1A	TraesCS1A02G006000.1	3451854	3454772	Chr1D	TraesCS1D02G002700.1	617337	621178
Chr1A	TraesCS1A02G296300.2	491148418	491153457	Chr1D	TraesCS1D02G295800.1	394253364	394258396
Chr1A	TraesCS1A02G005000.1	2975187	2976767	Chr1D	TraesCS1D02G002700.1	617337	621178
Chr1A	TraesCS1A02G006000.1	3451854	3454772	Chr1D	TraesCS1D02G001700.1	447129	462647
Chr1A	TraesCS1A02G006300.1	3500137	3503929	Chr1D	TraesCS1D02G001500.1	392359	395787
Chr1A	TraesCS1A02G342600.1	531607410	531612319	Chr3A	TraesCS3A02G276200.2	506227271	506231195
Chr1A	TraesCS1A02G301800.2	496042550	496048839	Chr3A	TraesCS3A02G342300.1	589390775	589395952
Chr1A	TraesCS1A02G302600.2	496303414	496312017	Chr3A	TraesCS3A02G341800.1	588936982	588949901
Chr1A	TraesCS1A02G304200.1	497503763	497509507	Chr3A	TraesCS3A02G340000.1	587396690	587401627
Chr1A	TraesCS1A02G114900.1	119043343	119054650	Chr3A	TraesCS3A02G091100.1	57804104	57809597
Chr1A	TraesCS1A02G342600.1	531607410	531612319	Chr3B	TraesCS3B02G309900.1	498366444	498368845
Chr1A	TraesCS1A02G301800.2	496042550	496048839	Chr3B	TraesCS3B02G374400.1	587563301	587568741
Chr1A	TraesCS1A02G302600.2	496303414	496312017	Chr3B	TraesCS3B02G373900.1	586697945	586730160
Chr1A	TraesCS1A02G304200.1	497503763	497509507	Chr3B	TraesCS3B02G371600.1	584539043	584544883
Chr1A	TraesCS1A02G342600.1	531607410	531612319	Chr3D	TraesCS3D02G276100.1	382806129	382808164
Chr1A	TraesCS1A02G301800.2	496042550	496048839	Chr3D	TraesCS3D02G336200.1	447987246	447992550
Chr1A	TraesCS1A02G302600.2	496303414	496312017	Chr3D	TraesCS3D02G335600.1	447563411	447576625
Chr1A	TraesCS1A02G304200.1	497503763	497509507	Chr3D	TraesCS3D02G333500.1	445627122	445632371
Chr1A	TraesCS1A02G114900.1	119043343	119054650	Chr3D	TraesCS3D02G091000.2	46119852	46125291
Chr1A	TraesCS1A02G301800.2	496042550	496048839	Chr4A	TraesCS4A02G133400.1	180395994	180398221
Chr1A	TraesCS1A02G301800.2	496042550	496048839	Chr4B	TraesCS4B02G171300.1	375136823	375139757
Chr1A	TraesCS1A02G304200.1	497503763	497509507	Chr4B	TraesCS4B02G173100.1	377937861	377943408
Chr1A	TraesCS1A02G301800.2	496042550	496048839	Chr4D	TraesCS4D02G173400.1	301299019	301304218
Chr1B	TraesCS1B02G252400.1	445178318	445181281	Chr1D	TraesCS1D02G240400.1	330525796	330528837
Chr1B	TraesCS1B02G269900.1	474449330	474452755	Chr1D	TraesCS1D02G259400.1	352232887	352236392
Chr1B	TraesCS1B02G039500.1	19038924	19043415	Chr1D	TraesCS1D02G033200.1	13311429	13316106
Chr1B	TraesCS1B02G064500.1	48995650	48998904	Chr1D	TraesCS1D02G050200.2	30317798	30319251
Chr1B	TraesCS1B02G134100.1	169693455	169697648	Chr1D	TraesCS1D02G115400.1	111088850	111093041
Chr1B	TraesCS1B02G134800.1	171219337	171231748	Chr1D	TraesCS1D02G116300.1	112083742	112095469
Chr1B	TraesCS1B02G311700.1	535143045	535148104	Chr1D	TraesCS1D02G301400.1	399187990	399191865
Chr1B	TraesCS1B02G312800.1	536653652	536665289	Chr1D	TraesCS1D02G302000.1	399936331	399947455
Chr1B	TraesCS1B02G314700.1	539546762	539552423	Chr1D	TraesCS1D02G303700.1	401666525	401672077
Chr1B	TraesCS1B02G330100.1	555948792	555952831	Chr1D	TraesCS1D02G317400.1	412225932	412229338
Chr1B	TraesCS1B02G355700.1	585073334	585076975	Chr1D	TraesCS1D02G344700.1	433213314	433216933
Chr1B	TraesCS1B02G358100.1	587806406	587813312	Chr1D	TraesCS1D02G346700.1	434239997	434244806
Chr1B	TraesCS1B02G358400.1	587989174	587993386	Chr1D	TraesCS1D02G347100.1	434281823	434286291
Chr1B	TraesCS1B02G360100.1	588763447	588767117	Chr1D	TraesCS1D02G349000.2	435365882	435369338
Chr1B	TraesCS1B02G448700.2	667819591	667823154	Chr1D	TraesCS1D02G426400.2	479591556	479595146
Chr1B	TraesCS1B02G479300.1	687275958	687281155	Chr1D	TraesCS1D02G452700.1	494009485	494014355
Chr1B	TraesCS1B02G480300.1	687785481	687789175	Chr1D	TraesCS1D02G453800.1	494546939	494550606
Chr1B	TraesCS1B02G167400.1	296654314	296657882	Chr1D	TraesCS1D02G146700.1	202945207	202948726
Chr1B	TraesCS1B02G006800.1	3964540	3968018	Chr1D	TraesCS1D02G001500.1	392359	395787
Chr1B	TraesCS1B02G007100.1	4097642	4099049	Chr1D	TraesCS1D02G001700.1	447129	462647
Chr1B	TraesCS1B02G008300.1	4480185	4481605	Chr1D	TraesCS1D02G002700.1	617337	621178
Chr1B	TraesCS1B02G305200.2	527846932	527851805	Chr1D	TraesCS1D02G295800.1	394253364	394258396
Chr1B	TraesCS1B02G006500.1	3942367	3945848	Chr1D	TraesCS1D02G002700.1	617337	621178
Chr1B	TraesCS1B02G008400.1	4481925	4483673	Chr1D	TraesCS1D02G001700.1	447129	462647
Chr1B	TraesCS1B02G008500.1	4506843	4510847	Chr1D	TraesCS1D02G001500.1	392359	395787
Chr1B	TraesCS1B02G007100.1	4097642	4099049	Chr1D	TraesCS1D02G002900.1	647396	651241
Chr1B	TraesCS1B02G009900.1	4852548	4856418	Chr1D	TraesCS1D02G001800.1	458727	460352
Chr1B	TraesCS1B02G355700.1	585073334	585076975	Chr3A	TraesCS3A02G276200.2	506227271	506231195
Chr1B	TraesCS1B02G311700.1	535143045	535148104	Chr3A	TraesCS3A02G342300.1	589390775	589395952
Chr1B	TraesCS1B02G312800.1	536653652	536665289	Chr3A	TraesCS3A02G341800.1	588936982	588949901
Chr1B	TraesCS1B02G314700.1	539546762	539552423	Chr3A	TraesCS3A02G340000.1	587396690	587401627
Chr1B	TraesCS1B02G134800.1	171219337	171231748	Chr3A	TraesCS3A02G091100.1	57804104	57809597
Chr1B	TraesCS1B02G269900.1	474449330	474452755	Chr3B	TraesCS3B02G433800.1	672524851	672525528
Chr1B	TraesCS1B02G355700.1	585073334	585076975	Chr3B	TraesCS3B02G309900.1	498366444	498368845
Chr1B	TraesCS1B02G311700.1	535143045	535148104	Chr3B	TraesCS3B02G374400.1	587563301	587568741
Chr1B	TraesCS1B02G312800.1	536653652	536665289	Chr3B	TraesCS3B02G373900.1	586697945	586730160
Chr1B	TraesCS1B02G314700.1	539546762	539552423	Chr3B	TraesCS3B02G371600.1	584539043	584544883
Chr1B	TraesCS1B02G355700.1	585073334	585076975	Chr3D	TraesCS3D02G276100.1	382806129	382808164
Chr1B	TraesCS1B02G311700.1	535143045	535148104	Chr3D	TraesCS3D02G336200.1	447987246	447992550
Chr1B	TraesCS1B02G312800.1	536653652	536665289	Chr3D	TraesCS3D02G335600.1	447563411	447576625
Chr1B	TraesCS1B02G314700.1	539546762	539552423	Chr3D	TraesCS3D02G333500.1	445627122	445632371
Chr1B	TraesCS1B02G134800.1	171219337	171231748	Chr3D	TraesCS3D02G091000.2	46119852	46125291
Chr1B	TraesCS1B02G311800.1	535383871	535389858	Chr4A	TraesCS4A02G133400.1	180395994	180398221
Chr1B	TraesCS1B02G314700.1	539546762	539552423	Chr4A	TraesCS4A02G131500.1	175852400	175857540
Chr1B	TraesCS1B02G314700.1	539546762	539552423	Chr4B	TraesCS4B02G173100.1	377937861	377943408
Chr1B	TraesCS1B02G311800.1	535383871	535389858	Chr4D	TraesCS4D02G173400.1	301299019	301304218
Chr1B	TraesCS1B02G314700.1	539546762	539552423	Chr4D	TraesCS4D02G175200.2	303518069	303523400
Chr1D	TraesCS1D02G344700.1	433213314	433216933	Chr3A	TraesCS3A02G276200.2	506227271	506231195
Chr1D	TraesCS1D02G301400.1	399187990	399191865	Chr3A	TraesCS3A02G342300.1	589390775	589395952
Chr1D	TraesCS1D02G302000.1	399936331	399947455	Chr3A	TraesCS3A02G341800.1	588936982	588949901
Chr1D	TraesCS1D02G303700.1	401666525	401672077	Chr3A	TraesCS3A02G340000.1	587396690	587401627
Chr1D	TraesCS1D02G116300.1	112083742	112095469	Chr3A	TraesCS3A02G091100.1	57804104	57809597
Chr1D	TraesCS1D02G344700.1	433213314	433216933	Chr3B	TraesCS3B02G309900.1	498366444	498368845
Chr1D	TraesCS1D02G301400.1	399187990	399191865	Chr3B	TraesCS3B02G374400.1	587563301	587568741
Chr1D	TraesCS1D02G302000.1	399936331	399947455	Chr3B	TraesCS3B02G373900.1	586697945	586730160
Chr1D	TraesCS1D02G303700.1	401666525	401672077	Chr3B	TraesCS3B02G371600.1	584539043	584544883
Chr1D	TraesCS1D02G344700.1	433213314	433216933	Chr3D	TraesCS3D02G276100.1	382806129	382808164
Chr1D	TraesCS1D02G301400.1	399187990	399191865	Chr3D	TraesCS3D02G336200.1	447987246	447992550
Chr1D	TraesCS1D02G302000.1	399936331	399947455	Chr3D	TraesCS3D02G335600.1	447563411	447576625
Chr1D	TraesCS1D02G303700.1	401666525	401672077	Chr3D	TraesCS3D02G333500.1	445627122	445632371
Chr1D	TraesCS1D02G116300.1	112083742	112095469	Chr3D	TraesCS3D02G091000.2	46119852	46125291
Chr1D	TraesCS1D02G301400.1	399187990	399191865	Chr4A	TraesCS4A02G133400.1	180395994	180398221
Chr1D	TraesCS1D02G303700.1	401666525	401672077	Chr4A	TraesCS4A02G131500.1	175852400	175857540
Chr1D	TraesCS1D02G301400.1	399187990	399191865	Chr4B	TraesCS4B02G171300.1	375136823	375139757
Chr1D	TraesCS1D02G303700.1	401666525	401672077	Chr4B	TraesCS4B02G173100.1	377937861	377943408
Chr1D	TraesCS1D02G301400.1	399187990	399191865	Chr4D	TraesCS4D02G173400.1	301299019	301304218
Chr1D	TraesCS1D02G303700.1	401666525	401672077	Chr4D	TraesCS4D02G175200.2	303518069	303523400
Chr2A	TraesCS2A02G359700.1	603557030	603561199	Chr2B	TraesCS2B02G379000.2	542259751	542263284
Chr2A	TraesCS2A02G360300.1	604750242	604755234	Chr2B	TraesCS2B02G379400.1	542759150	542763986
Chr2A	TraesCS2A02G368700.2	611965021	611970059	Chr2B	TraesCS2B02G385900.1	549195095	549199967
Chr2A	TraesCS2A02G397200.1	651081317	651085326	Chr2B	TraesCS2B02G415500.1	594096819	594100328
Chr2A	TraesCS2A02G431100.2	684261986	684267865	Chr2B	TraesCS2B02G452400.2	646411925	646417556
Chr2A	TraesCS2A02G444000.2	694443274	694448658	Chr2B	TraesCS2B02G465200.1	660113682	660120037
Chr2A	TraesCS2A02G461800.1	707630052	707634063	Chr2B	TraesCS2B02G483400.1	680664334	680668334
Chr2A	TraesCS2A02G475400.1	715944903	715961746	Chr2B	TraesCS2B02G499100.1	695372688	695376293
Chr2A	TraesCS2A02G491300.1	724367759	724372237	Chr2B	TraesCS2B02G519500.1	714492188	714496045
Chr2A	TraesCS2A02G496000.1	727192545	727196558	Chr2B	TraesCS2B02G524300.1	718604311	718608569
Chr2A	TraesCS2A02G550200.1	757633934	757637711	Chr2B	TraesCS2B02G580800.1	768289431	768293206
Chr2A	TraesCS2A02G067900.2	30155277	30158734	Chr2B	TraesCS2B02G080100.1	44742387	44746928
Chr2A	TraesCS2A02G068000.1	30162513	30164882	Chr2B	TraesCS2B02G080200.1	44751100	44755916
Chr2A	TraesCS2A02G068300.1	30184420	30189107	Chr2B	TraesCS2B02G080400.1	44923663	44927936
Chr2A	TraesCS2A02G068400.1	30197044	30199142	Chr2B	TraesCS2B02G080700.1	45037758	45042396
Chr2A	TraesCS2A02G091900.1	44818202	44820237	Chr2B	TraesCS2B02G106900.1	67991142	67993166
Chr2A	TraesCS2A02G104100.1	57545083	57549753	Chr2B	TraesCS2B02G121100.1	88837033	88841761
Chr2A	TraesCS2A02G118300.1	68878290	68881835	Chr2B	TraesCS2B02G138400.1	105537527	105540881
Chr2A	TraesCS2A02G131700.1	79171931	79174812	Chr2B	TraesCS2B02G154100.1	122013421	122016350
Chr2A	TraesCS2A02G159900.2	108266887	108272643	Chr2B	TraesCS2B02G185800.3	160900414	160905178
Chr2A	TraesCS2A02G166900.1	119089791	119095772	Chr2B	TraesCS2B02G193000.1	168623649	168630147
Chr2A	TraesCS2A02G176500.1	136053228	136056887	Chr2B	TraesCS2B02G202900.1	182708242	182711907
Chr2A	TraesCS2A02G182400.1	141881720	141885693	Chr2B	TraesCS2B02G208900.1	190195041	190198998
Chr2A	TraesCS2A02G202600.1	176887326	176892779	Chr2B	TraesCS2B02G229600.2	225256542	225262900
Chr2A	TraesCS2A02G230100.1	262573269	262577316	Chr2B	TraesCS2B02G251700.1	265215556	265220140
Chr2A	TraesCS2A02G343100.1	580017609	580023752	Chr2B	TraesCS2B02G340700.1	486190984	486197028
Chr2A	TraesCS2A02G253500.1	385444249	385450116	Chr2B	TraesCS2B02G273100.1	374258659	374263996
Chr2A	TraesCS2A02G563900.1	764308981	764312225	Chr2B	TraesCS2B02G625200.1	798128178	798132084
Chr2A	TraesCS2A02G003700.1	2331523	2337129	Chr2B	TraesCS2B02G011900.1	6156177	6159857
Chr2A	TraesCS2A02G580000.2	772380120	772385177	Chr2B	TraesCS2B02G607000.1	787928395	787929217
Chr2A	TraesCS2A02G251000.1	379115228	379119883	Chr2B	TraesCS2B02G265700.1	357912906	357917457
Chr2A	TraesCS2A02G012400.1	4920367	4938841	Chr2B	TraesCS2B02G001400.1	1171680	1174401
Chr2A	TraesCS2A02G251000.1	379115228	379119883	Chr2B	TraesCS2B02G266700.1	359310845	359315102
Chr2A	TraesCS2A02G243400.4	342542932	342547019	Chr2B	TraesCS2B02G270100.2	368335780	368340236
Chr2A	TraesCS2A02G330000.1	562510082	562513297	Chr2B	TraesCS2B02G352300.1	503448862	503454041
Chr2A	TraesCS2A02G337000.1	570606773	570609369	Chr2B	TraesCS2B02G344900.1	491711253	491713858
Chr2A	TraesCS2A02G185000.1	145445445	145447723	Chr2B	TraesCS2B02G222100.1	211996501	211999011
Chr2A	TraesCS2A02G260000.1	409436083	409439634	Chr2B	TraesCS2B02G281900.1	390362364	390365877
Chr2A	TraesCS2A02G260600.1	410851518	410855096	Chr2B	TraesCS2B02G281400.1	388595342	388597540
Chr2A	TraesCS2A02G010300.1	4037703	4041497	Chr2B	TraesCS2B02G011400.2	6036959	6039681
Chr2A	TraesCS2A02G012400.1	4920367	4938841	Chr2B	TraesCS2B02G008700.1	4882497	4887091
Chr2A	TraesCS2A02G574800.1	769549974	769554688	Chr2B	TraesCS2B02G612100.1	791019526	791022178
Chr2A	TraesCS2A02G559400.1	762309103	762312432	Chr2B	TraesCS2B02G620800.1	795051287	795054988
Chr2A	TraesCS2A02G012400.1	4920367	4938841	Chr2B	TraesCS2B02G005400.1	3407138	3410526
Chr2A	TraesCS2A02G012900.1	4978101	4982374	Chr2B	TraesCS2B02G005000.1	3288581	3293090
Chr2A	TraesCS2A02G359700.1	603557030	603561199	Chr2D	TraesCS2D02G358600.1	460755814	460760180
Chr2A	TraesCS2A02G360300.1	604750242	604755234	Chr2D	TraesCS2D02G359100.1	460984249	460988333
Chr2A	TraesCS2A02G397200.1	651081317	651085326	Chr2D	TraesCS2D02G395000.1	506402963	506406481
Chr2A	TraesCS2A02G431100.2	684261986	684267865	Chr2D	TraesCS2D02G428900.1	540829769	540835466
Chr2A	TraesCS2A02G444000.2	694443274	694448658	Chr2D	TraesCS2D02G443200.1	553991021	553996119
Chr2A	TraesCS2A02G461800.1	707630052	707634063	Chr2D	TraesCS2D02G462000.1	568125929	568129917
Chr2A	TraesCS2A02G475400.1	715944903	715961746	Chr2D	TraesCS2D02G475300.1	577790137	577798635
Chr2A	TraesCS2A02G491300.1	724367759	724372237	Chr2D	TraesCS2D02G491600.1	590063031	590067307
Chr2A	TraesCS2A02G496000.1	727192545	727196558	Chr2D	TraesCS2D02G496300.1	592635145	592639656
Chr2A	TraesCS2A02G550200.1	757633934	757637711	Chr2D	TraesCS2D02G551200.1	626807005	626810139
Chr2A	TraesCS2A02G067900.2	30155277	30158734	Chr2D	TraesCS2D02G066200.1	27932089	27936628
Chr2A	TraesCS2A02G068000.1	30162513	30164882	Chr2D	TraesCS2D02G066400.1	27955759	27960272
Chr2A	TraesCS2A02G068400.1	30197044	30199142	Chr2D	TraesCS2D02G067000.1	28005569	28009977
Chr2A	TraesCS2A02G068600.1	30243601	30244735	Chr2D	TraesCS2D02G067700.1	28415314	28418322
Chr2A	TraesCS2A02G090100.1	43145100	43152110	Chr2D	TraesCS2D02G088000.1	38091428	38095776
Chr2A	TraesCS2A02G091900.1	44818202	44820237	Chr2D	TraesCS2D02G091000.1	43261009	43263461
Chr2A	TraesCS2A02G104100.1	57545083	57549753	Chr2D	TraesCS2D02G103800.1	56102253	56107330
Chr2A	TraesCS2A02G131700.1	79171931	79174812	Chr2D	TraesCS2D02G133800.1	78755770	78758700
Chr2A	TraesCS2A02G159900.2	108266887	108272643	Chr2D	TraesCS2D02G167300.2	111149444	111154264
Chr2A	TraesCS2A02G166900.1	119089791	119095772	Chr2D	TraesCS2D02G174500.1	117841885	117848034
Chr2A	TraesCS2A02G176500.1	136053228	136056887	Chr2D	TraesCS2D02G183900.1	129186794	129190494
Chr2A	TraesCS2A02G182400.1	141881720	141885693	Chr2D	TraesCS2D02G190200.2	134292184	134296530
Chr2A	TraesCS2A02G230100.1	262573269	262577316	Chr2D	TraesCS2D02G233800.1	209506680	209511321
Chr2A	TraesCS2A02G251000.1	379115228	379119883	Chr2D	TraesCS2D02G252000.1	302241935	302246330
Chr2A	TraesCS2A02G253500.1	385444249	385450116	Chr2D	TraesCS2D02G254000.1	306340032	306345640
Chr2A	TraesCS2A02G003700.1	2331523	2337129	Chr2D	TraesCS2D02G003500.1	2341476	2345460
Chr2A	TraesCS2A02G010300.1	4037703	4041497	Chr2D	TraesCS2D02G010900.1	5388759	5392298
Chr2A	TraesCS2A02G012400.1	4920367	4938841	Chr2D	TraesCS2D02G013100.1	6522368	6525865
Chr2A	TraesCS2A02G012900.1	4978101	4982374	Chr2D	TraesCS2D02G013700.1	6704653	6708995
Chr2A	TraesCS2A02G563900.1	764308981	764312225	Chr2D	TraesCS2D02G573700.1	638724027	638728008
Chr2A	TraesCS2A02G574800.1	769549974	769554688	Chr2D	TraesCS2D02G585500.1	644493711	644497559
Chr2A	TraesCS2A02G343100.1	580017609	580023752	Chr2D	TraesCS2D02G321400.1	412833158	412839366
Chr2A	TraesCS2A02G330000.1	562510082	562513297	Chr2D	TraesCS2D02G332700.1	426429855	426432882
Chr2A	TraesCS2A02G337000.1	570606773	570609369	Chr2D	TraesCS2D02G325900.1	419364102	419366631
Chr2A	TraesCS2A02G185000.1	145445445	145447723	Chr2D	TraesCS2D02G202600.1	154836698	154839248
Chr2A	TraesCS2A02G260000.1	409436083	409439634	Chr2D	TraesCS2D02G263500.1	322121942	322125458
Chr2A	TraesCS2A02G260600.1	410851518	410855096	Chr2D	TraesCS2D02G263100.1	320280150	320283723
Chr2A	TraesCS2A02G268300.1	430950872	430954983	Chr2D	TraesCS2D02G255900.1	308982356	308986489
Chr2A	TraesCS2A02G202600.1	176887326	176892779	Chr2D	TraesCS2D02G213100.3	172992154	172997671
Chr2A	TraesCS2A02G118300.1	68878290	68881835	Chr2D	TraesCS2D02G116700.1	65689615	65693040
Chr2A	TraesCS2A02G559400.1	762309103	762312432	Chr2D	TraesCS2D02G571100.1	637637084	637640854
Chr2A	TraesCS2A02G475400.1	715944903	715961746	Chr2D	TraesCS2D02G474300.1	577444668	577457238
Chr2A	TraesCS2A02G104100.1	57545083	57549753	Chr4A	TraesCS4A02G133400.1	180395994	180398221
Chr2A	TraesCS2A02G104100.1	57545083	57549753	Chr4B	TraesCS4B02G171300.1	375136823	375139757
Chr2A	TraesCS2A02G104100.1	57545083	57549753	Chr4D	TraesCS4D02G173400.1	301299019	301304218
Chr2A	TraesCS2A02G166900.1	119089791	119095772	Chr4D	TraesCS4D02G298800.1	468206077	468212530
Chr2A	TraesCS2A02G268300.1	430950872	430954983	Chr5A	TraesCS5A02G407500.2	598241675	598246041
Chr2A	TraesCS2A02G243400.4	342542932	342547019	Chr5A	TraesCS5A02G428900.1	613539450	613543349
Chr2A	TraesCS2A02G260600.1	410851518	410855096	Chr5B	TraesCS5B02G397900.1	575520752	575524134
Chr2A	TraesCS2A02G268300.1	430950872	430954983	Chr5B	TraesCS5B02G412400.1	587340534	587344916
Chr2A	TraesCS2A02G243400.4	342542932	342547019	Chr5B	TraesCS5B02G431000.1	605822354	605825337
Chr2A	TraesCS2A02G268300.1	430950872	430954983	Chr5D	TraesCS5D02G417400.1	479579523	479584019
Chr2A	TraesCS2A02G243400.4	342542932	342547019	Chr5D	TraesCS5D02G437000.1	491094754	491098893
Chr2A	TraesCS2A02G359700.1	603557030	603561199	Chr6A	TraesCS6A02G228900.1	431220581	431224327
Chr2A	TraesCS2A02G359700.1	603557030	603561199	Chr6B	TraesCS6B02G252800.1	453276621	453280677
Chr2A	TraesCS2A02G359700.1	603557030	603561199	Chr6D	TraesCS6D02G205800.1	291783684	291784088
Chr2B	TraesCS2B02G270100.2	368335780	368340236	Chr2D	TraesCS2D02G248200.2	291952536	291956126
Chr2B	TraesCS2B02G273100.1	374258659	374263996	Chr2D	TraesCS2D02G254000.1	306340032	306345640
Chr2B	TraesCS2B02G281400.1	388595342	388597540	Chr2D	TraesCS2D02G263100.1	320280150	320283723
Chr2B	TraesCS2B02G281900.1	390362364	390365877	Chr2D	TraesCS2D02G263500.1	322121942	322125458
Chr2B	TraesCS2B02G340700.1	486190984	486197028	Chr2D	TraesCS2D02G321400.1	412833158	412839366
Chr2B	TraesCS2B02G344900.1	491711253	491713858	Chr2D	TraesCS2D02G325900.1	419364102	419366631
Chr2B	TraesCS2B02G352300.1	503448862	503454041	Chr2D	TraesCS2D02G332700.1	426429855	426432882
Chr2B	TraesCS2B02G379000.2	542259751	542263284	Chr2D	TraesCS2D02G358600.1	460755814	460760180
Chr2B	TraesCS2B02G379400.1	542759150	542763986	Chr2D	TraesCS2D02G359100.1	460984249	460988333
Chr2B	TraesCS2B02G415500.1	594096819	594100328	Chr2D	TraesCS2D02G395000.1	506402963	506406481
Chr2B	TraesCS2B02G452400.2	646411925	646417556	Chr2D	TraesCS2D02G428900.1	540829769	540835466
Chr2B	TraesCS2B02G465200.1	660113682	660120037	Chr2D	TraesCS2D02G443200.1	553991021	553996119
Chr2B	TraesCS2B02G483400.1	680664334	680668334	Chr2D	TraesCS2D02G462000.1	568125929	568129917
Chr2B	TraesCS2B02G499100.1	695372688	695376293	Chr2D	TraesCS2D02G475300.1	577790137	577798635
Chr2B	TraesCS2B02G519500.1	714492188	714496045	Chr2D	TraesCS2D02G491600.1	590063031	590067307
Chr2B	TraesCS2B02G524300.1	718604311	718608569	Chr2D	TraesCS2D02G496300.1	592635145	592639656
Chr2B	TraesCS2B02G580800.1	768289431	768293206	Chr2D	TraesCS2D02G551200.1	626807005	626810139
Chr2B	TraesCS2B02G047800.1	23649078	23652756	Chr2D	TraesCS2D02G033400.1	12904128	12908055
Chr2B	TraesCS2B02G080100.1	44742387	44746928	Chr2D	TraesCS2D02G066200.1	27932089	27936628
Chr2B	TraesCS2B02G080200.1	44751100	44755916	Chr2D	TraesCS2D02G066400.1	27955759	27960272
Chr2B	TraesCS2B02G081100.1	45536295	45537664	Chr2D	TraesCS2D02G067700.1	28415314	28418322
Chr2B	TraesCS2B02G105800.1	66557319	66561407	Chr2D	TraesCS2D02G088000.1	38091428	38095776
Chr2B	TraesCS2B02G106900.1	67991142	67993166	Chr2D	TraesCS2D02G091000.1	43261009	43263461
Chr2B	TraesCS2B02G121100.1	88837033	88841761	Chr2D	TraesCS2D02G103800.1	56102253	56107330
Chr2B	TraesCS2B02G154100.1	122013421	122016350	Chr2D	TraesCS2D02G133800.1	78755770	78758700
Chr2B	TraesCS2B02G185800.3	160900414	160905178	Chr2D	TraesCS2D02G167300.2	111149444	111154264
Chr2B	TraesCS2B02G193000.1	168623649	168630147	Chr2D	TraesCS2D02G174500.1	117841885	117848034
Chr2B	TraesCS2B02G202900.1	182708242	182711907	Chr2D	TraesCS2D02G183900.1	129186794	129190494
Chr2B	TraesCS2B02G208900.1	190195041	190198998	Chr2D	TraesCS2D02G190200.2	134292184	134296530
Chr2B	TraesCS2B02G222100.1	211996501	211999011	Chr2D	TraesCS2D02G202600.1	154836698	154839248
Chr2B	TraesCS2B02G251700.1	265215556	265220140	Chr2D	TraesCS2D02G233800.1	209506680	209511321
Chr2B	TraesCS2B02G265700.1	357912906	357917457	Chr2D	TraesCS2D02G252000.1	302241935	302246330
Chr2B	TraesCS2B02G038400.1	17827374	17831120	Chr2D	TraesCS2D02G027500.1	11423111	11426851
Chr2B	TraesCS2B02G620800.1	795051287	795054988	Chr2D	TraesCS2D02G571100.1	637637084	637640854
Chr2B	TraesCS2B02G625200.1	798128178	798132084	Chr2D	TraesCS2D02G573700.1	638724027	638728008
Chr2B	TraesCS2B02G602000.1	784543948	784548017	Chr2D	TraesCS2D02G595000.1	648466884	648471442
Chr2B	TraesCS2B02G607000.1	787928395	787929217	Chr2D	TraesCS2D02G599300.1	650752287	650757581
Chr2B	TraesCS2B02G001400.1	1171680	1174401	Chr2D	TraesCS2D02G013100.1	6522368	6525865
Chr2B	TraesCS2B02G266700.1	359310845	359315102	Chr2D	TraesCS2D02G252000.1	302241935	302246330
Chr2B	TraesCS2B02G596700.1	779880390	779882468	Chr2D	TraesCS2D02G599800.1	650879896	650883522
Chr2B	TraesCS2B02G011500.1	6057152	6059667	Chr2D	TraesCS2D02G003500.1	2341476	2345460
Chr2B	TraesCS2B02G081900.2	45672582	45675365	Chr2D	TraesCS2D02G066200.1	27932089	27936628
Chr2B	TraesCS2B02G082200.1	45689127	45693373	Chr2D	TraesCS2D02G066900.1	27998176	28002775
Chr2B	TraesCS2B02G082300.1	45694712	45697968	Chr2D	TraesCS2D02G067300.1	28069246	28071582
Chr2B	TraesCS2B02G008700.1	4882497	4887091	Chr2D	TraesCS2D02G013100.1	6522368	6525865
Chr2B	TraesCS2B02G011400.2	6036959	6039681	Chr2D	TraesCS2D02G010900.1	5388759	5392298
Chr2B	TraesCS2B02G608600.1	788840706	788842030	Chr2D	TraesCS2D02G590600.1	646488160	646491914
Chr2B	TraesCS2B02G612100.1	791019526	791022178	Chr2D	TraesCS2D02G585500.1	644493711	644497559
Chr2B	TraesCS2B02G229600.2	225256542	225262900	Chr2D	TraesCS2D02G213100.3	172992154	172997671
Chr2B	TraesCS2B02G138400.1	105537527	105540881	Chr2D	TraesCS2D02G116700.1	65689615	65693040
Chr2B	TraesCS2B02G266700.1	359310845	359315102	Chr2D	TraesCS2D02G255900.1	308982356	308986489
Chr2B	TraesCS2B02G005000.1	3288581	3293090	Chr2D	TraesCS2D02G013700.1	6704653	6708995
Chr2B	TraesCS2B02G121100.1	88837033	88841761	Chr4A	TraesCS4A02G133400.1	180395994	180398221
Chr2B	TraesCS2B02G121100.1	88837033	88841761	Chr4B	TraesCS4B02G171300.1	375136823	375139757
Chr2B	TraesCS2B02G121100.1	88837033	88841761	Chr4D	TraesCS4D02G173400.1	301299019	301304218
Chr2B	TraesCS2B02G193000.1	168623649	168630147	Chr4D	TraesCS4D02G298800.1	468206077	468212530
Chr2B	TraesCS2B02G281400.1	388595342	388597540	Chr5B	TraesCS5B02G397900.1	575520752	575524134
Chr2B	TraesCS2B02G379000.2	542259751	542263284	Chr6A	TraesCS6A02G228900.1	431220581	431224327
Chr2B	TraesCS2B02G379000.2	542259751	542263284	Chr6B	TraesCS6B02G252800.1	453276621	453280677
Chr2B	TraesCS2B02G379000.2	542259751	542263284	Chr6D	TraesCS6D02G205900.1	291784241	291786806
Chr2B	TraesCS2B02G602000.1	784543948	784548017	ChrUn	TraesCSU02G035900.2	30827997	30832807
Chr2D	TraesCS2D02G103800.1	56102253	56107330	Chr4A	TraesCS4A02G133400.1	180395994	180398221
Chr2D	TraesCS2D02G103800.1	56102253	56107330	Chr4B	TraesCS4B02G171300.1	375136823	375139757
Chr2D	TraesCS2D02G103800.1	56102253	56107330	Chr4D	TraesCS4D02G173400.1	301299019	301304218
Chr2D	TraesCS2D02G174500.1	117841885	117848034	Chr4D	TraesCS4D02G298800.1	468206077	468212530
Chr2D	TraesCS2D02G248200.2	291952536	291956126	Chr5A	TraesCS5A02G428900.1	613539450	613543349
Chr2D	TraesCS2D02G255700.1	308484960	308489559	Chr5A	TraesCS5A02G407300.1	598005866	598010268
Chr2D	TraesCS2D02G248200.2	291952536	291956126	Chr5B	TraesCS5B02G431000.1	605822354	605825337
Chr2D	TraesCS2D02G255900.1	308982356	308986489	Chr5B	TraesCS5B02G412400.1	587340534	587344916
Chr2D	TraesCS2D02G263100.1	320280150	320283723	Chr5B	TraesCS5B02G397900.1	575520752	575524134
Chr2D	TraesCS2D02G248200.2	291952536	291956126	Chr5D	TraesCS5D02G437000.1	491094754	491098893
Chr2D	TraesCS2D02G255700.1	308484960	308489559	Chr5D	TraesCS5D02G417200.1	479357589	479362265
Chr2D	TraesCS2D02G358600.1	460755814	460760180	Chr6A	TraesCS6A02G228900.1	431220581	431224327
Chr2D	TraesCS2D02G358600.1	460755814	460760180	Chr6B	TraesCS6B02G252800.1	453276621	453280677
Chr2D	TraesCS2D02G358600.1	460755814	460760180	Chr6D	TraesCS6D02G205900.1	291784241	291786806
Chr2D	TraesCS2D02G595000.1	648466884	648471442	ChrUn	TraesCSU02G035900.2	30827997	30832807
Chr3A	TraesCS3A02G335400.1	581602649	581610141	Chr3B	TraesCS3B02G366100.1	578602630	578610042
Chr3A	TraesCS3A02G335800.1	582281569	582286287	Chr3B	TraesCS3B02G366500.1	578767505	578777919
Chr3A	TraesCS3A02G340000.1	587396690	587401627	Chr3B	TraesCS3B02G371600.1	584539043	584544883
Chr3A	TraesCS3A02G340100.1	587403291	587408585	Chr3B	TraesCS3B02G371700.1	584546469	584551744
Chr3A	TraesCS3A02G341800.1	588936982	588949901	Chr3B	TraesCS3B02G373900.1	586697945	586730160
Chr3A	TraesCS3A02G342300.1	589390775	589395952	Chr3B	TraesCS3B02G374400.1	587563301	587568741
Chr3A	TraesCS3A02G344300.1	593701446	593705112	Chr3B	TraesCS3B02G376200.1	592530095	592533992
Chr3A	TraesCS3A02G397700.1	644935458	644940872	Chr3B	TraesCS3B02G429600.1	668888201	668893406
Chr3A	TraesCS3A02G423400.1	665952278	665959244	Chr3B	TraesCS3B02G458900.1	702679690	702686741
Chr3A	TraesCS3A02G445900.1	686724362	686727942	Chr3B	TraesCS3B02G481000.1	728809470	728813034
Chr3A	TraesCS3A02G208100.2	366880742	366886456	Chr3B	TraesCS3B02G236500.1	369102630	369107070
Chr3A	TraesCS3A02G217800.1	398880878	398886055	Chr3B	TraesCS3B02G248200.1	395379914	395385477
Chr3A	TraesCS3A02G250300.1	468731061	468733330	Chr3B	TraesCS3B02G279800.1	449444263	449446722
Chr3A	TraesCS3A02G259500.1	481878928	481882649	Chr3B	TraesCS3B02G292600.1	470861829	470865223
Chr3A	TraesCS3A02G270500.1	497654221	497661984	Chr3B	TraesCS3B02G304300.2	488542649	488550339
Chr3A	TraesCS3A02G276200.2	506227271	506231195	Chr3B	TraesCS3B02G309900.1	498366444	498368845
Chr3A	TraesCS3A02G286500.1	514557805	514562039	Chr3B	TraesCS3B02G320700.1	519765724	519770116
Chr3A	TraesCS3A02G060000.1	36246927	36249574	Chr3B	TraesCS3B02G072600.1	43819109	43820563
Chr3A	TraesCS3A02G060100.1	36288764	36292454	Chr3B	TraesCS3B02G072700.1	43831593	43838389
Chr3A	TraesCS3A02G061400.1	36659180	36663067	Chr3B	TraesCS3B02G074000.1	44783942	44787631
Chr3A	TraesCS3A02G091100.1	57804104	57809597	Chr3B	TraesCS3B02G106100.1	71807047	71813342
Chr3A	TraesCS3A02G099400.1	64278873	64282716	Chr3B	TraesCS3B02G115800.1	82623067	82626755
Chr3A	TraesCS3A02G490100.1	717851327	717854634	Chr3B	TraesCS3B02G550900.1	785691946	785695668
Chr3A	TraesCS3A02G148400.1	131402757	131407230	Chr3B	TraesCS3B02G175300.1	176918070	176922206
Chr3A	TraesCS3A02G135400.1	112950898	112955522	Chr3B	TraesCS3B02G169200.1	169622308	169627082
Chr3A	TraesCS3A02G536900.1	748849147	748851940	Chr3B	TraesCS3B02G602700.1	822674875	822683402
Chr3A	TraesCS3A02G302200.1	535543704	535551298	Chr3B	TraesCS3B02G334400.2	540490811	540498364
Chr3A	TraesCS3A02G037200.1	20143434	20146002	Chr3B	TraesCS3B02G046700.1	23764804	23767373
Chr3A	TraesCS3A02G245000.1	458678631	458682691	Chr3B	TraesCS3B02G275000.1	443803664	443807278
Chr3A	TraesCS3A02G142200.1	121644384	121649069	Chr3B	TraesCS3B02G162500.2	160272947	160276217
Chr3A	TraesCS3A02G335400.1	581602649	581610141	Chr3D	TraesCS3D02G328400.1	441173587	441180349
Chr3A	TraesCS3A02G335800.1	582281569	582286287	Chr3D	TraesCS3D02G328800.1	441257973	441264757
Chr3A	TraesCS3A02G340100.1	587403291	587408585	Chr3D	TraesCS3D02G333600.1	445633883	445639177
Chr3A	TraesCS3A02G341800.1	588936982	588949901	Chr3D	TraesCS3D02G335600.1	447563411	447576625
Chr3A	TraesCS3A02G342300.1	589390775	589395952	Chr3D	TraesCS3D02G336200.1	447987246	447992550
Chr3A	TraesCS3A02G344300.1	593701446	593705112	Chr3D	TraesCS3D02G337800.1	450292062	450295947
Chr3A	TraesCS3A02G397700.1	644935458	644940872	Chr3D	TraesCS3D02G391600.1	506711732	506715759
Chr3A	TraesCS3A02G423400.1	665952278	665959244	Chr3D	TraesCS3D02G418600.1	531351152	531352771
Chr3A	TraesCS3A02G445900.1	686724362	686727942	Chr3D	TraesCS3D02G438600.1	549372340	549374477
Chr3A	TraesCS3A02G060200.1	36299883	36303256	Chr3D	TraesCS3D02G060300.1	26270268	26274372
Chr3A	TraesCS3A02G061400.1	36659180	36663067	Chr3D	TraesCS3D02G061200.1	26583638	26587073
Chr3A	TraesCS3A02G088000.1	56762904	56764820	Chr3D	TraesCS3D02G088300.1	45015144	45018965
Chr3A	TraesCS3A02G091100.1	57804104	57809597	Chr3D	TraesCS3D02G091000.2	46119852	46125291
Chr3A	TraesCS3A02G099400.1	64278873	64282716	Chr3D	TraesCS3D02G099700.1	51679951	51683616
Chr3A	TraesCS3A02G250300.1	468731061	468733330	Chr3D	TraesCS3D02G250700.1	350874686	350877183
Chr3A	TraesCS3A02G259500.1	481878928	481882649	Chr3D	TraesCS3D02G259500.1	361376058	361376417
Chr3A	TraesCS3A02G270500.1	497654221	497661984	Chr3D	TraesCS3D02G270300.1	374934286	374940196
Chr3A	TraesCS3A02G276200.2	506227271	506231195	Chr3D	TraesCS3D02G276100.1	382806129	382808164
Chr3A	TraesCS3A02G286500.1	514557805	514562039	Chr3D	TraesCS3D02G286200.1	395055856	395060347
Chr3A	TraesCS3A02G490100.1	717851327	717854634	Chr3D	TraesCS3D02G496100.1	587946642	587950485
Chr3A	TraesCS3A02G495400.1	721350934	721354859	Chr3D	TraesCS3D02G502600.1	590942729	590946600
Chr3A	TraesCS3A02G536900.1	748849147	748851940	Chr3D	TraesCS3D02G542300.1	613383729	613390403
Chr3A	TraesCS3A02G208100.2	366880742	366886456	Chr3D	TraesCS3D02G210900.1	281001767	281005848
Chr3A	TraesCS3A02G135400.1	112950898	112955522	Chr3D	TraesCS3D02G151400.1	116036050	116040831
Chr3A	TraesCS3A02G016800.1	10881920	10885625	Chr3D	TraesCS3D02G013800.1	4957676	4958842
Chr3A	TraesCS3A02G302200.1	535543704	535551298	Chr3D	TraesCS3D02G299800.1	414643803	414649924
Chr3A	TraesCS3A02G217800.1	398880878	398886055	Chr3D	TraesCS3D02G234500.1	323692415	323699351
Chr3A	TraesCS3A02G037200.1	20143434	20146002	Chr3D	TraesCS3D02G042500.1	16271715	16274198
Chr3A	TraesCS3A02G245000.1	458678631	458682691	Chr3D	TraesCS3D02G246500.1	344337925	344342369
Chr3A	TraesCS3A02G142200.1	121644384	121649069	Chr3D	TraesCS3D02G145100.1	108811720	108814965
Chr3A	TraesCS3A02G342300.1	589390775	589395952	Chr4A	TraesCS4A02G133400.1	180395994	180398221
Chr3A	TraesCS3A02G344300.1	593701446	593705112	Chr4A	TraesCS4A02G135200.1	185986874	185990851
Chr3A	TraesCS3A02G342300.1	589390775	589395952	Chr4B	TraesCS4B02G171300.1	375136823	375139757
Chr3A	TraesCS3A02G344300.1	593701446	593705112	Chr4B	TraesCS4B02G169900.1	371378216	371382263
Chr3A	TraesCS3A02G342300.1	589390775	589395952	Chr4D	TraesCS4D02G173400.1	301299019	301304218
Chr3A	TraesCS3A02G344300.1	593701446	593705112	Chr4D	TraesCS4D02G172000.1	299170420	299174297
Chr3A	TraesCS3A02G016800.1	10881920	10885625	ChrUn	TraesCSU02G044000.1	35294101	35297759
Chr3A	TraesCS3A02G016800.1	10881920	10885625	ChrUn	TraesCSU02G160500.1	229343970	229347347
Chr3B	TraesCS3B02G032400.1	14983253	14986446	Chr3B	TraesCS3B02G052600.1	26649237	26653580
Chr3B	TraesCS3B02G275000.1	443803664	443807278	Chr3D	TraesCS3D02G246500.1	344337925	344342369
Chr3B	TraesCS3B02G279800.1	449444263	449446722	Chr3D	TraesCS3D02G250700.1	350874686	350877183
Chr3B	TraesCS3B02G292600.1	470861829	470865223	Chr3D	TraesCS3D02G259500.1	361376058	361376417
Chr3B	TraesCS3B02G304300.2	488542649	488550339	Chr3D	TraesCS3D02G270300.1	374934286	374940196
Chr3B	TraesCS3B02G309900.1	498366444	498368845	Chr3D	TraesCS3D02G276100.1	382806129	382808164
Chr3B	TraesCS3B02G320700.1	519765724	519770116	Chr3D	TraesCS3D02G286200.1	395055856	395060347
Chr3B	TraesCS3B02G334400.2	540490811	540498364	Chr3D	TraesCS3D02G299800.1	414643803	414649924
Chr3B	TraesCS3B02G366100.1	578602630	578610042	Chr3D	TraesCS3D02G328400.1	441173587	441180349
Chr3B	TraesCS3B02G366400.1	578763170	578765910	Chr3D	TraesCS3D02G328700.1	441250402	441256449
Chr3B	TraesCS3B02G371600.1	584539043	584544883	Chr3D	TraesCS3D02G333500.1	445627122	445632371
Chr3B	TraesCS3B02G371700.1	584546469	584551744	Chr3D	TraesCS3D02G333600.1	445633883	445639177
Chr3B	TraesCS3B02G373900.1	586697945	586730160	Chr3D	TraesCS3D02G335600.1	447563411	447576625
Chr3B	TraesCS3B02G374400.1	587563301	587568741	Chr3D	TraesCS3D02G336200.1	447987246	447992550
Chr3B	TraesCS3B02G376200.1	592530095	592533992	Chr3D	TraesCS3D02G337800.1	450292062	450295947
Chr3B	TraesCS3B02G429600.1	668888201	668893406	Chr3D	TraesCS3D02G391600.1	506711732	506715759
Chr3B	TraesCS3B02G458900.1	702679690	702686741	Chr3D	TraesCS3D02G418600.1	531351152	531352771
Chr3B	TraesCS3B02G459200.1	702826991	702836075	Chr3D	TraesCS3D02G418900.2	531369583	531373296
Chr3B	TraesCS3B02G481000.1	728809470	728813034	Chr3D	TraesCS3D02G438600.1	549372340	549374477
Chr3B	TraesCS3B02G550900.1	785691946	785695668	Chr3D	TraesCS3D02G496100.1	587946642	587950485
Chr3B	TraesCS3B02G072600.1	43819109	43820563	Chr3D	TraesCS3D02G060300.1	26270268	26274372
Chr3B	TraesCS3B02G074000.1	44783942	44787631	Chr3D	TraesCS3D02G061200.1	26583638	26587073
Chr3B	TraesCS3B02G096000.1	64314488	64320468	Chr3D	TraesCS3D02G081000.1	40748989	40755301
Chr3B	TraesCS3B02G107600.1	72949869	72954159	Chr3D	TraesCS3D02G092600.1	46579980	46584303
Chr3B	TraesCS3B02G115800.1	82623067	82626755	Chr3D	TraesCS3D02G099700.1	51679951	51683616
Chr3B	TraesCS3B02G162500.2	160272947	160276217	Chr3D	TraesCS3D02G145100.1	108811720	108814965
Chr3B	TraesCS3B02G169200.1	169622308	169627082	Chr3D	TraesCS3D02G151400.1	116036050	116040831
Chr3B	TraesCS3B02G175300.1	176918070	176922206	Chr3D	TraesCS3D02G156100.1	123604465	123608991
Chr3B	TraesCS3B02G192500.1	207120527	207124401	Chr3D	TraesCS3D02G168700.1	143457085	143461086
Chr3B	TraesCS3B02G046700.1	23764804	23767373	Chr3D	TraesCS3D02G042500.1	16271715	16274198
Chr3B	TraesCS3B02G007000.1	3661385	3662172	Chr3D	TraesCS3D02G003700.1	1634040	1636188
Chr3B	TraesCS3B02G030000.1	13814087	13817475	Chr3D	TraesCS3D02G027900.1	9632330	9634114
Chr3B	TraesCS3B02G602700.1	822674875	822683402	Chr3D	TraesCS3D02G542300.1	613383729	613390403
Chr3B	TraesCS3B02G248200.1	395379914	395385477	Chr3D	TraesCS3D02G234500.1	323692415	323699351
Chr3B	TraesCS3B02G236500.1	369102630	369107070	Chr3D	TraesCS3D02G210900.1	281001767	281005848
Chr3B	TraesCS3B02G011500.1	5174134	5174921	Chr3D	TraesCS3D02G003700.1	1634040	1636188
Chr3B	TraesCS3B02G371600.1	584539043	584544883	Chr4A	TraesCS4A02G131500.1	175852400	175857540
Chr3B	TraesCS3B02G374400.1	587563301	587568741	Chr4A	TraesCS4A02G133400.1	180395994	180398221
Chr3B	TraesCS3B02G376200.1	592530095	592533992	Chr4A	TraesCS4A02G135200.1	185986874	185990851
Chr3B	TraesCS3B02G371600.1	584539043	584544883	Chr4B	TraesCS4B02G173100.1	377937861	377943408
Chr3B	TraesCS3B02G374400.1	587563301	587568741	Chr4B	TraesCS4B02G171300.1	375136823	375139757
Chr3B	TraesCS3B02G376200.1	592530095	592533992	Chr4B	TraesCS4B02G169900.1	371378216	371382263
Chr3B	TraesCS3B02G371600.1	584539043	584544883	Chr4D	TraesCS4D02G175200.2	303518069	303523400
Chr3B	TraesCS3B02G374400.1	587563301	587568741	Chr4D	TraesCS4D02G173400.1	301299019	301304218
Chr3B	TraesCS3B02G376200.1	592530095	592533992	Chr4D	TraesCS4D02G172000.1	299170420	299174297
Chr3D	TraesCS3D02G336200.1	447987246	447992550	Chr4A	TraesCS4A02G133400.1	180395994	180398221
Chr3D	TraesCS3D02G337800.1	450292062	450295947	Chr4A	TraesCS4A02G135200.1	185986874	185990851
Chr3D	TraesCS3D02G337800.1	450292062	450295947	Chr4B	TraesCS4B02G169900.1	371378216	371382263
Chr3D	TraesCS3D02G336200.1	447987246	447992550	Chr4D	TraesCS4D02G173400.1	301299019	301304218
Chr3D	TraesCS3D02G337800.1	450292062	450295947	Chr4D	TraesCS4D02G172000.1	299170420	299174297
Chr3D	TraesCS3D02G132400.1	92211798	92213405	Chr7A	TraesCS7A02G377900.1	553364921	553369057
Chr4A	TraesCS4A02G409400.1	681917276	681920767	Chr4B	TraesCS4B02G309300.1	599884060	599887164
Chr4A	TraesCS4A02G411700.1	683912235	683915615	Chr4B	TraesCS4B02G311900.1	601763514	601767429
Chr4A	TraesCS4A02G059000.1	54106535	54110051	Chr4B	TraesCS4B02G234600.1	489087478	489090964
Chr4A	TraesCS4A02G064200.1	60925597	60929212	Chr4B	TraesCS4B02G241500.1	500252893	500257371
Chr4A	TraesCS4A02G206000.1	498984102	498990789	Chr4B	TraesCS4B02G109600.1	122295409	122302123
Chr4A	TraesCS4A02G306200.1	601032932	601035720	Chr4B	TraesCS4B02G008000.1	5359440	5363973
Chr4A	TraesCS4A02G307500.1	601309778	601314905	Chr4B	TraesCS4B02G009500.1	6039104	6042537
Chr4A	TraesCS4A02G224700.1	532349985	532355995	Chr4B	TraesCS4B02G091500.1	94761495	94767232
Chr4A	TraesCS4A02G224800.1	532791799	532797762	Chr4B	TraesCS4B02G091400.1	94207867	94213964
Chr4A	TraesCS4A02G229800.1	539126594	539129953	Chr4B	TraesCS4B02G086300.1	86139341	86142911
Chr4A	TraesCS4A02G232200.1	541784613	541786988	Chr4B	TraesCS4B02G083700.2	82308764	82312894
Chr4A	TraesCS4A02G239600.1	548772867	548779307	Chr4B	TraesCS4B02G075400.1	71345290	71352086
Chr4A	TraesCS4A02G240200.1	549816511	549820961	Chr4B	TraesCS4B02G074700.1	70550571	70554551
Chr4A	TraesCS4A02G259100.1	571776797	571782737	Chr4B	TraesCS4B02G055600.1	44184275	44188921
Chr4A	TraesCS4A02G265100.1	577227493	577230329	Chr4B	TraesCS4B02G049800.1	38280457	38284860
Chr4A	TraesCS4A02G267300.1	579609312	579612899	Chr4B	TraesCS4B02G047100.1	34275331	34278683
Chr4A	TraesCS4A02G305800.1	600918976	600919929	Chr4B	TraesCS4B02G009500.1	6039104	6042537
Chr4A	TraesCS4A02G307500.1	601309778	601314905	Chr4B	TraesCS4B02G007400.1	4951076	4955090
Chr4A	TraesCS4A02G092500.1	99904508	99910345	Chr4B	TraesCS4B02G211800.1	450116242	450122231
Chr4A	TraesCS4A02G114600.1	139537388	139540559	Chr4B	TraesCS4B02G189600.1	412180940	412184155
Chr4A	TraesCS4A02G005100.4	3147350	3153989	Chr4B	TraesCS4B02G299900.2	586458906	586465292
Chr4A	TraesCS4A02G133400.1	180395994	180398221	Chr4B	TraesCS4B02G171300.1	375136823	375139757
Chr4A	TraesCS4A02G135200.1	185986874	185990851	Chr4B	TraesCS4B02G169900.1	371378216	371382263
Chr4A	TraesCS4A02G305800.1	600918976	600919929	Chr4B	TraesCS4B02G007400.1	4951076	4955090
Chr4A	TraesCS4A02G409400.1	681917276	681920767	Chr4D	TraesCS4D02G307500.1	475175698	475179234
Chr4A	TraesCS4A02G059000.1	54106535	54110051	Chr4D	TraesCS4D02G235800.1	397093598	397097207
Chr4A	TraesCS4A02G064200.1	60925597	60929212	Chr4D	TraesCS4D02G241100.1	403395943	403399754
Chr4A	TraesCS4A02G150100.1	294296154	294300947	Chr4D	TraesCS4D02G150200.1	166543858	166547516
Chr4A	TraesCS4A02G224700.1	532349985	532355995	Chr4D	TraesCS4D02G088500.1	64185175	64191035
Chr4A	TraesCS4A02G224800.1	532791799	532797762	Chr4D	TraesCS4D02G088400.1	63584575	63590516
Chr4A	TraesCS4A02G229800.1	539126594	539129953	Chr4D	TraesCS4D02G084000.1	57835789	57838099
Chr4A	TraesCS4A02G232200.1	541784613	541786988	Chr4D	TraesCS4D02G081700.1	55283971	55287557
Chr4A	TraesCS4A02G239600.1	548772867	548779307	Chr4D	TraesCS4D02G074100.1	48599521	48605918
Chr4A	TraesCS4A02G240200.1	549816511	549820961	Chr4D	TraesCS4D02G073300.1	47894407	47898925
Chr4A	TraesCS4A02G259100.1	571776797	571782737	Chr4D	TraesCS4D02G055900.1	30955935	30961149
Chr4A	TraesCS4A02G265100.1	577227493	577230329	Chr4D	TraesCS4D02G050200.1	25986916	25991603
Chr4A	TraesCS4A02G267300.1	579609312	579612899	Chr4D	TraesCS4D02G046900.1	22233115	22236347
Chr4A	TraesCS4A02G305800.1	600918976	600919929	Chr4D	TraesCS4D02G007400.1	3712476	3716611
Chr4A	TraesCS4A02G307500.1	601309778	601314905	Chr4D	TraesCS4D02G006300.1	3418552	3421822
Chr4A	TraesCS4A02G310800.1	603382876	603384074	Chr4D	TraesCS4D02G003300.1	1397792	1401504
Chr4A	TraesCS4A02G092500.1	99904508	99910345	Chr4D	TraesCS4D02G212600.1	365509535	365515974
Chr4A	TraesCS4A02G114600.1	139537388	139540559	Chr4D	TraesCS4D02G191000.1	334153768	334157121
Chr4A	TraesCS4A02G133400.1	180395994	180398221	Chr4D	TraesCS4D02G173400.1	301299019	301304218
Chr4A	TraesCS4A02G135200.1	185986874	185990851	Chr4D	TraesCS4D02G172000.1	299170420	299174297
Chr4A	TraesCS4A02G005100.4	3147350	3153989	Chr4D	TraesCS4D02G298800.1	468206077	468212530
Chr4A	TraesCS4A02G173400.1	440912155	440933249	Chr4D	TraesCS4D02G142200.1	127541753	127545068
Chr4A	TraesCS4A02G307500.1	601309778	601314905	Chr4D	TraesCS4D02G007400.1	3712476	3716611
Chr4A	TraesCS4A02G173400.1	440912155	440933249	Chr5A	TraesCS5A02G082900.1	108577777	108589429
Chr4A	TraesCS4A02G325700.1	613329814	613333506	Chr5B	TraesCS5B02G538600.1	694006126	694009521
Chr4A	TraesCS4A02G327100.1	613740671	613742242	Chr5B	TraesCS5B02G539900.1	695490258	695493895
Chr4A	TraesCS4A02G330000.1	615104066	615106167	Chr5B	TraesCS5B02G544800.1	697343571	697347330
Chr4A	TraesCS4A02G173400.1	440912155	440933249	Chr5B	TraesCS5B02G089000.1	114431802	114437143
Chr4A	TraesCS4A02G325700.1	613329814	613333506	Chr5D	TraesCS5D02G556900.1	559743822	559747438
Chr4A	TraesCS4A02G313900.1	604208153	604212003	Chr5D	TraesCS5D02G547600.1	555635845	555639490
Chr4A	TraesCS4A02G330000.1	615104066	615106167	Chr5D	TraesCS5D02G542700.1	553059995	553061105
Chr4A	TraesCS4A02G173400.1	440912155	440933249	Chr5D	TraesCS5D02G095300.1	104595635	104600991
Chr4A	TraesCS4A02G327100.1	613740671	613742242	Chr5D	TraesCS5D02G546500.1	555049090	555049407
Chr4A	TraesCS4A02G371100.1	643998553	644002766	Chr7A	TraesCS7A02G073700.1	39062244	39066337
Chr4A	TraesCS4A02G380300.2	657498515	657501952	Chr7A	TraesCS7A02G082600.1	47572852	47573456
Chr4A	TraesCS4A02G388500.1	666114239	666117926	Chr7A	TraesCS7A02G089300.1	54664425	54668236
Chr4A	TraesCS4A02G491600.1	741158887	741163335	Chr7A	TraesCS7A02G006400.1	3138238	3141576
Chr4A	TraesCS4A02G422700.1	692953459	692959802	Chr7A	TraesCS7A02G066200.1	33185738	33192765
Chr4A	TraesCS4A02G491400.1	741045409	741046587	Chr7A	TraesCS7A02G005300.1	2742421	2747119
Chr4A	TraesCS4A02G486800.1	739680729	739683966	Chr7A	TraesCS7A02G005300.1	2742421	2747119
Chr4A	TraesCS4A02G492900.1	741779038	741780613	Chr7A	TraesCS7A02G005300.1	2742421	2747119
Chr4A	TraesCS4A02G473300.1	733420749	733423532	Chr7A	TraesCS7A02G018300.1	7765603	7768738
Chr4A	TraesCS4A02G493700.1	742074564	742078136	Chr7A	TraesCS7A02G005300.1	2742421	2747119
Chr4A	TraesCS4A02G430400.1	701757478	701760471	Chr7A	TraesCS7A02G058800.1	28453785	28455767
Chr4A	TraesCS4A02G445500.1	713502645	713506444	Chr7A	TraesCS7A02G042200.1	19515700	19519652
Chr4A	TraesCS4A02G488000.1	739905701	739910609	Chr7A	TraesCS7A02G006400.1	3138238	3141576
Chr4A	TraesCS4A02G490700.1	740602459	740604562	Chr7A	TraesCS7A02G005300.1	2742421	2747119
Chr4A	TraesCS4A02G438700.1	708566536	708570265	Chr7A	TraesCS7A02G053400.2	25922477	25926121
Chr4A	TraesCS4A02G371100.1	643998553	644002766	Chr7D	TraesCS7D02G068600.1	39014309	39018176
Chr4A	TraesCS4A02G380300.2	657498515	657501952	Chr7D	TraesCS7D02G077200.1	45512395	45514309
Chr4A	TraesCS4A02G388500.1	666114239	666117926	Chr7D	TraesCS7D02G084600.1	51736107	51737097
Chr4A	TraesCS4A02G381100.1	658825356	658825966	Chr7D	TraesCS7D02G077200.1	45512395	45514309
Chr4A	TraesCS4A02G488000.1	739905701	739910609	Chr7D	TraesCS7D02G004900.1	2440200	2443573
Chr4A	TraesCS4A02G422700.1	692953459	692959802	Chr7D	TraesCS7D02G060400.1	32938887	32945096
Chr4A	TraesCS4A02G491600.1	741158887	741163335	Chr7D	TraesCS7D02G004900.1	2440200	2443573
Chr4A	TraesCS4A02G430400.1	701757478	701760471	Chr7D	TraesCS7D02G053300.1	28034962	28036617
Chr4A	TraesCS4A02G446600.1	714099684	714103815	Chr7D	TraesCS7D02G036700.1	18691485	18695264
Chr4A	TraesCS4A02G473300.1	733420749	733423532	Chr7D	TraesCS7D02G015600.1	6779666	6782779
Chr4A	TraesCS4A02G497200.1	743330224	743336473	Chr7D	TraesCS7D02G002400.1	1545803	1551340
Chr4A	TraesCS4A02G438700.1	708566536	708570265	Chr7D	TraesCS7D02G048600.1	25037104	25040692
Chr4A	TraesCS4A02G445500.1	713502645	713506444	Chr7D	TraesCS7D02G037700.1	19049652	19053785
Chr4B	TraesCS4B02G169900.1	371378216	371382263	Chr4D	TraesCS4D02G172000.1	299170420	299174297
Chr4B	TraesCS4B02G171300.1	375136823	375139757	Chr4D	TraesCS4D02G173400.1	301299019	301304218
Chr4B	TraesCS4B02G177400.1	387880038	387884591	Chr4D	TraesCS4D02G179100.1	310455598	310460174
Chr4B	TraesCS4B02G189600.1	412180940	412184155	Chr4D	TraesCS4D02G191000.1	334153768	334157121
Chr4B	TraesCS4B02G211800.1	450116242	450122231	Chr4D	TraesCS4D02G212600.1	365509535	365515974
Chr4B	TraesCS4B02G234600.1	489087478	489090964	Chr4D	TraesCS4D02G235800.1	397093598	397097207
Chr4B	TraesCS4B02G241500.1	500252893	500257371	Chr4D	TraesCS4D02G241100.1	403395943	403399754
Chr4B	TraesCS4B02G299900.2	586458906	586465292	Chr4D	TraesCS4D02G298800.1	468206077	468212530
Chr4B	TraesCS4B02G309300.1	599884060	599887164	Chr4D	TraesCS4D02G307500.1	475175698	475179234
Chr4B	TraesCS4B02G320600.1	612024567	612027688	Chr4D	TraesCS4D02G317100.1	482232868	482236096
Chr4B	TraesCS4B02G350900.1	643481757	643485655	Chr4D	TraesCS4D02G345600.1	500151951	500153984
Chr4B	TraesCS4B02G359000.1	649527096	649528529	Chr4D	TraesCS4D02G352500.1	503672009	503675192
Chr4B	TraesCS4B02G007400.1	4951076	4955090	Chr4D	TraesCS4D02G006300.1	3418552	3421822
Chr4B	TraesCS4B02G009500.1	6039104	6042537	Chr4D	TraesCS4D02G007400.1	3712476	3716611
Chr4B	TraesCS4B02G047100.1	34275331	34278683	Chr4D	TraesCS4D02G046900.1	22233115	22236347
Chr4B	TraesCS4B02G049800.1	38280457	38284860	Chr4D	TraesCS4D02G050200.1	25986916	25991603
Chr4B	TraesCS4B02G055600.1	44184275	44188921	Chr4D	TraesCS4D02G055900.1	30955935	30961149
Chr4B	TraesCS4B02G074700.1	70550571	70554551	Chr4D	TraesCS4D02G073300.1	47894407	47898925
Chr4B	TraesCS4B02G075400.1	71345290	71352086	Chr4D	TraesCS4D02G074100.1	48599521	48605918
Chr4B	TraesCS4B02G083700.2	82308764	82312894	Chr4D	TraesCS4D02G081700.1	55283971	55287557
Chr4B	TraesCS4B02G086300.1	86139341	86142911	Chr4D	TraesCS4D02G084000.1	57835789	57838099
Chr4B	TraesCS4B02G091400.1	94207867	94213964	Chr4D	TraesCS4D02G088400.1	63584575	63590516
Chr4B	TraesCS4B02G091500.1	94761495	94767232	Chr4D	TraesCS4D02G088500.1	64185175	64191035
Chr4B	TraesCS4B02G137400.1	181251036	181253476	Chr4D	TraesCS4D02G132100.1	118817971	118820780
Chr4B	TraesCS4B02G165600.1	350457987	350463055	Chr4D	TraesCS4D02G163300.1	255144773	255151108
Chr4B	TraesCS4B02G007400.1	4951076	4955090	Chr4D	TraesCS4D02G007400.1	3712476	3716611
Chr4B	TraesCS4B02G009500.1	6039104	6042537	Chr4D	TraesCS4D02G006300.1	3418552	3421822
Chr4B	TraesCS4B02G350900.1	643481757	643485655	Chr5A	TraesCS5A02G519400.1	680866290	680869121
Chr4B	TraesCS4B02G351100.1	643535496	643537316	Chr5A	TraesCS5A02G520000.1	680981149	680986518
Chr4B	TraesCS4B02G360600.1	650655847	650659356	Chr5A	TraesCS5A02G528800.1	688715225	688716835
Chr4B	TraesCS4B02G320600.1	612024567	612027688	Chr5A	TraesCS5A02G491400.1	660397253	660400011
Chr4B	TraesCS4B02G101100.1	106823311	106825020	Chr5D	TraesCS5D02G126100.1	193129265	193133246
Chr4B	TraesCS4B02G389700.1	666048532	666057818	ChrUn	TraesCSU02G123800.1	108216822	108225029
Chr4D	TraesCS4D02G345600.1	500151951	500153984	Chr5A	TraesCS5A02G519600.1	680921288	680924818
Chr4D	TraesCS4D02G352700.1	503785960	503789641	Chr5A	TraesCS5A02G528000.1	688292625	688295351
Chr4D	TraesCS4D02G317100.1	482232868	482236096	Chr5A	TraesCS5A02G491400.1	660397253	660400011
Chr4D	TraesCS4D02G097700.1	74355118	74356827	Chr5D	TraesCS5D02G126100.1	193129265	193133246
Chr5A	TraesCS5A02G213500.1	429169597	429173363	Chr5B	TraesCS5B02G210300.1	380813660	380818407
Chr5A	TraesCS5A02G222200.1	438354074	438357749	Chr5B	TraesCS5B02G221100.1	395680421	395684098
Chr5A	TraesCS5A02G254600.1	470192989	470197357	Chr5B	TraesCS5B02G253700.1	436256021	436259970
Chr5A	TraesCS5A02G285000.1	493190905	493194359	Chr5B	TraesCS5B02G284400.1	470030412	470033993
Chr5A	TraesCS5A02G334700.1	544163684	544165304	Chr5B	TraesCS5B02G334200.1	517694194	517697969
Chr5A	TraesCS5A02G363400.1	564075321	564080018	Chr5B	TraesCS5B02G365500.1	544329929	544334727
Chr5A	TraesCS5A02G393000.1	588871831	588876487	Chr5B	TraesCS5B02G397900.1	575520752	575524134
Chr5A	TraesCS5A02G407300.1	598005866	598010268	Chr5B	TraesCS5B02G412200.1	587068753	587073000
Chr5A	TraesCS5A02G407500.2	598241675	598246041	Chr5B	TraesCS5B02G412400.1	587340534	587344916
Chr5A	TraesCS5A02G418500.1	606349589	606354907	Chr5B	TraesCS5B02G420700.1	596211317	596226854
Chr5A	TraesCS5A02G428900.1	613539450	613543349	Chr5B	TraesCS5B02G431000.1	605822354	605825337
Chr5A	TraesCS5A02G130900.1	294868801	294871508	Chr5B	TraesCS5B02G130800.1	243359459	243361944
Chr5A	TraesCS5A02G152800.1	329991987	329994487	Chr5B	TraesCS5B02G151600.1	280647319	280651254
Chr5A	TraesCS5A02G160500.1	341872519	341875570	Chr5B	TraesCS5B02G158000.1	291377805	291380708
Chr5A	TraesCS5A02G177300.1	374645229	374650071	Chr5B	TraesCS5B02G174400.1	320151921	320156913
Chr5A	TraesCS5A02G183800.1	383463470	383466814	Chr5B	TraesCS5B02G182100.1	331652436	331655864
Chr5A	TraesCS5A02G185000.1	384951458	384954187	Chr5B	TraesCS5B02G183000.1	333025844	333029354
Chr5A	TraesCS5A02G005300.1	3370704	3374577	Chr5B	TraesCS5B02G004300.1	6364821	6368699
Chr5A	TraesCS5A02G026300.1	21430449	21434626	Chr5B	TraesCS5B02G025300.1	24113073	24116626
Chr5A	TraesCS5A02G082900.1	108577777	108589429	Chr5B	TraesCS5B02G089000.1	114431802	114437143
Chr5A	TraesCS5A02G205500.1	415320445	415322718	Chr5B	TraesCS5B02G202900.1	369261791	369264045
Chr5A	TraesCS5A02G254600.1	470192989	470197357	Chr5D	TraesCS5D02G262400.1	368330094	368333980
Chr5A	TraesCS5A02G285000.1	493190905	493194359	Chr5D	TraesCS5D02G292500.1	390019293	390022853
Chr5A	TraesCS5A02G334700.1	544163684	544165304	Chr5D	TraesCS5D02G339600.1	428513523	428515647
Chr5A	TraesCS5A02G363400.1	564075321	564080018	Chr5D	TraesCS5D02G372600.1	446400987	446405720
Chr5A	TraesCS5A02G388800.1	585198176	585201943	Chr5D	TraesCS5D02G398800.1	464697435	464701380
Chr5A	TraesCS5A02G393000.1	588871831	588876487	Chr5D	TraesCS5D02G402900.1	468688620	468691901
Chr5A	TraesCS5A02G407300.1	598005866	598010268	Chr5D	TraesCS5D02G417200.1	479357589	479362265
Chr5A	TraesCS5A02G407500.2	598241675	598246041	Chr5D	TraesCS5D02G417400.1	479579523	479584019
Chr5A	TraesCS5A02G418500.1	606349589	606354907	Chr5D	TraesCS5D02G426600.1	485057040	485058340
Chr5A	TraesCS5A02G428900.1	613539450	613543349	Chr5D	TraesCS5D02G437000.1	491094754	491098893
Chr5A	TraesCS5A02G026300.1	21430449	21434626	Chr5D	TraesCS5D02G034200.1	33022143	33026691
Chr5A	TraesCS5A02G152800.1	329991987	329994487	Chr5D	TraesCS5D02G158000.1	246009268	246011525
Chr5A	TraesCS5A02G156400.2	335290022	335296361	Chr5D	TraesCS5D02G161800.1	252614248	252620696
Chr5A	TraesCS5A02G160500.1	341872519	341875570	Chr5D	TraesCS5D02G165400.1	257122649	257125616
Chr5A	TraesCS5A02G177300.1	374645229	374650071	Chr5D	TraesCS5D02G181500.1	282151742	282156543
Chr5A	TraesCS5A02G183800.1	383463470	383466814	Chr5D	TraesCS5D02G188700.1	291249657	291253140
Chr5A	TraesCS5A02G185000.1	384951458	384954187	Chr5D	TraesCS5D02G190000.1	292272623	292275118
Chr5A	TraesCS5A02G082900.1	108577777	108589429	Chr5D	TraesCS5D02G095300.1	104595635	104600991
Chr5A	TraesCS5A02G130900.1	294868801	294871508	Chr5D	TraesCS5D02G138400.1	220460563	220463290
Chr5A	TraesCS5A02G222200.1	438354074	438357749	Chr5D	TraesCS5D02G230000.1	337182323	337186002
Chr5A	TraesCS5A02G198400.1	402905243	402908263	Chr5D	TraesCS5D02G204300.1	309675646	309678307
Chr5A	TraesCS5A02G005300.1	3370704	3374577	Chr5D	TraesCS5D02G007200.1	6005545	6009431
Chr5A	TraesCS5A02G213500.1	429169597	429173363	Chr5D	TraesCS5D02G218500.1	327521136	327525002
Chr5A	TraesCS5A02G205500.1	415320445	415322718	Chr5D	TraesCS5D02G210800.1	319145389	319147666
Chr5A	TraesCS5A02G222200.1	438354074	438357749	Chr7A	TraesCS7A02G150600.1	103214192	103217980
Chr5A	TraesCS5A02G254600.1	470192989	470197357	Chr7B	TraesCS7B02G133000.1	161776233	161780196
Chr5A	TraesCS5A02G254600.1	470192989	470197357	Chr7D	TraesCS7D02G234800.2	197610563	197614521
Chr5B	TraesCS5B02G151600.1	280647319	280651254	Chr5D	TraesCS5D02G158000.1	246009268	246011525
Chr5B	TraesCS5B02G154600.2	285036423	285042905	Chr5D	TraesCS5D02G161800.1	252614248	252620696
Chr5B	TraesCS5B02G158000.1	291377805	291380708	Chr5D	TraesCS5D02G165400.1	257122649	257125616
Chr5B	TraesCS5B02G174400.1	320151921	320156913	Chr5D	TraesCS5D02G181500.1	282151742	282156543
Chr5B	TraesCS5B02G182100.1	331652436	331655864	Chr5D	TraesCS5D02G188700.1	291249657	291253140
Chr5B	TraesCS5B02G183000.1	333025844	333029354	Chr5D	TraesCS5D02G190000.1	292272623	292275118
Chr5B	TraesCS5B02G197100.1	354782925	354785419	Chr5D	TraesCS5D02G204300.1	309675646	309678307
Chr5B	TraesCS5B02G202900.1	369261791	369264045	Chr5D	TraesCS5D02G210800.1	319145389	319147666
Chr5B	TraesCS5B02G210300.1	380813660	380818407	Chr5D	TraesCS5D02G218500.1	327521136	327525002
Chr5B	TraesCS5B02G221100.1	395680421	395684098	Chr5D	TraesCS5D02G230000.1	337182323	337186002
Chr5B	TraesCS5B02G253700.1	436256021	436259970	Chr5D	TraesCS5D02G262400.1	368330094	368333980
Chr5B	TraesCS5B02G284400.1	470030412	470033993	Chr5D	TraesCS5D02G292500.1	390019293	390022853
Chr5B	TraesCS5B02G334200.1	517694194	517697969	Chr5D	TraesCS5D02G339500.1	428512220	428513344
Chr5B	TraesCS5B02G365500.1	544329929	544334727	Chr5D	TraesCS5D02G372600.1	446400987	446405720
Chr5B	TraesCS5B02G397900.1	575520752	575524134	Chr5D	TraesCS5D02G402900.1	468688620	468691901
Chr5B	TraesCS5B02G412200.1	587068753	587073000	Chr5D	TraesCS5D02G417200.1	479357589	479362265
Chr5B	TraesCS5B02G412400.1	587340534	587344916	Chr5D	TraesCS5D02G417400.1	479579523	479584019
Chr5B	TraesCS5B02G420700.1	596211317	596226854	Chr5D	TraesCS5D02G426600.1	485057040	485058340
Chr5B	TraesCS5B02G431000.1	605822354	605825337	Chr5D	TraesCS5D02G437000.1	491094754	491098893
Chr5B	TraesCS5B02G089000.1	114431802	114437143	Chr5D	TraesCS5D02G095300.1	104595635	104600991
Chr5B	TraesCS5B02G116500.1	198416588	198421636	Chr5D	TraesCS5D02G126100.1	193129265	193133246
Chr5B	TraesCS5B02G130800.1	243359459	243361944	Chr5D	TraesCS5D02G138400.1	220460563	220463290
Chr5B	TraesCS5B02G012000.1	11764765	11774531	Chr5D	TraesCS5D02G019400.1	11949643	11952687
Chr5B	TraesCS5B02G025300.1	24113073	24116626	Chr5D	TraesCS5D02G034200.1	33022143	33026691
Chr5B	TraesCS5B02G538600.1	694006126	694009521	Chr5D	TraesCS5D02G556900.1	559743822	559747438
Chr5B	TraesCS5B02G540700.1	695722487	695724658	Chr5D	TraesCS5D02G547600.1	555635845	555639490
Chr5B	TraesCS5B02G544800.1	697343571	697347330	Chr5D	TraesCS5D02G542700.1	553059995	553061105
Chr5B	TraesCS5B02G544900.1	697377146	697381642	Chr5D	TraesCS5D02G542600.1	552916586	552920893
Chr5B	TraesCS5B02G004300.1	6364821	6368699	Chr5D	TraesCS5D02G007200.1	6005545	6009431
Chr5B	TraesCS5B02G221100.1	395680421	395684098	Chr7A	TraesCS7A02G150600.1	103214192	103217980
Chr5B	TraesCS5B02G253700.1	436256021	436259970	Chr7B	TraesCS7B02G133000.1	161776233	161780196
Chr5B	TraesCS5B02G253700.1	436256021	436259970	Chr7D	TraesCS7D02G234800.2	197610563	197614521
Chr5B	TraesCS5B02G221100.1	395680421	395684098	Chr7D	TraesCS7D02G152500.1	101094531	101098157
Chr5D	TraesCS5D02G262400.1	368330094	368333980	Chr7A	TraesCS7A02G234800.1	206910644	206914372
Chr5D	TraesCS5D02G230100.1	337217164	337218599	Chr7A	TraesCS7A02G150700.1	103398001	103401425
Chr5D	TraesCS5D02G262400.1	368330094	368333980	Chr7B	TraesCS7B02G133000.1	161776233	161780196
Chr5D	TraesCS5D02G262400.1	368330094	368333980	Chr7D	TraesCS7D02G234800.2	197610563	197614521
Chr5D	TraesCS5D02G230000.1	337182323	337186002	Chr7D	TraesCS7D02G152500.1	101094531	101098157
Chr6A	TraesCS6A02G289500.1	521458407	521462661	Chr6B	TraesCS6B02G319700.1	567406889	567411624
Chr6A	TraesCS6A02G290500.1	522055697	522058545	Chr6B	TraesCS6B02G320800.1	567847786	567851826
Chr6A	TraesCS6A02G336300.1	569686410	569693559	Chr6B	TraesCS6B02G366900.1	640575707	640582787
Chr6A	TraesCS6A02G359600.2	591019982	591021487	Chr6B	TraesCS6B02G392500.1	667778093	667781494
Chr6A	TraesCS6A02G384700.1	603045257	603046126	Chr6B	TraesCS6B02G424000.1	693923562	693930572
Chr6A	TraesCS6A02G103900.1	73068424	73070023	Chr6B	TraesCS6B02G133000.1	129853633	129857011
Chr6A	TraesCS6A02G124300.1	98061564	98065038	Chr6B	TraesCS6B02G152300.1	156372852	156375983
Chr6A	TraesCS6A02G124500.1	98239274	98242468	Chr6B	TraesCS6B02G152600.1	156415260	156418463
Chr6A	TraesCS6A02G124600.1	98246833	98249055	Chr6B	TraesCS6B02G152700.1	156529804	156533267
Chr6A	TraesCS6A02G124800.1	98306676	98310016	Chr6B	TraesCS6B02G152800.1	156547774	156550944
Chr6A	TraesCS6A02G125300.1	98884922	98888095	Chr6B	TraesCS6B02G153300.1	157024026	157027475
Chr6A	TraesCS6A02G130400.1	101912088	101932646	Chr6B	TraesCS6B02G158700.1	161349090	161353182
Chr6A	TraesCS6A02G153600.1	141358991	141366224	Chr6B	TraesCS6B02G181300.1	202592317	202599634
Chr6A	TraesCS6A02G154900.1	143697737	143700112	Chr6B	TraesCS6B02G182900.1	204601560	204604047
Chr6A	TraesCS6A02G156100.1	145126166	145131531	Chr6B	TraesCS6B02G184300.1	207105347	207110770
Chr6A	TraesCS6A02G001800.1	818204	825117	Chr6B	TraesCS6B02G006600.1	4532464	4538566
Chr6A	TraesCS6A02G018400.1	9012310	9015592	Chr6B	TraesCS6B02G025400.1	15274287	15277568
Chr6A	TraesCS6A02G029100.1	15435891	15439664	Chr6B	TraesCS6B02G042000.1	25923263	25927092
Chr6A	TraesCS6A02G037300.1	18460368	18465203	Chr6B	TraesCS6B02G051700.1	30888567	30893154
Chr6A	TraesCS6A02G166100.1	168118580	168125484	Chr6B	TraesCS6B02G193500.1	228243225	228249801
Chr6A	TraesCS6A02G166200.1	169188826	169194123	Chr6B	TraesCS6B02G193600.1	228686717	228695076
Chr6A	TraesCS6A02G171300.1	181896360	181901832	Chr6B	TraesCS6B02G199500.1	239282810	239290949
Chr6A	TraesCS6A02G037300.1	18460368	18465203	Chr6B	TraesCS6B02G052400.1	31686825	31691271
Chr6A	TraesCS6A02G126700.1	100182979	100184391	Chr6B	TraesCS6B02G152300.1	156372852	156375983
Chr6A	TraesCS6A02G127300.1	100355107	100357260	Chr6B	TraesCS6B02G153300.1	157024026	157027475
Chr6A	TraesCS6A02G127500.1	100366017	100368173	Chr6B	TraesCS6B02G153400.1	157105893	157110492
Chr6A	TraesCS6A02G222000.1	414864874	414868901	Chr6B	TraesCS6B02G259100.1	467457152	467461125
Chr6A	TraesCS6A02G228900.1	431220581	431224327	Chr6B	TraesCS6B02G252800.1	453276621	453280677
Chr6A	TraesCS6A02G187400.1	223555427	223560602	Chr6B	TraesCS6B02G217100.1	298820612	298821648
Chr6A	TraesCS6A02G203600.2	349509306	349518822	Chr6B	TraesCS6B02G223700.3	337231046	337240157
Chr6A	TraesCS6A02G184000.1	214558996	214563138	Chr6B	TraesCS6B02G212700.2	281233083	281237054
Chr6A	TraesCS6A02G044700.1	23362995	23366757	Chr6B	TraesCS6B02G061000.1	40449889	40453113
Chr6A	TraesCS6A02G124300.1	98061564	98065038	Chr6B	TraesCS6B02G153700.1	157485838	157489399
Chr6A	TraesCS6A02G124600.1	98246833	98249055	Chr6B	TraesCS6B02G153300.1	157024026	157027475
Chr6A	TraesCS6A02G125400.3	98913768	98917200	Chr6B	TraesCS6B02G153100.1	156737597	156741121
Chr6A	TraesCS6A02G125500.1	98978926	98982459	Chr6B	TraesCS6B02G152900.1	156651546	156654819
Chr6A	TraesCS6A02G126400.1	99929394	99931571	Chr6B	TraesCS6B02G152700.1	156529804	156533267
Chr6A	TraesCS6A02G128100.1	100737787	100740511	Chr6B	TraesCS6B02G152300.1	156372852	156375983
Chr6A	TraesCS6A02G125300.1	98884922	98888095	Chr6B	TraesCS6B02G155800.1	158193152	158194087
Chr6A	TraesCS6A02G128200.1	100743178	100744113	Chr6B	TraesCS6B02G152700.1	156529804	156533267
Chr6A	TraesCS6A02G290500.1	522055697	522058545	Chr6D	TraesCS6D02G271500.1	380568621	380572398
Chr6A	TraesCS6A02G314300.2	550746569	550750185	Chr6D	TraesCS6D02G293600.1	404231965	404233599
Chr6A	TraesCS6A02G336300.1	569686410	569693559	Chr6D	TraesCS6D02G316000.1	424824381	424831634
Chr6A	TraesCS6A02G384900.1	603080652	603085053	Chr6D	TraesCS6D02G369600.1	456407475	456411995
Chr6A	TraesCS6A02G417300.1	615771937	615778078	Chr6D	TraesCS6D02G402600.1	470961168	470967413
Chr6A	TraesCS6A02G103900.1	73068424	73070023	Chr6D	TraesCS6D02G092300.1	57897845	57901202
Chr6A	TraesCS6A02G121700.1	93889835	93897319	Chr6D	TraesCS6D02G111800.1	78302149	78306668
Chr6A	TraesCS6A02G124300.1	98061564	98065038	Chr6D	TraesCS6D02G114600.1	81670498	81673980
Chr6A	TraesCS6A02G124600.1	98246833	98249055	Chr6D	TraesCS6D02G115100.1	81760537	81764047
Chr6A	TraesCS6A02G124800.1	98306676	98310016	Chr6D	TraesCS6D02G115200.2	81770697	81773852
Chr6A	TraesCS6A02G125500.1	98978926	98982459	Chr6D	TraesCS6D02G115700.1	82135771	82139237
Chr6A	TraesCS6A02G130400.1	101912088	101932646	Chr6D	TraesCS6D02G119900.1	84681513	84685905
Chr6A	TraesCS6A02G153600.1	141358991	141366224	Chr6D	TraesCS6D02G142900.1	113500328	113508821
Chr6A	TraesCS6A02G154900.1	143697737	143700112	Chr6D	TraesCS6D02G144800.1	115314002	115316892
Chr6A	TraesCS6A02G156100.1	145126166	145131531	Chr6D	TraesCS6D02G146100.1	116856494	116863203
Chr6A	TraesCS6A02G029100.1	15435891	15439664	Chr6D	TraesCS6D02G033300.1	14074198	14078971
Chr6A	TraesCS6A02G037300.1	18460368	18465203	Chr6D	TraesCS6D02G042800.1	17499474	17503927
Chr6A	TraesCS6A02G044700.1	23362995	23366757	Chr6D	TraesCS6D02G052100.1	24828892	24832576
Chr6A	TraesCS6A02G187400.1	223555427	223560602	Chr6D	TraesCS6D02G174300.1	163334567	163338171
Chr6A	TraesCS6A02G166100.1	168118580	168125484	Chr6D	TraesCS6D02G154700.1	129784596	129791207
Chr6A	TraesCS6A02G166200.1	169188826	169194123	Chr6D	TraesCS6D02G154800.2	130169714	130176033
Chr6A	TraesCS6A02G171300.1	181896360	181901832	Chr6D	TraesCS6D02G161000.1	139308036	139315423
Chr6A	TraesCS6A02G125500.1	98978926	98982459	Chr6D	TraesCS6D02G114600.1	81670498	81673980
Chr6A	TraesCS6A02G126200.1	99784767	99786917	Chr6D	TraesCS6D02G114800.1	81746683	81750349
Chr6A	TraesCS6A02G127300.1	100355107	100357260	Chr6D	TraesCS6D02G115700.1	82135771	82139237
Chr6A	TraesCS6A02G222000.1	414864874	414868901	Chr6D	TraesCS6D02G213000.1	302057489	302060647
Chr6A	TraesCS6A02G228900.1	431220581	431224327	Chr6D	TraesCS6D02G205800.1	291783684	291784088
Chr6A	TraesCS6A02G289500.1	521458407	521462661	Chr6D	TraesCS6D02G269400.1	379563379	379567315
Chr6A	TraesCS6A02G203600.2	349509306	349518822	Chr6D	TraesCS6D02G186900.2	249448513	249457046
Chr6A	TraesCS6A02G001800.1	818204	825117	Chr6D	TraesCS6D02G003800.1	2029651	2037184
Chr6A	TraesCS6A02G004100.1	1754446	1757643	Chr6D	TraesCS6D02G000900.1	397372	400574
Chr6A	TraesCS6A02G184000.1	214558996	214563138	Chr6D	TraesCS6D02G171100.1	157590517	157594593
Chr6A	TraesCS6A02G128300.1	100744486	100752386	Chr6D	TraesCS6D02G115400.1	81932203	81935379
Chr6A	TraesCS6A02G129000.1	100797515	100805145	Chr6D	TraesCS6D02G114600.1	81670498	81673980
Chr6A	TraesCS6A02G184000.1	214558996	214563138	Chr7A	TraesCS7A02G377900.1	553364921	553369057
Chr6A	TraesCS6A02G289500.1	521458407	521462661	Chr7A	TraesCS7A02G211100.1	174195189	174199156
Chr6A	TraesCS6A02G171300.1	181896360	181901832	Chr7A	TraesCS7A02G390300.1	566537528	566542674
Chr6A	TraesCS6A02G153600.1	141358991	141366224	Chr7A	TraesCS7A02G491200.1	680326354	680334329
Chr6A	TraesCS6A02G154900.1	143697737	143700112	Chr7A	TraesCS7A02G488800.1	679052946	679060925
Chr6A	TraesCS6A02G184000.1	214558996	214563138	Chr7B	TraesCS7B02G279600.1	512695090	512699227
Chr6A	TraesCS6A02G289500.1	521458407	521462661	Chr7B	TraesCS7B02G118100.1	137784468	137788429
Chr6A	TraesCS6A02G171300.1	181896360	181901832	Chr7B	TraesCS7B02G291900.2	528762971	528768224
Chr6A	TraesCS6A02G153600.1	141358991	141366224	Chr7B	TraesCS7B02G395000.3	662652686	662660380
Chr6A	TraesCS6A02G154900.1	143697737	143700112	Chr7B	TraesCS7B02G392000.1	658281622	658293258
Chr6A	TraesCS6A02G336300.1	569686410	569693559	Chr7B	TraesCS7B02G069800.2	75151744	75159642
Chr6A	TraesCS6A02G184000.1	214558996	214563138	Chr7D	TraesCS7D02G374700.1	485025554	485029681
Chr6A	TraesCS6A02G289500.1	521458407	521462661	Chr7D	TraesCS7D02G212800.1	171302855	171306748
Chr6A	TraesCS6A02G171300.1	181896360	181901832	Chr7D	TraesCS7D02G386000.1	500626324	500631503
Chr6A	TraesCS6A02G336300.1	569686410	569693559	Chr7D	TraesCS7D02G166100.1	116470060	116477893
Chr6A	TraesCS6A02G153600.1	141358991	141366224	Chr7D	TraesCS7D02G477500.2	588542412	588549567
Chr6A	TraesCS6A02G154900.1	143697737	143700112	Chr7D	TraesCS7D02G475200.1	587155428	587160536
Chr6B	TraesCS6B02G320800.1	567847786	567851826	Chr6D	TraesCS6D02G271500.1	380568621	380572398
Chr6B	TraesCS6B02G366900.1	640575707	640582787	Chr6D	TraesCS6D02G316000.1	424824381	424831634
Chr6B	TraesCS6B02G383900.1	658581453	658584098	Chr6D	TraesCS6D02G333700.1	435970617	435973895
Chr6B	TraesCS6B02G392500.1	667778093	667781494	Chr6D	TraesCS6D02G342500.1	441759426	441765042
Chr6B	TraesCS6B02G412500.1	686170726	686174467	Chr6D	TraesCS6D02G359100.2	451760705	451764443
Chr6B	TraesCS6B02G424000.1	693923562	693930572	Chr6D	TraesCS6D02G369600.1	456407475	456411995
Chr6B	TraesCS6B02G133000.1	129853633	129857011	Chr6D	TraesCS6D02G092300.1	57897845	57901202
Chr6B	TraesCS6B02G150000.1	151148751	151155211	Chr6D	TraesCS6D02G111800.1	78302149	78306668
Chr6B	TraesCS6B02G152300.1	156372852	156375983	Chr6D	TraesCS6D02G114600.1	81670498	81673980
Chr6B	TraesCS6B02G152600.1	156415260	156418463	Chr6D	TraesCS6D02G114800.1	81746683	81750349
Chr6B	TraesCS6B02G152700.1	156529804	156533267	Chr6D	TraesCS6D02G115000.1	81756270	81759710
Chr6B	TraesCS6B02G153100.1	156737597	156741121	Chr6D	TraesCS6D02G115100.1	81760537	81764047
Chr6B	TraesCS6B02G153400.1	157105893	157110492	Chr6D	TraesCS6D02G115200.2	81770697	81773852
Chr6B	TraesCS6B02G153500.1	157127743	157130832	Chr6D	TraesCS6D02G115300.1	81922828	81926350
Chr6B	TraesCS6B02G158700.1	161349090	161353182	Chr6D	TraesCS6D02G119900.1	84681513	84685905
Chr6B	TraesCS6B02G181300.1	202592317	202599634	Chr6D	TraesCS6D02G142900.1	113500328	113508821
Chr6B	TraesCS6B02G182900.1	204601560	204604047	Chr6D	TraesCS6D02G144800.1	115314002	115316892
Chr6B	TraesCS6B02G184300.1	207105347	207110770	Chr6D	TraesCS6D02G146100.1	116856494	116863203
Chr6B	TraesCS6B02G193500.1	228243225	228249801	Chr6D	TraesCS6D02G154700.1	129784596	129791207
Chr6B	TraesCS6B02G193600.1	228686717	228695076	Chr6D	TraesCS6D02G154800.2	130169714	130176033
Chr6B	TraesCS6B02G199500.1	239282810	239290949	Chr6D	TraesCS6D02G161000.1	139308036	139315423
Chr6B	TraesCS6B02G212700.2	281233083	281237054	Chr6D	TraesCS6D02G171100.1	157590517	157594593
Chr6B	TraesCS6B02G042000.1	25923263	25927092	Chr6D	TraesCS6D02G033300.1	14074198	14078971
Chr6B	TraesCS6B02G051700.1	30888567	30893154	Chr6D	TraesCS6D02G042800.1	17499474	17503927
Chr6B	TraesCS6B02G061000.1	40449889	40453113	Chr6D	TraesCS6D02G052100.1	24828892	24832576
Chr6B	TraesCS6B02G252800.1	453276621	453280677	Chr6D	TraesCS6D02G205800.1	291783684	291784088
Chr6B	TraesCS6B02G259100.1	467457152	467461125	Chr6D	TraesCS6D02G213000.1	302057489	302060647
Chr6B	TraesCS6B02G152800.1	156547774	156550944	Chr6D	TraesCS6D02G115200.2	81770697	81773852
Chr6B	TraesCS6B02G154400.1	157911545	157912369	Chr6D	TraesCS6D02G115700.1	82135771	82139237
Chr6B	TraesCS6B02G052400.1	31686825	31691271	Chr6D	TraesCS6D02G042800.1	17499474	17503927
Chr6B	TraesCS6B02G155000.1	158147691	158149790	Chr6D	TraesCS6D02G114600.1	81670498	81673980
Chr6B	TraesCS6B02G155600.1	158187571	158189968	Chr6D	TraesCS6D02G115700.1	82135771	82139237
Chr6B	TraesCS6B02G006600.1	4532464	4538566	Chr6D	TraesCS6D02G003800.1	2029651	2037184
Chr6B	TraesCS6B02G319700.1	567406889	567411624	Chr6D	TraesCS6D02G269400.1	379563379	379567315
Chr6B	TraesCS6B02G217100.1	298820612	298821648	Chr6D	TraesCS6D02G174300.1	163334567	163338171
Chr6B	TraesCS6B02G472100.1	719858291	719863914	Chr6D	TraesCS6D02G402600.1	470961168	470967413
Chr6B	TraesCS6B02G212300.1	280364964	280366674	Chr7A	TraesCS7A02G377900.1	553364921	553369057
Chr6B	TraesCS6B02G319700.1	567406889	567411624	Chr7A	TraesCS7A02G211100.1	174195189	174199156
Chr6B	TraesCS6B02G199500.1	239282810	239290949	Chr7A	TraesCS7A02G390300.1	566537528	566542674
Chr6B	TraesCS6B02G181300.1	202592317	202599634	Chr7A	TraesCS7A02G491200.1	680326354	680334329
Chr6B	TraesCS6B02G182900.1	204601560	204604047	Chr7A	TraesCS7A02G488800.1	679052946	679060925
Chr6B	TraesCS6B02G212700.2	281233083	281237054	Chr7B	TraesCS7B02G263100.1	483793914	483797656
Chr6B	TraesCS6B02G217100.1	298820612	298821648	Chr7B	TraesCS7B02G270900.1	497023778	497027529
Chr6B	TraesCS6B02G212300.1	280364964	280366674	Chr7B	TraesCS7B02G279600.1	512695090	512699227
Chr6B	TraesCS6B02G319700.1	567406889	567411624	Chr7B	TraesCS7B02G118100.1	137784468	137788429
Chr6B	TraesCS6B02G199500.1	239282810	239290949	Chr7B	TraesCS7B02G291900.2	528762971	528768224
Chr6B	TraesCS6B02G181300.1	202592317	202599634	Chr7B	TraesCS7B02G395000.3	662652686	662660380
Chr6B	TraesCS6B02G182900.1	204601560	204604047	Chr7B	TraesCS7B02G392000.1	658281622	658293258
Chr6B	TraesCS6B02G366900.1	640575707	640582787	Chr7B	TraesCS7B02G069800.2	75151744	75159642
Chr6B	TraesCS6B02G212300.1	280364964	280366674	Chr7D	TraesCS7D02G374700.1	485025554	485029681
Chr6B	TraesCS6B02G319700.1	567406889	567411624	Chr7D	TraesCS7D02G212800.1	171302855	171306748
Chr6B	TraesCS6B02G199500.1	239282810	239290949	Chr7D	TraesCS7D02G386000.1	500626324	500631503
Chr6B	TraesCS6B02G181300.1	202592317	202599634	Chr7D	TraesCS7D02G477500.2	588542412	588549567
Chr6B	TraesCS6B02G182900.1	204601560	204604047	Chr7D	TraesCS7D02G475200.1	587155428	587160536
Chr6B	TraesCS6B02G089100.1	64686335	64688025	ChrUn	TraesCSU02G118000.1	101628269	101630393
Chr6D	TraesCS6D02G171100.1	157590517	157594593	Chr7A	TraesCS7A02G377900.1	553364921	553369057
Chr6D	TraesCS6D02G269400.1	379563379	379567315	Chr7A	TraesCS7A02G211100.1	174195189	174199156
Chr6D	TraesCS6D02G171100.1	157590517	157594593	Chr7A	TraesCS7A02G364500.2	538769675	538773537
Chr6D	TraesCS6D02G161000.1	139308036	139315423	Chr7A	TraesCS7A02G390300.1	566537528	566542674
Chr6D	TraesCS6D02G142900.1	113500328	113508821	Chr7A	TraesCS7A02G491200.1	680326354	680334329
Chr6D	TraesCS6D02G144800.1	115314002	115316892	Chr7A	TraesCS7A02G488800.1	679052946	679060925
Chr6D	TraesCS6D02G171100.1	157590517	157594593	Chr7B	TraesCS7B02G263100.1	483793914	483797656
Chr6D	TraesCS6D02G269400.1	379563379	379567315	Chr7B	TraesCS7B02G118100.1	137784468	137788429
Chr6D	TraesCS6D02G161000.1	139308036	139315423	Chr7B	TraesCS7B02G291900.2	528762971	528768224
Chr6D	TraesCS6D02G142900.1	113500328	113508821	Chr7B	TraesCS7B02G395000.3	662652686	662660380
Chr6D	TraesCS6D02G144800.1	115314002	115316892	Chr7B	TraesCS7B02G392000.1	658281622	658293258
Chr6D	TraesCS6D02G316000.1	424824381	424831634	Chr7B	TraesCS7B02G069800.2	75151744	75159642
Chr6D	TraesCS6D02G171200.1	157663501	157667829	Chr7D	TraesCS7D02G358400.2	461256300	461260283
Chr6D	TraesCS6D02G269400.1	379563379	379567315	Chr7D	TraesCS7D02G212800.1	171302855	171306748
Chr6D	TraesCS6D02G161000.1	139308036	139315423	Chr7D	TraesCS7D02G386000.1	500626324	500631503
Chr6D	TraesCS6D02G142900.1	113500328	113508821	Chr7D	TraesCS7D02G477500.2	588542412	588549567
Chr6D	TraesCS6D02G144800.1	115314002	115316892	Chr7D	TraesCS7D02G475200.1	587155428	587160536
Chr7A	TraesCS7A02G377900.1	553364921	553369057	Chr7B	TraesCS7B02G279600.1	512695090	512699227
Chr7A	TraesCS7A02G390300.1	566537528	566542674	Chr7B	TraesCS7B02G291900.2	528762971	528768224
Chr7A	TraesCS7A02G435300.1	628863719	628867485	Chr7B	TraesCS7B02G334700.1	589899101	589901251
Chr7A	TraesCS7A02G461300.1	657416981	657420459	Chr7B	TraesCS7B02G362800.1	624706297	624709926
Chr7A	TraesCS7A02G476700.1	670821522	670825200	Chr7B	TraesCS7B02G377900.1	642281515	642285217
Chr7A	TraesCS7A02G488800.1	679052946	679060925	Chr7B	TraesCS7B02G392000.1	658281622	658293258
Chr7A	TraesCS7A02G491200.1	680326354	680334329	Chr7B	TraesCS7B02G395000.3	662652686	662660380
Chr7A	TraesCS7A02G523900.1	706396355	706400398	Chr7B	TraesCS7B02G441200.1	706383400	706387417
Chr7A	TraesCS7A02G550000.1	724118037	724121538	Chr7B	TraesCS7B02G473500.1	730160027	730164035
Chr7A	TraesCS7A02G130100.2	83737011	83745498	Chr7B	TraesCS7B02G030400.1	28934828	28944053
Chr7A	TraesCS7A02G134700.2	87303238	87309615	Chr7B	TraesCS7B02G036100.2	35081317	35085883
Chr7A	TraesCS7A02G148600.4	101856591	101862662	Chr7B	TraesCS7B02G052200.1	54723099	54728783
Chr7A	TraesCS7A02G150600.1	103214192	103217980	Chr7B	TraesCS7B02G054500.1	57632693	57636316
Chr7A	TraesCS7A02G161400.1	118104568	118106835	Chr7B	TraesCS7B02G066500.1	72278479	72280701
Chr7A	TraesCS7A02G164000.1	120577607	120584374	Chr7B	TraesCS7B02G069800.2	75151744	75159642
Chr7A	TraesCS7A02G203700.1	165899834	165907479	Chr7B	TraesCS7B02G110700.1	126735574	126740251
Chr7A	TraesCS7A02G211100.1	174195189	174199156	Chr7B	TraesCS7B02G118100.1	137784468	137788429
Chr7A	TraesCS7A02G214300.1	178295703	178297993	Chr7B	TraesCS7B02G121600.1	141864075	141866486
Chr7A	TraesCS7A02G305700.1	430562072	430565752	Chr7B	TraesCS7B02G205900.1	376934082	376937617
Chr7A	TraesCS7A02G316000.1	450410316	450413679	Chr7B	TraesCS7B02G217000.1	399878917	399882502
Chr7A	TraesCS7A02G234800.1	206910644	206914372	Chr7B	TraesCS7B02G133000.1	161776233	161780196
Chr7A	TraesCS7A02G435000.1	628661465	628664710	Chr7B	TraesCS7B02G334900.1	589958404	589962407
Chr7A	TraesCS7A02G352300.1	515983975	515985513	Chr7B	TraesCS7B02G275700.1	504835571	504838120
Chr7A	TraesCS7A02G356900.1	522796494	522800409	Chr7B	TraesCS7B02G270900.1	497023778	497027529
Chr7A	TraesCS7A02G359300.1	533331215	533333539	Chr7B	TraesCS7B02G267900.1	490846334	490848614
Chr7A	TraesCS7A02G364500.2	538769675	538773537	Chr7B	TraesCS7B02G263100.1	483793914	483797656
Chr7A	TraesCS7A02G368200.1	541382834	541387259	Chr7B	TraesCS7B02G260400.1	480691010	480695385
Chr7A	TraesCS7A02G245400.1	223522175	223524637	Chr7B	TraesCS7B02G146100.1	189902769	189905219
Chr7A	TraesCS7A02G251200.1	234524199	234526895	Chr7B	TraesCS7B02G139900.1	176240948	176243833
Chr7A	TraesCS7A02G425500.1	618239746	618243928	Chr7B	TraesCS7B02G324500.1	577203060	577207260
Chr7A	TraesCS7A02G332100.1	485606680	485608362	Chr7B	TraesCS7B02G245100.1	453446660	453450549
Chr7A	TraesCS7A02G018300.1	7765603	7768738	Chr7D	TraesCS7D02G015600.1	6779666	6782779
Chr7A	TraesCS7A02G042200.1	19515700	19519652	Chr7D	TraesCS7D02G037700.1	19049652	19053785
Chr7A	TraesCS7A02G053400.2	25922477	25926121	Chr7D	TraesCS7D02G048600.1	25037104	25040692
Chr7A	TraesCS7A02G066200.1	33185738	33192765	Chr7D	TraesCS7D02G060400.1	32938887	32945096
Chr7A	TraesCS7A02G073700.1	39062244	39066337	Chr7D	TraesCS7D02G068600.1	39014309	39018176
Chr7A	TraesCS7A02G082600.1	47572852	47573456	Chr7D	TraesCS7D02G077200.1	45512395	45514309
Chr7A	TraesCS7A02G089300.1	54664425	54668236	Chr7D	TraesCS7D02G084600.1	51736107	51737097
Chr7A	TraesCS7A02G120500.1	77561227	77576979	Chr7D	TraesCS7D02G117500.1	72478840	72479663
Chr7A	TraesCS7A02G130100.2	83737011	83745498	Chr7D	TraesCS7D02G129500.1	81776408	81784661
Chr7A	TraesCS7A02G134700.2	87303238	87309615	Chr7D	TraesCS7D02G134300.3	85907487	85913358
Chr7A	TraesCS7A02G148600.4	101856591	101862662	Chr7D	TraesCS7D02G150200.2	99462195	99466375
Chr7A	TraesCS7A02G150600.1	103214192	103217980	Chr7D	TraesCS7D02G152500.1	101094531	101098157
Chr7A	TraesCS7A02G161400.1	118104568	118106835	Chr7D	TraesCS7D02G162700.1	112758662	112760981
Chr7A	TraesCS7A02G164000.1	120577607	120584374	Chr7D	TraesCS7D02G166100.1	116470060	116477893
Chr7A	TraesCS7A02G203700.1	165899834	165907479	Chr7D	TraesCS7D02G206800.1	164401415	164410656
Chr7A	TraesCS7A02G211100.1	174195189	174199156	Chr7D	TraesCS7D02G212800.1	171302855	171306748
Chr7A	TraesCS7A02G214300.1	178295703	178297993	Chr7D	TraesCS7D02G216400.1	176164756	176167179
Chr7A	TraesCS7A02G234800.1	206910644	206914372	Chr7D	TraesCS7D02G234800.2	197610563	197614521
Chr7A	TraesCS7A02G245400.1	223522175	223524637	Chr7D	TraesCS7D02G244000.1	211632569	211634612
Chr7A	TraesCS7A02G377900.1	553364921	553369057	Chr7D	TraesCS7D02G374700.1	485025554	485029681
Chr7A	TraesCS7A02G390300.1	566537528	566542674	Chr7D	TraesCS7D02G386000.1	500626324	500631503
Chr7A	TraesCS7A02G435000.1	628661465	628664710	Chr7D	TraesCS7D02G425700.1	545693906	545697757
Chr7A	TraesCS7A02G461300.1	657416981	657420459	Chr7D	TraesCS7D02G449500.1	568628401	568631882
Chr7A	TraesCS7A02G470600.1	666794628	666795988	Chr7D	TraesCS7D02G457900.1	575924889	575929332
Chr7A	TraesCS7A02G476700.1	670821522	670825200	Chr7D	TraesCS7D02G463300.1	578493771	578497353
Chr7A	TraesCS7A02G488800.1	679052946	679060925	Chr7D	TraesCS7D02G475200.1	587155428	587160536
Chr7A	TraesCS7A02G491200.1	680326354	680334329	Chr7D	TraesCS7D02G477500.2	588542412	588549567
Chr7A	TraesCS7A02G523900.1	706396355	706400398	Chr7D	TraesCS7D02G512900.1	614348629	614353292
Chr7A	TraesCS7A02G533800.1	712177946	712181756	Chr7D	TraesCS7D02G521200.1	618485966	618490154
Chr7A	TraesCS7A02G305700.1	430562072	430565752	Chr7D	TraesCS7D02G302400.1	382523297	382526948
Chr7A	TraesCS7A02G316000.1	450410316	450413679	Chr7D	TraesCS7D02G313000.1	396447654	396451008
Chr7A	TraesCS7A02G006400.1	3138238	3141576	Chr7D	TraesCS7D02G004900.1	2440200	2443573
Chr7A	TraesCS7A02G435300.1	628863719	628867485	Chr7D	TraesCS7D02G425500.1	545654663	545656971
Chr7A	TraesCS7A02G293300.3	373858342	373871177	Chr7D	TraesCS7D02G291200.3	348189558	348196326
Chr7A	TraesCS7A02G251200.1	234524199	234526895	Chr7D	TraesCS7D02G251100.1	223836530	223839487
Chr7A	TraesCS7A02G352300.1	515983975	515985513	Chr7D	TraesCS7D02G370700.1	479109990	479112246
Chr7A	TraesCS7A02G356900.1	522796494	522800409	Chr7D	TraesCS7D02G365800.1	473092632	473096249
Chr7A	TraesCS7A02G359300.1	533331215	533333539	Chr7D	TraesCS7D02G363200.1	467512225	467514598
Chr7A	TraesCS7A02G364500.2	538769675	538773537	Chr7D	TraesCS7D02G358300.1	461246856	461249343
Chr7A	TraesCS7A02G365300.1	539322168	539326374	Chr7D	TraesCS7D02G357100.1	460279529	460283524
Chr7A	TraesCS7A02G368200.1	541382834	541387259	Chr7D	TraesCS7D02G354700.1	458722968	458727395
Chr7A	TraesCS7A02G569900.1	736688691	736692766	Chr7D	TraesCS7D02G542600.1	631684915	631686729
Chr7A	TraesCS7A02G425500.1	618239746	618243928	Chr7D	TraesCS7D02G416400.1	535512553	535516762
Chr7A	TraesCS7A02G332100.1	485606680	485608362	Chr7D	TraesCS7D02G341100.1	436951203	436956213
Chr7B	TraesCS7B02G205900.1	376934082	376937617	Chr7D	TraesCS7D02G302400.1	382523297	382526948
Chr7B	TraesCS7B02G217000.1	399878917	399882502	Chr7D	TraesCS7D02G313000.1	396447654	396451008
Chr7B	TraesCS7B02G245100.1	453446660	453450549	Chr7D	TraesCS7D02G341100.1	436951203	436956213
Chr7B	TraesCS7B02G260400.1	480691010	480695385	Chr7D	TraesCS7D02G354700.1	458722968	458727395
Chr7B	TraesCS7B02G261000.1	481614429	481618451	Chr7D	TraesCS7D02G355400.1	459430173	459432195
Chr7B	TraesCS7B02G261300.1	481853370	481857178	Chr7D	TraesCS7D02G356400.1	459749086	459753096
Chr7B	TraesCS7B02G263100.1	483793914	483797656	Chr7D	TraesCS7D02G358300.1	461246856	461249343
Chr7B	TraesCS7B02G267900.1	490846334	490848614	Chr7D	TraesCS7D02G363200.1	467512225	467514598
Chr7B	TraesCS7B02G270900.1	497023778	497027529	Chr7D	TraesCS7D02G365800.1	473092632	473096249
Chr7B	TraesCS7B02G275700.1	504835571	504838120	Chr7D	TraesCS7D02G370700.1	479109990	479112246
Chr7B	TraesCS7B02G279600.1	512695090	512699227	Chr7D	TraesCS7D02G374700.1	485025554	485029681
Chr7B	TraesCS7B02G291900.2	528762971	528768224	Chr7D	TraesCS7D02G386000.1	500626324	500631503
Chr7B	TraesCS7B02G324500.1	577203060	577207260	Chr7D	TraesCS7D02G416400.1	535512553	535516762
Chr7B	TraesCS7B02G334900.1	589958404	589962407	Chr7D	TraesCS7D02G425700.1	545693906	545697757
Chr7B	TraesCS7B02G362800.1	624706297	624709926	Chr7D	TraesCS7D02G449500.1	568628401	568631882
Chr7B	TraesCS7B02G377900.1	642281515	642285217	Chr7D	TraesCS7D02G463300.1	578493771	578497353
Chr7B	TraesCS7B02G392000.1	658281622	658293258	Chr7D	TraesCS7D02G475200.1	587155428	587160536
Chr7B	TraesCS7B02G395000.3	662652686	662660380	Chr7D	TraesCS7D02G477500.2	588542412	588549567
Chr7B	TraesCS7B02G441200.1	706383400	706387417	Chr7D	TraesCS7D02G512900.1	614348629	614353292
Chr7B	TraesCS7B02G030400.1	28934828	28944053	Chr7D	TraesCS7D02G129500.1	81776408	81784661
Chr7B	TraesCS7B02G036100.2	35081317	35085883	Chr7D	TraesCS7D02G134300.3	85907487	85913358
Chr7B	TraesCS7B02G045600.1	44622961	44626647	Chr7D	TraesCS7D02G144900.1	92568812	92575801
Chr7B	TraesCS7B02G052200.1	54723099	54728783	Chr7D	TraesCS7D02G150200.2	99462195	99466375
Chr7B	TraesCS7B02G054500.1	57632693	57636316	Chr7D	TraesCS7D02G152500.1	101094531	101098157
Chr7B	TraesCS7B02G066500.1	72278479	72280701	Chr7D	TraesCS7D02G162700.1	112758662	112760981
Chr7B	TraesCS7B02G069800.2	75151744	75159642	Chr7D	TraesCS7D02G166100.1	116470060	116477893
Chr7B	TraesCS7B02G110700.1	126735574	126740251	Chr7D	TraesCS7D02G206800.1	164401415	164410656
Chr7B	TraesCS7B02G118100.1	137784468	137788429	Chr7D	TraesCS7D02G212800.1	171302855	171306748
Chr7B	TraesCS7B02G121600.1	141864075	141866486	Chr7D	TraesCS7D02G216400.1	176164756	176167179
Chr7B	TraesCS7B02G133000.1	161776233	161780196	Chr7D	TraesCS7D02G234800.2	197610563	197614521
Chr7B	TraesCS7B02G146100.1	189902769	189905219	Chr7D	TraesCS7D02G244000.1	211632569	211634612
Chr7B	TraesCS7B02G139900.1	176240948	176243833	Chr7D	TraesCS7D02G251100.1	223836530	223839487
ChrUn	TraesCSU02G160500.1	229343970	229347347	ChrUn	TraesCSU02G189000.1	284400584	284403818

## Sheet: S6
Table S6 Distribution of LRR domain in TaLRR-RLKs
	Gene ID	Alignment start	Alignment end	Envelope start	Envelope end	HMM accession	HMM name	HMM start	HMM end	HMM length	Bit score	Individual E-value	Conditional E-value	database significant	outcompeted	clan
I	>TraesCS5B02G089000.1	450	507	449	507	PF13855.9	LRR_8	4	61	61	44.55	1e-11	3.1e-15	1	0	CL0022
	>TraesCS5B02G089000.1	471	510	471	515	PF12799.10	LRR_4	1	37	43	29.6	7e-07	2.2e-10	1	1	CL0022
	>TraesCS5B02G089000.1	472	490	472	493	PF00560.36	LRR_1	1	19	23	11.71	0.35	0.00011	1	1	CL0022
	>TraesCS1B02G358300.1	465	525	465	525	PF13855.9	LRR_8	1	61	61	41.74	7.6e-11	1.5e-14	1	0	CL0022
	>TraesCS1B02G359200.1	435	495	435	495	PF13855.9	LRR_8	1	61	61	36.5	3.3e-09	6.7e-13	1	0	CL0022
	>TraesCS1A02G346300.1	419	478	418	478	PF13855.9	LRR_8	2	61	61	40.01	2.6e-10	6.7e-14	1	0	CL0022
	>TraesCS3B02G366100.1	438	495	437	500	PF13855.9	LRR_8	2	61	61	30.37	2.7e-07	6.9e-11	1	0	CL0022
	>TraesCS3B02G366100.1	461	496	461	504	PF12799.10	LRR_4	1	39	43	29.53	7.4e-07	1.9e-10	1	1	CL0022
	>TraesCS1A02G345100.1	431	487	427	487	PF13855.9	LRR_8	5	61	61	43.75	1.8e-11	4.6e-15	1	0	CL0022
	>TraesCS1A02G345100.1	453	492	451	497	PF12799.10	LRR_4	3	39	43	32.77	7.1e-08	1.8e-11	1	1	CL0022
	>TraesCS1A02G031800.1	406	466	406	466	PF13855.9	LRR_8	1	61	61	49.11	3.8e-13	1.2e-16	1	0	CL0022
	>TraesCS1A02G031800.1	431	470	430	476	PF12799.10	LRR_4	2	38	43	34.86	1.6e-08	4.7e-12	1	1	CL0022
	>TraesCS1A02G031800.1	432	453	431	453	PF00560.36	LRR_1	2	23	23	13.93	0.065	2e-05	1	1	CL0022
	>TraesCS6B02G006800.1	458	496	457	500	PF12799.10	LRR_4	2	39	43	30.03	5.2e-07	1.1e-10	1	0	CL0022
	>TraesCS4A02G497200.1	358	418	358	418	PF13855.9	LRR_8	1	61	61	36.9	2.5e-09	6.2e-13	1	0	CL0022
	>TraesCS1D02G347700.1	408	467	407	467	PF13855.9	LRR_8	2	61	61	45.3	5.9e-12	1.5e-15	1	0	CL0022
	>TraesCS1D02G347700.1	433	471	431	476	PF12799.10	LRR_4	3	38	43	31.25	2.1e-07	5.4e-11	1	1	CL0022
	>TraesCS2D02G561200.1	79	116	78	122	PF12799.10	LRR_4	2	38	43	31.08	2.4e-07	3.7e-11	1	0	CL0022
	>TraesCS3D02G328800.1	475	509	474	516	PF12799.10	LRR_4	2	39	43	29.03	1.1e-06	2.7e-10	1	0	CL0022
	>TraesCS3D02G328800.1	497	516	497	519	PF00560.36	LRR_1	1	20	23	12.61	0.18	4.5e-05	1	1	CL0022
	>TraesCS6D02G112200.1	416	472	412	472	PF13855.9	LRR_8	5	61	61	32.33	6.6e-08	1.3e-11	1	0	CL0022
	>TraesCS6D02G111800.1	168	187	167	189	PF00560.36	LRR_1	2	21	23	13.1	0.12	3.1e-05	1	0	CL0022
	>TraesCS1B02G039500.1	459	519	459	519	PF13855.9	LRR_8	1	61	61	49.13	3.7e-13	1.1e-16	1	0	CL0022
	>TraesCS1B02G039500.1	484	523	483	529	PF12799.10	LRR_4	2	38	43	35.94	7.1e-09	2.2e-12	1	1	CL0022
	>TraesCS1B02G039500.1	485	506	484	506	PF00560.36	LRR_1	2	23	23	13.48	0.091	2.8e-05	1	1	CL0022
	>TraesCS6B02G006900.1	458	496	457	501	PF12799.10	LRR_4	2	39	43	29.16	9.7e-07	2.5e-10	1	0	CL0022
	>TraesCS6B02G006900.1	480	499	480	503	PF00560.36	LRR_1	1	20	23	10.78	0.7	0.00018	1	1	CL0022
	>TraesCS3A02G335800.1	100	134	99	140	PF12799.10	LRR_4	2	39	43	27.74	2.7e-06	4.1e-10	1	0	CL0022
	>TraesCS1A02G345000.1	431	491	431	491	PF13855.9	LRR_8	1	61	61	41.03	1.3e-10	3.2e-14	1	0	CL0022
	>TraesCS6D02G003800.1	459	496	458	501	PF12799.10	LRR_4	2	38	43	29.24	9.2e-07	1.9e-10	1	0	CL0022
	>TraesCS5B02G544900.1	454	494	449	494	PF13855.9	LRR_8	21	61	61	35.81	5.4e-09	1.4e-12	1	0	CL0022
	>TraesCS5B02G544900.1	458	498	458	504	PF12799.10	LRR_4	1	38	43	27.11	4.3e-06	1.1e-09	1	1	CL0022
	>TraesCS1A02G345700.1	242	297	237	297	PF13855.9	LRR_8	6	61	61	44.4	1.1e-11	2.9e-15	1	0	CL0022
	>TraesCS1A02G345700.1	262	301	261	307	PF12799.10	LRR_4	2	38	43	33.13	5.5e-08	1.4e-11	1	1	CL0022
	>TraesCS7D02G002400.1	183	238	178	238	PF13855.9	LRR_8	6	61	61	33.79	2.3e-08	5.9e-12	1	0	CL0022
	>TraesCS5D02G095300.1	449	506	448	506	PF13855.9	LRR_8	4	61	61	44.55	1e-11	3.1e-15	1	0	CL0022
	>TraesCS5D02G095300.1	470	509	470	514	PF12799.10	LRR_4	1	37	43	29.61	7e-07	2.1e-10	1	1	CL0022
	>TraesCS5D02G095300.1	471	489	471	492	PF00560.36	LRR_1	1	19	23	11.71	0.35	0.00011	1	1	CL0022
	>TraesCS1D02G348000.1	437	497	437	497	PF13855.9	LRR_8	1	61	61	38.98	5.5e-10	1.4e-13	1	0	CL0022
	>TraesCS1D02G348000.1	463	484	462	484	PF00560.36	LRR_1	2	23	23	13.69	0.078	2e-05	1	1	CL0022
	>TraesCS1D02G033200.1	438	498	438	498	PF13855.9	LRR_8	1	61	61	52.16	4.2e-14	1.1e-17	1	0	CL0022
	>TraesCS1D02G033200.1	463	502	462	508	PF12799.10	LRR_4	2	38	43	35.97	7e-09	1.8e-12	1	1	CL0022
	>TraesCS3A02G335600.1	463	497	462	504	PF12799.10	LRR_4	2	39	43	29.47	7.8e-07	2e-10	1	0	CL0022
	>TraesCS3A02G335600.1	485	504	485	506	PF00560.36	LRR_1	1	20	23	10.93	0.63	0.00016	1	1	CL0022
	>TraesCS1B02G358600.1	427	482	422	482	PF13855.9	LRR_8	6	61	61	39.66	3.4e-10	8.6e-14	1	0	CL0022
	>TraesCS1B02G358600.1	447	486	423	490	PF12799.10	LRR_4	2	38	43	30.85	2.9e-07	7.3e-11	1	1	CL0022
	>TraesCS6A02G122000.1	413	472	412	472	PF13855.9	LRR_8	2	61	61	33.17	3.6e-08	7.3e-12	1	0	CL0022
	>TraesCS4A02G399600.1	427	487	427	487	PF13855.9	LRR_8	1	61	61	31.28	1.4e-07	2.9e-11	1	0	CL0022
	>TraesCS6A02G122200.1	417	473	413	473	PF13855.9	LRR_8	5	61	61	31.88	9.1e-08	1.8e-11	1	0	CL0022
	>TraesCS3A02G335700.1	459	493	458	500	PF12799.10	LRR_4	2	39	43	29.03	1.1e-06	2.7e-10	1	0	CL0022
	>TraesCS3A02G335700.1	481	500	481	503	PF00560.36	LRR_1	1	20	23	12.61	0.18	4.5e-05	1	1	CL0022
	>TraesCS1B02G359400.1	426	486	426	486	PF13855.9	LRR_8	1	61	61	39.58	3.6e-10	7.3e-14	1	0	CL0022
	>TraesCS3A02G335400.1	472	507	472	514	PF12799.10	LRR_4	1	39	43	30.58	3.5e-07	8.8e-11	1	0	CL0022
	>TraesCS3A02G335400.1	449	506	448	506	PF13855.9	LRR_8	2	61	61	29.11	6.7e-07	1.7e-10	1	1	CL0022
	>TraesCS3B02G366200.1	332	366	331	372	PF12799.10	LRR_4	2	39	43	27.96	2.3e-06	4.7e-10	1	0	CL0022
	>TraesCS5D02G542600.1	423	482	422	482	PF13855.9	LRR_8	2	61	61	30.62	2.2e-07	4.6e-11	1	0	CL0022
	>TraesCS3B02G366600.1	475	509	474	516	PF12799.10	LRR_4	2	39	43	29.29	8.8e-07	1.8e-10	1	0	CL0022
	>TraesCS1B02G039800.1	422	482	422	482	PF13855.9	LRR_8	1	61	61	44.07	1.4e-11	3.6e-15	1	0	CL0022
	>TraesCS5A02G156400.1	454	494	453	494	PF13855.9	LRR_8	21	61	61	29.02	7.1e-07	2.2e-10	1	0	CL0022
	>TraesCS1B02G358400.1	425	480	421	480	PF13855.9	LRR_8	6	61	61	37.06	2.2e-09	4.5e-13	1	0	CL0022
	>TraesCS1A02G031900.1	423	483	423	483	PF13855.9	LRR_8	1	61	61	45.46	5.2e-12	1.1e-15	1	0	CL0022
	>TraesCS1B02G039600.1	366	426	366	426	PF13855.9	LRR_8	1	61	61	51.13	8.9e-14	2.3e-17	1	0	CL0022
	>TraesCS1B02G039600.1	391	430	390	436	PF12799.10	LRR_4	2	38	43	32.27	1e-07	2.6e-11	1	1	CL0022
	>TraesCS1A02G345400.1	450	498	438	498	PF13855.9	LRR_8	13	61	61	37.61	1.5e-09	3e-13	1	0	CL0022
	>TraesCS3A02G286500.1	428	488	428	488	PF13855.9	LRR_8	1	61	61	34.08	1.9e-08	4.8e-12	1	0	CL0022
	>TraesCS3A02G286500.1	453	491	452	497	PF12799.10	LRR_4	2	37	43	27.32	3.7e-06	9.4e-10	1	1	CL0022
	>TraesCS3D02G328400.1	455	490	455	496	PF12799.10	LRR_4	1	39	43	29.13	9.9e-07	2.5e-10	1	0	CL0022
	>TraesCS1D02G348200.1	397	457	397	457	PF13855.9	LRR_8	1	61	61	47.32	1.4e-12	3.5e-16	1	0	CL0022
	>TraesCS1D02G348200.1	422	461	421	468	PF12799.10	LRR_4	2	38	43	30.48	3.7e-07	9.5e-11	1	1	CL0022
	>TraesCS4A02G173400.1	399	459	399	459	PF13855.9	LRR_8	1	61	61	34.63	1.3e-08	3.2e-12	1	0	CL0022
	>TraesCS1A02G344800.1	38	98	38	98	PF13855.9	LRR_8	1	61	61	45.52	5e-12	1e-15	1	0	CL0022
	>TraesCS1A02G344800.1	64	102	62	108	PF12799.10	LRR_4	3	38	43	32.09	1.2e-07	2.4e-11	1	1	CL0022
	>TraesCS1D02G033300.1	425	485	425	485	PF13855.9	LRR_8	1	61	61	51.75	5.7e-14	1.5e-17	1	0	CL0022
	>TraesCS1D02G033300.1	450	489	449	495	PF12799.10	LRR_4	2	38	43	36.74	4e-09	1e-12	1	1	CL0022
	>TraesCS5B02G154600.1	440	480	439	480	PF13855.9	LRR_8	21	61	61	27.6	2e-06	6e-10	1	0	CL0022
	>TraesCS1B02G389400.1	417	476	416	476	PF13855.9	LRR_8	2	61	61	38.94	5.7e-10	1.4e-13	1	0	CL0022
	>TraesCS5D02G194500.1	430	489	429	489	PF13855.9	LRR_8	2	61	61	41.1	1.2e-10	3.1e-14	1	0	CL0022
	>TraesCS5D02G194500.1	478	497	478	503	PF00560.36	LRR_1	1	20	23	9.44	1.9	0.00049	1	1	CL0022
	>TraesCS6D02G112000.1	413	472	412	472	PF13855.9	LRR_8	2	61	61	33.28	3.3e-08	6.8e-12	1	0	CL0022
	>TraesCS5A02G082900.1	451	508	450	508	PF13855.9	LRR_8	4	61	61	43.13	2.8e-11	8.5e-15	1	0	CL0022
	>TraesCS5A02G082900.1	472	509	453	515	PF12799.10	LRR_4	1	39	43	30.66	3.3e-07	1e-10	1	1	CL0022
	>TraesCS5A02G082900.1	473	491	473	494	PF00560.36	LRR_1	1	19	23	11.71	0.35	0.00011	1	1	CL0022
	>TraesCS3D02G328700.1	456	490	455	498	PF12799.10	LRR_4	2	39	43	29.27	9e-07	1.8e-10	1	0	CL0022
	>TraesCS1D02G346700.1	419	478	418	478	PF13855.9	LRR_8	2	61	61	42.43	4.6e-11	1.2e-14	1	0	CL0022
	>TraesCS1D02G346700.1	443	482	442	486	PF12799.10	LRR_4	2	38	43	27.12	4.2e-06	1.1e-09	1	1	CL0022
	>TraesCS1B02G358100.1	430	485	429	485	PF13855.9	LRR_8	6	61	61	39.8	3.1e-10	7.8e-14	1	0	CL0022
	>TraesCS1B02G358100.1	450	489	449	493	PF12799.10	LRR_4	2	38	43	30.01	5.2e-07	1.3e-10	1	1	CL0022
	>TraesCS1B02G357900.1	352	410	350	410	PF13855.9	LRR_8	3	61	61	44.66	9.3e-12	2.4e-15	1	0	CL0022
	>TraesCS1B02G357900.1	375	414	374	420	PF12799.10	LRR_4	2	38	43	29.09	1e-06	2.6e-10	1	1	CL0022
	>TraesCS7A02G120500.1	367	427	367	427	PF13855.9	LRR_8	1	61	61	40.24	2.2e-10	5.7e-14	1	0	CL0022
	>TraesCS7A02G120500.1	392	427	391	435	PF12799.10	LRR_4	2	38	43	27.09	4.4e-06	1.1e-09	1	1	CL0022
	>TraesCS1A02G344300.1	420	478	418	478	PF13855.9	LRR_8	3	61	61	42.08	6e-11	1.5e-14	1	0	CL0022
	>TraesCS6D02G119900.1	457	515	455	515	PF13855.9	LRR_8	3	61	61	40.02	2.6e-10	6.6e-14	1	0	CL0022
	>TraesCS6D02G119900.1	481	516	479	522	PF12799.10	LRR_4	3	39	43	27.87	2.5e-06	6.3e-10	1	1	CL0022
	>TraesCS1A02G345600.1	426	486	426	486	PF13855.9	LRR_8	1	61	61	43.27	2.5e-11	6.4e-15	1	0	CL0022
	>TraesCS1B02G360100.1	163	222	162	222	PF13855.9	LRR_8	2	61	61	41.68	7.9e-11	1.6e-14	1	0	CL0022
	>TraesCS3B02G366500.1	458	492	457	499	PF12799.10	LRR_4	2	39	43	27.29	3.8e-06	9.6e-10	1	0	CL0022
	>TraesCS3B02G366500.1	480	499	480	502	PF00560.36	LRR_1	1	20	23	12.65	0.17	4.4e-05	1	1	CL0022
	>TraesCS6A02G001800.1	458	496	457	500	PF12799.10	LRR_4	2	39	43	28.77	1.3e-06	2.6e-10	1	0	CL0022
	>TraesCS1A02G345500.1	235	295	235	295	PF13855.9	LRR_8	1	61	61	47.32	1.4e-12	3.5e-16	1	0	CL0022
	>TraesCS1A02G345500.1	260	298	259	303	PF12799.10	LRR_4	2	37	43	31.02	2.5e-07	6.4e-11	1	1	CL0022
	>TraesCS1D02G347300.1	59	113	59	116	PF13855.9	LRR_8	1	55	61	30.11	3.2e-07	5e-11	1	0	CL0022
	>TraesCS6D02G004000.1	459	497	458	502	PF12799.10	LRR_4	2	39	43	30.46	3.8e-07	7.7e-11	1	0	CL0022
	>TraesCS4B02G389700.1	457	492	457	498	PF12799.10	LRR_4	1	39	43	31.5	1.8e-07	3.6e-11	1	0	CL0022
	>TraesCS1D02G347000.1	432	491	431	491	PF13855.9	LRR_8	2	61	61	41.84	7.1e-11	1.8e-14	1	0	CL0022
	>TraesCS1A02G370300.1	422	481	421	481	PF13855.9	LRR_8	2	61	61	33.92	2.1e-08	5.3e-12	1	0	CL0022
	>TraesCS3D02G286200.1	429	489	429	489	PF13855.9	LRR_8	1	61	61	34.07	1.9e-08	4.8e-12	1	0	CL0022
	>TraesCS3D02G286200.1	454	492	453	498	PF12799.10	LRR_4	2	37	43	27.32	3.7e-06	9.4e-10	1	1	CL0022
	>TraesCS1D02G347400.1	422	482	422	482	PF13855.9	LRR_8	1	61	61	41.69	7.9e-11	2e-14	1	0	CL0022
	>TraesCS1D02G347400.1	447	486	446	490	PF12799.10	LRR_4	2	38	43	28.28	1.8e-06	4.7e-10	1	1	CL0022
	>TraesCS5A02G197000.1	431	490	430	490	PF13855.9	LRR_8	2	61	61	38.16	9.9e-10	2.5e-13	1	0	CL0022
	>TraesCS5A02G197000.1	479	499	479	504	PF00560.36	LRR_1	1	21	23	11.4	0.44	0.00011	1	1	CL0022
	>TraesCS1D02G347100.1	424	480	420	480	PF13855.9	LRR_8	5	61	61	39.26	4.5e-10	1.1e-13	1	0	CL0022
	>TraesCS1D02G347100.1	446	480	444	489	PF12799.10	LRR_4	3	35	43	27.02	4.6e-06	1.2e-09	1	1	CL0022
	>TraesCS6A02G130400.1	423	481	421	481	PF13855.9	LRR_8	3	61	61	39.79	3.1e-10	6.3e-14	1	0	CL0022
	>TraesCS4B02G008000.1	439	479	422	479	PF13855.9	LRR_8	21	61	61	30.06	3.4e-07	6.8e-11	1	0	CL0022
	>TraesCS1A02G344600.1	194	247	189	249	PF13855.9	LRR_8	6	59	61	29.98	3.6e-07	7.2e-11	1	0	CL0022
	>TraesCS1A02G344100.1	427	484	424	484	PF13855.9	LRR_8	4	61	61	45.69	4.4e-12	1.1e-15	1	0	CL0022
	>TraesCS1A02G344100.1	449	488	448	494	PF12799.10	LRR_4	2	38	43	36.19	5.9e-09	1.5e-12	1	1	CL0022
	>TraesCS5D02G161800.1	454	494	453	494	PF13855.9	LRR_8	21	61	61	27.57	2e-06	6.1e-10	1	0	CL0022
	>TraesCSU02G123800.1	458	493	458	500	PF12799.10	LRR_4	1	39	43	31.33	2e-07	4.1e-11	1	0	CL0022
	>TraesCS6B02G384000.1	465	499	464	505	PF12799.10	LRR_4	2	39	43	29.9	5.7e-07	1.4e-10	1	0	CL0022
	>TraesCS6B02G384000.1	465	482	465	486	PF00560.36	LRR_1	1	18	23	9.48	1.9	0.00048	1	1	CL0022
	>TraesCS6B02G384000.1	487	506	487	510	PF00560.36	LRR_1	1	20	23	12.36	0.21	5.4e-05	1	1	CL0022
	>TraesCS6B02G150200.1	413	472	412	472	PF13855.9	LRR_8	2	61	61	33.28	3.3e-08	6.8e-12	1	0	CL0022
	>TraesCS1D02G348100.1	431	491	431	491	PF13855.9	LRR_8	1	61	61	40.49	1.9e-10	4.7e-14	1	0	CL0022
	>TraesCS6A02G001900.1	460	498	459	503	PF12799.10	LRR_4	2	39	43	30.23	4.5e-07	9.1e-11	1	0	CL0022
	>TraesCS6B02G150400.1	416	472	412	472	PF13855.9	LRR_8	5	61	61	29.11	6.7e-07	1.4e-10	1	0	CL0022
	>TraesCS3B02G320700.1	440	500	440	500	PF13855.9	LRR_8	1	61	61	35.91	5e-09	1.3e-12	1	0	CL0022
	>TraesCS6B02G158700.1	423	481	421	481	PF13855.9	LRR_8	3	61	61	39.62	3.5e-10	8.9e-14	1	0	CL0022
	>TraesCS1B02G358800.1	418	466	412	466	PF13855.9	LRR_8	13	61	61	36.82	2.6e-09	8e-13	1	0	CL0022
II	>TraesCS2B02G340700.1	30	70	30	70	PF08263.15	LRRNT_2	1	41	41	40.96	1.9e-10	5.9e-14	1	0
	>TraesCS6D02G269400.1	34	73	33	73	PF08263.15	LRRNT_2	2	41	41	52.88	3.6e-14	9.3e-18	1	0
	>TraesCS6D02G269400.1	142	184	139	192	PF13855.9	LRR_8	19	61	61	27.46	2.2e-06	5.5e-10	1	0	CL0022
	>TraesCS7B02G036100.1	21	60	20	60	PF08263.15	LRRNT_2	2	41	41	33.32	4.7e-08	9.6e-12	1	0
	>TraesCS7B02G036100.1	88	147	87	147	PF13855.9	LRR_8	2	61	61	32.3	6.7e-08	1.4e-11	1	0	CL0022
	>TraesCS1D02G116300.1	43	82	41	82	PF08263.15	LRRNT_2	3	41	41	38.74	9.6e-10	1.9e-13	1	0
	>TraesCS1D02G116300.1	109	168	104	168	PF13855.9	LRR_8	2	61	61	32.04	8.1e-08	1.7e-11	1	0	CL0022
	>TraesCS6A02G289500.1	32	71	31	71	PF08263.15	LRRNT_2	2	41	41	52.89	3.6e-14	9.2e-18	1	0
	>TraesCS6A02G289500.1	140	182	137	190	PF13855.9	LRR_8	19	61	61	27.47	2.2e-06	5.5e-10	1	0	CL0022
	>TraesCS7A02G293300.1	22	62	22	62	PF08263.15	LRRNT_2	1	41	41	41.72	1.1e-10	3.4e-14	1	0
	>TraesCS7A02G293300.1	138	157	138	159	PF00560.36	LRR_1	1	20	23	9.36	2.1	0.00063	1	0	CL0022
	>TraesCS7A02G293300.1	163	179	162	195	PF00560.36	LRR_1	2	18	23	9.38	2	0.00062	1	0	CL0022
	>TraesCS7D02G134300.1	23	60	20	60	PF08263.15	LRRNT_2	4	41	41	32.3	9.8e-08	2e-11	1	0
	>TraesCS3A02G091100.1	137	195	137	195	PF13855.9	LRR_8	3	61	61	28.75	8.6e-07	1.3e-10	1	0	CL0022
	>TraesCS3B02G334400.1	19	58	18	58	PF08263.15	LRRNT_2	2	41	41	32.71	7.3e-08	1.5e-11	1	0
	>TraesCS7D02G291200.1	22	62	22	62	PF08263.15	LRRNT_2	1	41	41	41.04	1.8e-10	5.6e-14	1	0
	>TraesCS7D02G291200.1	90	149	87	149	PF13855.9	LRR_8	2	61	61	30.07	3.3e-07	1e-10	1	0	CL0022
	>TraesCS7D02G291200.1	138	155	138	170	PF00560.36	LRR_1	1	18	23	9.61	1.7	0.00052	1	1	CL0022
	>TraesCS7A02G425500.1	126	186	126	186	PF13855.9	LRR_8	1	61	61	45.18	6.4e-12	2.3e-15	1	0	CL0022
	>TraesCS7A02G425500.1	102	138	102	144	PF12799.10	LRR_4	1	38	43	29.1	1e-06	3.6e-10	1	1	CL0022
	>TraesCS7A02G425500.1	36	75	35	75	PF08263.15	LRRNT_2	2	41	41	43.69	2.7e-11	9.7e-15	1	0
	>TraesCS7A02G425500.1	127	147	127	149	PF00560.36	LRR_1	1	21	23	9.53	1.8	0.00064	1	1	CL0022
	>TraesCS7A02G425500.1	151	170	151	173	PF00560.36	LRR_1	1	20	23	9.73	1.6	0.00056	1	1	CL0022
	>TraesCS7A02G211100.1	38	75	35	75	PF08263.15	LRRNT_2	4	41	41	42.37	7e-11	2.1e-14	1	0
	>TraesCS7A02G211100.1	127	149	127	149	PF00560.36	LRR_1	1	23	23	11.5	0.41	0.00012	1	0	CL0022
	>TraesCS7B02G182300.1	22	62	22	62	PF08263.15	LRRNT_2	1	41	41	40.97	1.9e-10	6.8e-14	1	0
	>TraesCS7D02G416400.1	100	136	100	141	PF12799.10	LRR_4	1	38	43	29.08	1e-06	3.7e-10	1	1	CL0022
	>TraesCS7D02G416400.1	124	184	124	184	PF13855.9	LRR_8	1	61	61	45.69	4.4e-12	1.6e-15	1	0	CL0022
	>TraesCS7D02G416400.1	34	73	33	73	PF08263.15	LRRNT_2	2	41	41	44.21	1.9e-11	6.6e-15	1	0
	>TraesCS7D02G416400.1	149	168	149	171	PF00560.36	LRR_1	1	20	23	9.74	1.5	0.00055	1	1	CL0022
	>TraesCS6B02G184300.1	40	79	39	79	PF08263.15	LRRNT_2	2	41	41	35.71	8.4e-09	2.6e-12	1	0
	>TraesCS6B02G184300.1	131	152	131	153	PF00560.36	LRR_1	1	22	23	15.34	0.022	6.8e-06	1	0	CL0022
	>TraesCS2D02G321400.1	30	70	30	70	PF08263.15	LRRNT_2	1	41	41	40.96	1.9e-10	5.9e-14	1	0
	>TraesCS1A02G114900.1	42	81	40	81	PF08263.15	LRRNT_2	3	41	41	37.86	1.8e-09	3.7e-13	1	0
	>TraesCS1A02G114900.1	107	167	107	167	PF13855.9	LRR_8	1	61	61	34.33	1.6e-08	3.2e-12	1	0	CL0022
	>TraesCS7B02G118100.1	38	75	35	75	PF08263.15	LRRNT_2	4	41	41	42.37	7e-11	2.1e-14	1	0
	>TraesCS7B02G118100.1	127	149	127	149	PF00560.36	LRR_1	1	23	23	11.5	0.41	0.00012	1	0	CL0022
	>TraesCS2A02G343100.1	30	70	30	70	PF08263.15	LRRNT_2	1	41	41	40.96	1.9e-10	5.9e-14	1	0
	>TraesCS6A02G156100.1	40	79	39	79	PF08263.15	LRRNT_2	2	41	41	35.71	8.4e-09	2.6e-12	1	0
	>TraesCS6A02G156100.1	131	152	131	153	PF00560.36	LRR_1	1	22	23	15.34	0.022	6.8e-06	1	0	CL0022
	>TraesCS3D02G299800.1	20	59	19	59	PF08263.15	LRRNT_2	2	41	41	33.35	4.6e-08	9.4e-12	1	0
	>TraesCS7A02G134700.1	88	147	87	147	PF13855.9	LRR_8	2	61	61	30.28	2.9e-07	5.8e-11	1	0	CL0022
	>TraesCS7A02G134700.1	23	60	20	60	PF08263.15	LRRNT_2	4	41	41	32.23	1e-07	2.1e-11	1	0
	>TraesCS7D02G212800.1	38	75	35	75	PF08263.15	LRRNT_2	4	41	41	42.37	7e-11	2.1e-14	1	0
	>TraesCS7D02G212800.1	127	149	127	149	PF00560.36	LRR_1	1	23	23	11.5	0.41	0.00012	1	0	CL0022
	>TraesCS6B02G319700.1	33	72	32	72	PF08263.15	LRRNT_2	2	41	41	52.88	3.6e-14	9.3e-18	1	0
	>TraesCS6B02G319700.1	141	183	138	190	PF13855.9	LRR_8	19	61	61	28.39	1.1e-06	2.8e-10	1	0	CL0022
	>TraesCS7B02G324500.1	122	182	122	182	PF13855.9	LRR_8	1	61	61	43.42	2.3e-11	8.1e-15	1	0	CL0022
	>TraesCS7B02G324500.1	98	135	98	143	PF12799.10	LRR_4	1	35	43	28.59	1.5e-06	5.2e-10	1	1	CL0022
	>TraesCS7B02G324500.1	32	71	31	71	PF08263.15	LRRNT_2	2	41	41	44.22	1.9e-11	6.6e-15	1	0
	>TraesCS7B02G324500.1	123	144	123	145	PF00560.36	LRR_1	1	22	23	9.87	1.4	0.0005	1	1	CL0022
	>TraesCS1B02G134800.1	42	81	40	81	PF08263.15	LRRNT_2	3	41	41	38.75	9.5e-10	1.9e-13	1	0
	>TraesCS1B02G134800.1	107	167	107	167	PF13855.9	LRR_8	1	61	61	33.78	2.3e-08	4.7e-12	1	0	CL0022
	>TraesCS3D02G091000.1	102	161	101	161	PF13855.9	LRR_8	2	61	61	31.25	1.4e-07	2.9e-11	1	0	CL0022
	>TraesCS3D02G091000.1	127	185	127	185	PF13855.9	LRR_8	3	61	61	28.69	9e-07	1.8e-10	1	1	CL0022
	>TraesCS3D02G091000.1	35	74	34	74	PF08263.15	LRRNT_2	2	41	41	43.04	4.3e-11	8.8e-15	1	0
	>TraesCS6D02G146100.1	40	79	39	79	PF08263.15	LRRNT_2	2	41	41	35.71	8.4e-09	2.6e-12	1	0
	>TraesCS6D02G146100.1	131	152	131	153	PF00560.36	LRR_1	1	22	23	15.34	0.022	6.8e-06	1	0	CL0022
	>TraesCS3B02G106100.1	102	161	101	161	PF13855.9	LRR_8	2	61	61	31.25	1.4e-07	2.9e-11	1	0	CL0022
	>TraesCS3B02G106100.1	127	185	127	185	PF13855.9	LRR_8	3	61	61	28.69	9e-07	1.8e-10	1	1	CL0022
	>TraesCS3B02G106100.1	35	74	34	74	PF08263.15	LRRNT_2	2	41	41	43.04	4.3e-11	8.8e-15	1	0
	>TraesCS6A02G203600.1	30	70	30	70	PF08263.15	LRRNT_2	1	41	41	41.98	9.3e-11	2.4e-14	1	0
	>TraesCS3A02G302200.1	112	151	111	151	PF08263.15	LRRNT_2	2	41	41	33.23	5e-08	1e-11	1	0
III	>TraesCS2D02G133800.1	166	224	165	224	PF13855.9	LRR_8	3	61	61	28.06	1.4e-06	5e-10	1	0	CL0022
	>TraesCS2D02G133800.1	257	312	252	312	PF13855.9	LRR_8	6	61	61	34	2e-08	7.1e-12	1	0	CL0022
	>TraesCS2D02G133800.1	47	88	46	89	PF08263.15	LRRNT_2	2	40	41	28.29	1.8e-06	6.3e-10	1	0
	>TraesCS2D02G443200.1	98	156	98	156	PF13855.9	LRR_8	3	61	61	29.19	6.3e-07	1.9e-10	1	0	CL0022
	>TraesCS2D02G443200.1	27	65	25	66	PF08263.15	LRRNT_2	3	40	41	48.89	6.4e-13	2e-16	1	0
	>TraesCS2D02G443200.1	98	118	97	119	PF00560.36	LRR_1	2	22	23	9.69	1.6	0.00049	1	1	CL0022
	>TraesCS7D02G162700.1.cds1	33	77	32	78	PF08263.15	LRRNT_2	3	40	41	22.89	8.5e-05	2.6e-08	1	0
	>TraesCS3A02G217800.1	81	128	69	128	PF13855.9	LRR_8	14	61	61	29.27	5.9e-07	1.8e-10	1	0	CL0022
	>TraesCS3A02G217800.1	138	176	130	176	PF13855.9	LRR_8	23	61	61	27.13	2.8e-06	8.4e-10	1	0	CL0022
	>TraesCS3A02G217800.1	27	63	26	63	PF08263.15	LRRNT_2	2	41	41	33.33	4.7e-08	1.4e-11	1	0
	>TraesCS3A02G217800.1	93	113	93	115	PF00560.36	LRR_1	1	21	23	9.43	2	0.0006	1	1	CL0022
	>TraesCS2B02G185800.1	470	530	456	530	PF13855.9	LRR_8	1	61	61	29.35	5.6e-07	2e-10	1	0	CL0022
	>TraesCS2B02G185800.1	22	72	21	72	PF08263.15	LRRNT_2	2	41	41	29.3	8.5e-07	3e-10	1	0
	>TraesCS2B02G185800.1	436	451	435	453	PF13516.9	LRR_6	2	17	24	10.33	0.67	0.00024	1	0	CL0022
	>TraesCS4B02G074700.1	103	161	101	161	PF13855.9	LRR_8	3	61	61	33.03	4e-08	1.2e-11	1	0	CL0022
	>TraesCS4B02G074700.1	30	69	29	70	PF08263.15	LRRNT_2	2	40	41	49.34	4.7e-13	1.4e-16	1	0
	>TraesCS4B02G074700.1	199	219	199	221	PF00560.36	LRR_1	1	21	23	10.41	0.93	0.00029	1	0	CL0022
	>TraesCS3D02G234500.1	81	128	70	128	PF13855.9	LRR_8	14	61	61	27.71	1.8e-06	4.6e-10	1	0	CL0022
	>TraesCS3D02G234500.1	27	63	26	63	PF08263.15	LRRNT_2	2	41	41	29.35	8.2e-07	2.1e-10	1	0
	>TraesCS5A02G026300.1	136	175	130	175	PF13855.9	LRR_8	22	61	61	28.67	9.1e-07	2.8e-10	1	0	CL0022
	>TraesCS5A02G026300.1	26	62	25	62	PF08263.15	LRRNT_2	2	41	41	28.19	1.9e-06	5.8e-10	1	0
	>TraesCS1B02G311800.1	28	64	27	65	PF08263.15	LRRNT_2	2	40	41	30.34	4e-07	1.2e-10	1	0
	>TraesCS1B02G311800.1	187	209	187	209	PF00560.36	LRR_1	1	23	23	16.77	0.0076	2.3e-06	1	0	CL0022
	>TraesCS4D02G150200.1	61	103	59	104	PF08263.15	LRRNT_2	3	40	41	30.33	4e-07	1.2e-10	1	0
	>TraesCS4A02G180100.1	165	184	164	185	PF00560.36	LRR_1	2	21	23	10.15	1.1	0.0004	1	0	CL0022
	>TraesCS4A02G180100.1	48	88	47	89	PF08263.15	LRRNT_2	2	40	41	28.88	1.1e-06	4.1e-10	1	0
	>TraesCS4A02G267300.1	118	176	116	176	PF13855.9	LRR_8	3	61	61	31.9	9e-08	2.3e-11	1	0	CL0022
	>TraesCS4A02G267300.1	29	64	28	65	PF08263.15	LRRNT_2	2	40	41	22.06	0.00016	4e-08	1	0
	>TraesCS7A02G214300.1	123	182	122	182	PF13855.9	LRR_8	2	61	61	31.62	1.1e-07	3.3e-11	1	0	CL0022
	>TraesCS7A02G214300.1	34	68	32	68	PF08263.15	LRRNT_2	3	41	41	22.33	0.00013	3.9e-08	1	0
	>TraesCS7A02G359300.1.cds1	201	260	200	260	PF13855.9	LRR_8	2	61	61	38.29	9.1e-10	2.3e-13	1	0	CL0022
	>TraesCS7A02G359300.1.cds1	226	244	225	247	PF00560.36	LRR_1	2	20	23	10.79	0.7	0.00018	1	1	CL0022
	>TraesCS7B02G392000.1	26	74	25	74	PF08263.15	LRRNT_2	2	41	41	20.58	0.00045	1.2e-07	1	0
	>TraesCS3B02G374400.1	96	132	94	140	PF12799.10	LRR_4	3	40	43	27.19	4e-06	1.2e-09	1	0	CL0022
	>TraesCS3B02G374400.1	28	64	27	65	PF08263.15	LRRNT_2	2	40	41	40.08	3.6e-10	1.1e-13	1	0
	>TraesCS3B02G374400.1	187	209	187	209	PF00560.36	LRR_1	1	23	23	18.54	0.002	6.1e-07	1	0	CL0022
	>TraesCS6B02G182900.1	39	84	38	85	PF08263.15	LRRNT_2	2	40	41	27.24	3.7e-06	9.5e-10	1	0
	>TraesCS7D02G512900.1	38	78	37	78	PF08263.15	LRRNT_2	2	41	41	39.61	5.1e-10	1.6e-13	1	0
	>TraesCS7D02G512900.1	151	170	151	173	PF00560.36	LRR_1	1	20	23	10.59	0.81	0.00025	1	0	CL0022
	>TraesCS7B02G146100.1	94	153	93	153	PF13855.9	LRR_8	2	61	61	37.43	1.7e-09	5.1e-13	1	0	CL0022
	>TraesCS7B02G146100.1	24	63	23	64	PF08263.15	LRRNT_2	2	40	41	40.77	2.2e-10	6.8e-14	1	0
	>TraesCS7B02G146100.1	118	137	118	140	PF00560.36	LRR_1	1	20	23	9.31	2.1	0.00065	1	1	CL0022
	>TraesCS3A02G397700.1	168	206	160	206	PF13855.9	LRR_8	23	61	61	27.48	2.1e-06	6.6e-10	1	0	CL0022
	>TraesCS3A02G397700.1	55	93	54	93	PF08263.15	LRRNT_2	2	41	41	26.04	8.8e-06	2.7e-09	1	0
	>TraesCS4B02G171300.1	84	133	81	133	PF13855.9	LRR_8	12	61	61	29.92	3.7e-07	1.1e-10	1	0	CL0022
	>TraesCS4B02G171300.1	32	67	31	68	PF08263.15	LRRNT_2	2	40	41	31.44	1.8e-07	5.6e-11	1	0
	>TraesCS4B02G171300.1	145	166	144	166	PF00560.36	LRR_1	2	23	23	9.63	1.7	0.00051	1	0	CL0022
	>TraesCS4B02G177400.1	83	124	76	124	PF13855.9	LRR_8	20	61	61	29.3	5.8e-07	2.1e-10	1	0	CL0022
	>TraesCS4B02G177400.1	285	300	284	303	PF13516.9	LRR_6	2	17	24	10.11	0.78	0.00028	1	0	CL0022
	>TraesCS4B02G177400.1	113	135	113	135	PF00560.36	LRR_1	1	23	23	12.18	0.24	8.7e-05	1	1	CL0022
	>TraesCS4B02G177400.1	309	331	309	331	PF00560.36	LRR_1	1	23	23	11.1	0.55	0.0002	1	0	CL0022
	>TraesCS4B02G177400.1	15	61	14	61	PF08263.15	LRRNT_2	2	41	41	23.27	6.5e-05	2.3e-08	1	0
	>TraesCS2A02G104100.1	85	134	73	134	PF13855.9	LRR_8	12	61	61	36.57	3.1e-09	9.6e-13	1	0	CL0022
	>TraesCS2A02G104100.1	33	69	32	69	PF08263.15	LRRNT_2	2	41	41	29.59	6.9e-07	2.1e-10	1	0
	>TraesCS2A02G104100.1	191	212	191	218	PF00560.36	LRR_1	1	22	23	12.23	0.23	7.2e-05	1	0	CL0022
	>TraesCS4A02G133400.1	84	133	81	133	PF13855.9	LRR_8	12	61	61	29.57	4.8e-07	1.2e-10	1	0	CL0022
	>TraesCS4A02G133400.1	32	67	31	68	PF08263.15	LRRNT_2	2	40	41	33.41	4.4e-08	1.1e-11	1	0
	>TraesCS4B02G149500.1	62	104	60	105	PF08263.15	LRRNT_2	3	40	41	30.33	4e-07	1.2e-10	1	0
	>TraesCS6D02G402600.1	105	165	104	165	PF13855.9	LRR_8	2	61	61	27.68	1.9e-06	3.8e-10	1	0	CL0022
	>TraesCS2A02G337000.1	27	62	26	62	PF08263.15	LRRNT_2	2	41	41	24.86	2.1e-05	5.3e-09	1	0
	>TraesCS2D02G254000.1	413	471	411	471	PF13855.9	LRR_8	3	61	61	30.51	2.4e-07	8.7e-11	1	0	CL0022
	>TraesCS2D02G254000.1	510	569	509	569	PF13855.9	LRR_8	2	61	61	31.45	1.2e-07	4.4e-11	1	0	CL0022
	>TraesCS2D02G254000.1	122	144	122	144	PF00560.36	LRR_1	1	23	23	10.1	1.2	0.00042	1	0	CL0022
	>TraesCS2D02G254000.1	25	70	24	70	PF08263.15	LRRNT_2	2	41	41	38.51	1.1e-09	4e-13	1	0
	>TraesCS5D02G138400.1	96	155	95	155	PF13855.9	LRR_8	2	61	61	36.08	4.4e-09	9e-13	1	0	CL0022
	>TraesCS4D02G191000.1	165	223	163	223	PF13855.9	LRR_8	3	61	61	29.53	4.9e-07	1.5e-10	1	1	CL0022
	>TraesCS4D02G191000.1	213	271	211	271	PF13855.9	LRR_8	3	61	61	31.23	1.5e-07	4.4e-11	1	0	CL0022
	>TraesCS4D02G191000.1	165	184	164	186	PF00560.36	LRR_1	2	21	23	12.52	0.19	5.8e-05	1	0	CL0022
	>TraesCS4D02G191000.1	260	281	260	282	PF00560.36	LRR_1	1	22	23	9.74	1.5	0.00047	1	1	CL0022
	>TraesCS4D02G191000.1	48	88	47	89	PF08263.15	LRRNT_2	2	40	41	27.52	3e-06	9.3e-10	1	0
	>TraesCS3B02G046700.1	33	71	32	72	PF08263.15	LRRNT_2	2	40	41	35.38	1.1e-08	2.7e-12	1	0
	>TraesCS1A02G240300.1	92	152	91	152	PF13855.9	LRR_8	2	61	61	31.13	1.6e-07	5.5e-11	1	0	CL0022
	>TraesCS1A02G240300.1	164	224	164	226	PF13855.9	LRR_8	1	59	61	28.61	9.5e-07	3.4e-10	1	0	CL0022
	>TraesCS1A02G240300.1	24	63	22	63	PF08263.15	LRRNT_2	3	41	41	53.26	2.8e-14	9.9e-18	1	0
	>TraesCS1A02G240300.1	92	110	92	114	PF00560.36	LRR_1	1	19	23	9.6	1.7	0.00061	1	1	CL0022
	>TraesCS1A02G240300.1	142	163	141	163	PF00560.36	LRR_1	2	23	23	9.58	1.7	0.00062	1	1	CL0022
	>TraesCS3D02G156100.1	137	176	130	176	PF13855.9	LRR_8	22	61	61	29.03	7.1e-07	2.2e-10	1	0	CL0022
	>TraesCS3D02G156100.1	23	63	23	63	PF08263.15	LRRNT_2	1	41	41	26.18	8e-06	2.5e-09	1	0
	>TraesCS3B02G175300.1	116	176	116	176	PF13855.9	LRR_8	1	61	61	31.17	1.5e-07	4.6e-11	1	0	CL0022
	>TraesCS3B02G175300.1	140	198	140	198	PF13855.9	LRR_8	1	61	61	29.67	4.5e-07	1.4e-10	1	1	CL0022
	>TraesCS3B02G175300.1	23	63	23	63	PF08263.15	LRRNT_2	1	41	41	24.76	2.2e-05	6.8e-09	1	0
	>TraesCS3B02G175300.1	188	207	187	214	PF00560.36	LRR_1	2	21	23	10.39	0.94	0.00029	1	0	CL0022
	>TraesCS7D02G363200.1.cds1	201	260	200	260	PF13855.9	LRR_8	2	61	61	37.22	2e-09	5e-13	1	0	CL0022
	>TraesCS2B02G222100.1	159	197	158	197	PF08263.15	LRRNT_2	3	41	41	23.7	4.8e-05	7.3e-09	1	0
	>TraesCS3A02G037200.1	121	179	119	179	PF13855.9	LRR_8	3	61	61	28.93	7.6e-07	1.9e-10	1	0	CL0022
	>TraesCS3A02G037200.1	30	68	29	69	PF08263.15	LRRNT_2	2	40	41	36.96	3.4e-09	8.7e-13	1	0
	>TraesCS3D02G250700.1	154	215	154	215	PF13855.9	LRR_8	1	61	61	34.59	1.3e-08	3.9e-12	1	0	CL0022
	>TraesCS3D02G250700.1	24	68	23	69	PF08263.15	LRRNT_2	2	40	41	31.32	2e-07	6.1e-11	1	0
	>TraesCS3D02G250700.1	155	174	155	178	PF00560.36	LRR_1	1	20	23	10.56	0.83	0.00025	1	1	CL0022
	>TraesCS4B02G189600.1	165	223	163	223	PF13855.9	LRR_8	3	61	61	31.42	1.3e-07	3.9e-11	1	0	CL0022
	>TraesCS4B02G189600.1	213	271	213	271	PF13855.9	LRR_8	3	61	61	31.35	1.3e-07	4.1e-11	1	1	CL0022
	>TraesCS4B02G189600.1	165	184	164	186	PF00560.36	LRR_1	2	21	23	12.52	0.19	5.8e-05	1	1	CL0022
	>TraesCS4B02G189600.1	48	88	47	89	PF08263.15	LRRNT_2	2	40	41	28.24	1.8e-06	5.6e-10	1	0
	>TraesCS2B02G121100.1	76	134	73	134	PF13855.9	LRR_8	4	61	61	36.93	2.4e-09	7.4e-13	1	0	CL0022
	>TraesCS2B02G121100.1	33	69	32	69	PF08263.15	LRRNT_2	2	41	41	25.2	1.6e-05	5e-09	1	0
	>TraesCS2B02G121100.1	191	212	191	218	PF00560.36	LRR_1	1	22	23	12.23	0.23	7.2e-05	1	0	CL0022
	>TraesCS3A02G342300.1	96	132	94	140	PF12799.10	LRR_4	3	40	43	27.19	4.1e-06	1.2e-09	1	0	CL0022
	>TraesCS3A02G342300.1	28	64	27	65	PF08263.15	LRRNT_2	2	40	41	40.08	3.6e-10	1.1e-13	1	0
	>TraesCS3A02G342300.1	187	209	187	209	PF00560.36	LRR_1	1	23	23	18.54	0.002	6.1e-07	1	0	CL0022
	>TraesCS3A02G250300.1	154	215	154	215	PF13855.9	LRR_8	1	61	61	32.64	5.3e-08	1.6e-11	1	0	CL0022
	>TraesCS3A02G250300.1	24	68	23	69	PF08263.15	LRRNT_2	2	40	41	28.38	1.6e-06	5e-10	1	0
	>TraesCS3A02G250300.1	155	174	155	178	PF00560.36	LRR_1	1	20	23	10.58	0.82	0.00025	1	1	CL0022
	>TraesCS3D02G391600.1	112	158	108	158	PF13855.9	LRR_8	15	61	61	27.8	1.7e-06	5.2e-10	1	0	CL0022
	>TraesCS3D02G391600.1	55	93	54	93	PF08263.15	LRRNT_2	2	41	41	23.26	6.5e-05	2e-08	1	0
	>TraesCS4B02G241500.1	30	65	29	66	PF08263.15	LRRNT_2	2	40	41	30.42	3.8e-07	7.7e-11	1	0
	>TraesCS4D02G241100.1	27	62	26	63	PF08263.15	LRRNT_2	2	40	41	30.31	4.1e-07	8.4e-11	1	0
	>TraesCS2B02G106900.1.cds1	197	256	196	256	PF13855.9	LRR_8	2	61	61	41.51	8.9e-11	2.3e-14	1	0	CL0022
	>TraesCS2B02G106900.1.cds1	222	241	221	243	PF00560.36	LRR_1	2	21	23	10.64	0.78	0.0002	1	1	CL0022
	>TraesCS3B02G429600.1	55	93	54	93	PF08263.15	LRRNT_2	2	41	41	26.04	8.8e-06	2.7e-09	1	0
	>TraesCS7D02G475200.1	26	74	25	74	PF08263.15	LRRNT_2	2	41	41	21.82	0.00018	4.7e-08	1	0
	>TraesCS7D02G244000.1	94	153	93	153	PF13855.9	LRR_8	2	61	61	37.43	1.7e-09	5.1e-13	1	0	CL0022
	>TraesCS7D02G244000.1	24	63	23	64	PF08263.15	LRRNT_2	2	40	41	40.77	2.2e-10	6.8e-14	1	0
	>TraesCS7D02G244000.1	118	137	118	140	PF00560.36	LRR_1	1	20	23	9.31	2.1	0.00065	1	1	CL0022
	>TraesCS4A02G064200.1	30	65	29	66	PF08263.15	LRRNT_2	2	40	41	29.65	6.6e-07	1.3e-10	1	0
	>TraesCS4A02G114600.1	165	223	163	223	PF13855.9	LRR_8	3	61	61	29.46	5.2e-07	1.6e-10	1	1	CL0022
	>TraesCS4A02G114600.1	213	271	211	271	PF13855.9	LRR_8	3	61	61	33.16	3.6e-08	1.1e-11	1	0	CL0022
	>TraesCS4A02G114600.1	165	184	164	186	PF00560.36	LRR_1	2	21	23	12.52	0.19	5.8e-05	1	0	CL0022
	>TraesCS4A02G114600.1	48	88	47	89	PF08263.15	LRRNT_2	2	40	41	27.52	3e-06	9.3e-10	1	0
	>TraesCS3B02G248200.1	81	128	69	128	PF13855.9	LRR_8	14	61	61	28.77	8.5e-07	2.6e-10	1	0	CL0022
	>TraesCS3B02G248200.1	27	63	26	63	PF08263.15	LRRNT_2	2	41	41	29.35	8.2e-07	2.5e-10	1	0
	>TraesCS3B02G248200.1	93	115	93	115	PF00560.36	LRR_1	1	23	23	10.33	0.99	0.0003	1	1	CL0022
	>TraesCS4A02G150100.1	38	80	36	81	PF08263.15	LRRNT_2	3	40	41	30.86	2.8e-07	8.5e-11	1	0
	>TraesCS7A02G523900.1	39	79	38	79	PF08263.15	LRRNT_2	2	41	41	39.61	5.1e-10	1.6e-13	1	0
	>TraesCS7B02G121600.1	34	68	32	68	PF08263.15	LRRNT_2	3	41	41	25.56	1.3e-05	3.8e-09	1	0
	>TraesCS3A02G148400.1	114	174	114	174	PF13855.9	LRR_8	1	61	61	32.41	6.2e-08	1.9e-11	1	0	CL0022
	>TraesCS3A02G148400.1	139	196	138	196	PF13855.9	LRR_8	2	61	61	30.19	3.1e-07	9.4e-11	1	1	CL0022
	>TraesCS3A02G148400.1	24	61	23	61	PF08263.15	LRRNT_2	2	41	41	24.77	2.2e-05	6.8e-09	1	0
	>TraesCS7D02G216400.1	34	68	32	68	PF08263.15	LRRNT_2	3	41	41	23.91	4.1e-05	1e-08	1	0
	>TraesCS5A02G130900.1	96	155	95	155	PF13855.9	LRR_8	2	61	61	42.85	3.4e-11	6.9e-15	1	0	CL0022
	>TraesCS2A02G253500.1	413	471	411	471	PF13855.9	LRR_8	3	61	61	30.51	2.4e-07	8.7e-11	1	0	CL0022
	>TraesCS2A02G253500.1	510	569	509	569	PF13855.9	LRR_8	2	61	61	31.45	1.2e-07	4.4e-11	1	0	CL0022
	>TraesCS2A02G253500.1	122	144	122	144	PF00560.36	LRR_1	1	23	23	10.1	1.2	0.00042	1	0	CL0022
	>TraesCS2A02G253500.1	25	70	24	70	PF08263.15	LRRNT_2	2	41	41	38.51	1.1e-09	4e-13	1	0
	>TraesCS4D02G179100.1	90	131	83	131	PF13855.9	LRR_8	20	61	61	29.6	4.7e-07	1.7e-10	1	0	CL0022
	>TraesCS4D02G179100.1	292	307	291	310	PF13516.9	LRR_6	2	17	24	10.49	0.59	0.00021	1	0	CL0022
	>TraesCS4D02G179100.1	120	141	120	142	PF00560.36	LRR_1	1	22	23	10.92	0.63	0.00023	1	1	CL0022
	>TraesCS4D02G179100.1	316	338	316	338	PF00560.36	LRR_1	1	23	23	9.57	1.7	0.00062	1	0	CL0022
	>TraesCS4D02G179100.1	22	68	21	68	PF08263.15	LRRNT_2	2	41	41	23.22	6.7e-05	2.4e-08	1	0
	>TraesCS1A02G301800.1	28	64	27	65	PF08263.15	LRRNT_2	2	40	41	32.54	8.2e-08	2.5e-11	1	0
	>TraesCS1A02G301800.1	187	208	187	212	PF00560.36	LRR_1	1	22	23	15.62	0.018	5.5e-06	1	0	CL0022
	>TraesCS2B02G273100.1	412	470	410	470	PF13855.9	LRR_8	3	61	61	30.55	2.4e-07	8.4e-11	1	0	CL0022
	>TraesCS2B02G273100.1	509	568	508	568	PF13855.9	LRR_8	2	61	61	30.96	1.8e-07	6.3e-11	1	0	CL0022
	>TraesCS2B02G273100.1	121	143	121	143	PF00560.36	LRR_1	1	23	23	10.1	1.2	0.00042	1	0	CL0022
	>TraesCS2B02G273100.1	24	69	23	69	PF08263.15	LRRNT_2	2	41	41	38.55	1.1e-09	3.9e-13	1	0
	>TraesCS5D02G210800.1.cds1	30	65	29	65	PF08263.15	LRRNT_2	2	41	41	25.96	9.4e-06	2.9e-09	1	0
	>TraesCS5D02G165400.1	50	89	49	90	PF08263.15	LRRNT_2	2	40	41	34.97	1.4e-08	5.1e-12	1	0
	>TraesCS5D02G165400.1	126	139	124	140	PF13516.9	LRR_6	4	17	24	9.9	0.92	0.00033	1	0	CL0022
	>TraesCS2D02G325900.1	27	62	26	62	PF08263.15	LRRNT_2	2	41	41	24.86	2.1e-05	5.3e-09	1	0
	>TraesCS7D02G251100.1	39	81	38	82	PF08263.15	LRRNT_2	2	40	41	44.16	1.9e-11	3.9e-15	1	0
	>TraesCS7D02G251100.1	132	193	132	193	PF13855.9	LRR_8	1	61	61	30.93	1.8e-07	3.7e-11	1	0	CL0022
	>TraesCS2B02G465200.1	98	156	98	156	PF13855.9	LRR_8	3	61	61	33.93	2.1e-08	6.4e-12	1	0	CL0022
	>TraesCS2B02G465200.1	27	65	25	66	PF08263.15	LRRNT_2	3	40	41	48.88	6.5e-13	2e-16	1	0
	>TraesCS2B02G465200.1	98	118	97	119	PF00560.36	LRR_1	2	22	23	9.84	1.4	0.00044	1	1	CL0022
	>TraesCS4B02G137400.1	165	223	163	223	PF13855.9	LRR_8	3	61	61	28.32	1.2e-06	4.2e-10	1	0	CL0022
	>TraesCS4B02G137400.1	48	88	47	89	PF08263.15	LRRNT_2	2	40	41	30.13	4.7e-07	1.7e-10	1	0
	>TraesCS2B02G154100.1	166	224	165	224	PF13855.9	LRR_8	3	61	61	28.07	1.4e-06	5e-10	1	0	CL0022
	>TraesCS2B02G154100.1	302	323	301	323	PF00560.36	LRR_1	2	23	23	9.87	1.4	0.0005	1	0	CL0022
	>TraesCS2B02G154100.1	47	88	46	89	PF08263.15	LRRNT_2	2	40	41	28.3	1.7e-06	6.2e-10	1	0
	>TraesCS2B02G154100.1	300	316	298	321	PF13516.9	LRR_6	3	19	24	9.24	1.5	0.00053	1	1	CL0022
	>TraesCS2B02G344900.1	27	62	26	62	PF08263.15	LRRNT_2	2	41	41	24.87	2.1e-05	5.2e-09	1	0
	>TraesCS5A02G205500.1.cds1	84	133	74	133	PF13855.9	LRR_8	12	61	61	28.24	1.2e-06	3.8e-10	1	0	CL0022
	>TraesCS5A02G205500.1.cds1	30	66	29	66	PF08263.15	LRRNT_2	2	41	41	25.03	1.8e-05	5.6e-09	1	0
	>TraesCS7B02G441200.1	164	183	164	186	PF00560.36	LRR_1	1	20	23	10.57	0.82	0.00025	1	0	CL0022
	>TraesCS7B02G441200.1	45	85	44	85	PF08263.15	LRRNT_2	2	41	41	36.53	4.7e-09	1.4e-12	1	0
	>TraesCS2A02G444000.1	98	156	98	156	PF13855.9	LRR_8	3	61	61	34.45	1.4e-08	4.4e-12	1	0	CL0022
	>TraesCS2A02G444000.1	27	65	25	66	PF08263.15	LRRNT_2	3	40	41	50.01	2.9e-13	8.8e-17	1	0
	>TraesCS2A02G444000.1	98	118	97	119	PF00560.36	LRR_1	2	22	23	10.29	1	0.00031	1	1	CL0022
	>TraesCS2A02G159900.1	468	528	468	528	PF13855.9	LRR_8	1	61	61	28.49	1e-06	3.7e-10	1	0	CL0022
	>TraesCS2A02G159900.1	434	449	433	451	PF13516.9	LRR_6	2	17	24	10.32	0.67	0.00024	1	0	CL0022
	>TraesCS2A02G159900.1	20	70	19	70	PF08263.15	LRRNT_2	2	41	41	29.29	8.5e-07	3e-10	1	0
	>TraesCS7B02G066500.1.cds1	33	77	32	78	PF08263.15	LRRNT_2	3	40	41	22.86	8.7e-05	2.2e-08	1	0
	>TraesCS7A02G245400.1	94	153	93	153	PF13855.9	LRR_8	2	61	61	36.97	2.3e-09	7.2e-13	1	0	CL0022
	>TraesCS7A02G245400.1	24	63	23	64	PF08263.15	LRRNT_2	2	40	41	40.77	2.2e-10	6.8e-14	1	0
	>TraesCS7A02G245400.1	118	137	118	140	PF00560.36	LRR_1	1	20	23	9.31	2.1	0.00065	1	1	CL0022
	>TraesCS2D02G103800.1	84	133	72	133	PF13855.9	LRR_8	12	61	61	36.57	3.1e-09	9.5e-13	1	0	CL0022
	>TraesCS2D02G103800.1	32	68	31	68	PF08263.15	LRRNT_2	2	41	41	29.59	6.9e-07	2.1e-10	1	0
	>TraesCS2D02G103800.1	190	211	190	217	PF00560.36	LRR_1	1	22	23	12.24	0.23	7.1e-05	1	0	CL0022
	>TraesCS7B02G267900.1.cds1	201	260	200	260	PF13855.9	LRR_8	2	61	61	28.73	8.8e-07	2.2e-10	1	0	CL0022
	>TraesCS5A02G160500.1	50	89	49	90	PF08263.15	LRRNT_2	2	40	41	36.51	4.7e-09	1.7e-12	1	0
	>TraesCS5A02G160500.1	126	139	124	140	PF13516.9	LRR_6	4	17	24	9.89	0.92	0.00033	1	0	CL0022
	>TraesCS4D02G046900.1	117	175	117	175	PF13855.9	LRR_8	3	61	61	30.31	2.8e-07	7.1e-11	1	0	CL0022
	>TraesCS4D02G046900.1	28	63	27	64	PF08263.15	LRRNT_2	2	40	41	22.06	0.00015	3.9e-08	1	0
	>TraesCS7A02G488800.1	27	75	26	75	PF08263.15	LRRNT_2	2	41	41	21.52	0.00023	5.9e-08	1	0
	>TraesCS6D02G144800.1	39	84	38	85	PF08263.15	LRRNT_2	2	40	41	27.21	3.8e-06	9.7e-10	1	0
	>TraesCS5B02G158000.1	50	89	49	90	PF08263.15	LRRNT_2	2	40	41	35.9	7.4e-09	2.6e-12	1	0
	>TraesCS5B02G158000.1	126	139	124	140	PF13516.9	LRR_6	4	17	24	9.9	0.92	0.00033	1	0	CL0022
	>TraesCS3D02G336200.1	96	132	94	140	PF12799.10	LRR_4	3	40	43	27.19	4.1e-06	1.2e-09	1	0	CL0022
	>TraesCS3D02G336200.1	28	64	27	65	PF08263.15	LRRNT_2	2	40	41	40.08	3.6e-10	1.1e-13	1	0
	>TraesCS3D02G336200.1	187	209	187	209	PF00560.36	LRR_1	1	23	23	18.54	0.002	6.1e-07	1	0	CL0022
	>TraesCS4A02G127200.1	89	130	82	130	PF13855.9	LRR_8	20	61	61	29.24	6.1e-07	2.2e-10	1	0	CL0022
	>TraesCS4A02G127200.1	125	177	125	178	PF13855.9	LRR_8	8	60	61	28.53	1e-06	3.6e-10	1	1	CL0022
	>TraesCS4A02G127200.1	94	135	94	142	PF12799.10	LRR_4	1	39	43	27.75	2.7e-06	9.6e-10	1	1	CL0022
	>TraesCS4A02G127200.1	291	306	290	309	PF13516.9	LRR_6	2	17	24	10.1	0.79	0.00028	1	0	CL0022
	>TraesCS4A02G127200.1	119	141	119	141	PF00560.36	LRR_1	1	23	23	12.94	0.14	4.9e-05	1	1	CL0022
	>TraesCS4A02G127200.1	315	337	315	337	PF00560.36	LRR_1	1	23	23	11.09	0.56	0.0002	1	0	CL0022
	>TraesCS4A02G127200.1	21	67	20	67	PF08263.15	LRRNT_2	2	41	41	23.22	6.7e-05	2.4e-08	1	0
	>TraesCS2D02G091000.1.cds1	199	258	198	258	PF13855.9	LRR_8	2	61	61	37.51	1.6e-09	4.1e-13	1	0	CL0022
	>TraesCS2D02G202600.1	36	73	34	73	PF08263.15	LRRNT_2	4	41	41	23.3	6.4e-05	9.7e-09	1	0
	>TraesCS4B02G047100.1	121	179	120	179	PF13855.9	LRR_8	3	61	61	33.36	3.1e-08	8e-12	1	0	CL0022
	>TraesCS4B02G047100.1	32	67	31	68	PF08263.15	LRRNT_2	2	40	41	22.05	0.00016	4e-08	1	0
	>TraesCS1D02G301400.1	28	64	27	65	PF08263.15	LRRNT_2	2	40	41	30.34	4e-07	1.2e-10	1	0
	>TraesCS1D02G301400.1	187	209	187	209	PF00560.36	LRR_1	1	23	23	16.77	0.0076	2.3e-06	1	0	CL0022
	>TraesCS2D02G167300.1	470	530	470	530	PF13855.9	LRR_8	1	61	61	28.53	1e-06	3.6e-10	1	0	CL0022
	>TraesCS2D02G167300.1	436	451	435	453	PF13516.9	LRR_6	2	17	24	10.32	0.67	0.00024	1	0	CL0022
	>TraesCS2D02G167300.1	22	72	21	72	PF08263.15	LRRNT_2	2	41	41	29.3	8.5e-07	3e-10	1	0
	>TraesCS5D02G034200.1	117	176	116	176	PF13855.9	LRR_8	2	61	61	34.32	1.6e-08	4e-12	1	0	CL0022
	>TraesCS5D02G034200.1	27	63	26	63	PF08263.15	LRRNT_2	2	41	41	28.14	2e-06	5e-10	1	0
	>TraesCS5B02G130800.1	96	155	95	155	PF13855.9	LRR_8	2	61	61	40.14	2.4e-10	6.1e-14	1	0	CL0022
	>TraesCS5B02G025300.1	137	176	131	176	PF13855.9	LRR_8	22	61	61	28.49	1e-06	2.6e-10	1	0	CL0022
	>TraesCS5B02G025300.1	29	63	26	63	PF08263.15	LRRNT_2	4	41	41	26.66	5.7e-06	1.4e-09	1	0
	>TraesCS1B02G252400.1	197	258	197	259	PF13855.9	LRR_8	1	60	61	30.21	3e-07	1.1e-10	1	0	CL0022
	>TraesCS1B02G252400.1	57	96	55	96	PF08263.15	LRRNT_2	3	41	41	51.48	9.9e-14	3.5e-17	1	0
	>TraesCS1B02G252400.1	125	143	125	147	PF00560.36	LRR_1	1	19	23	10.43	0.92	0.00033	1	0	CL0022
	>TraesCS7B02G139900.1	39	81	38	82	PF08263.15	LRRNT_2	2	40	41	41.53	1.3e-10	2.6e-14	1	0
	>TraesCS7B02G139900.1	134	193	132	193	PF13855.9	LRR_8	3	61	61	30.46	2.5e-07	5.1e-11	1	0	CL0022
	>TraesCS3D02G042500.1	120	179	119	179	PF13855.9	LRR_8	2	61	61	28.64	9.3e-07	2.4e-10	1	0	CL0022
	>TraesCS3D02G042500.1	30	68	29	69	PF08263.15	LRRNT_2	2	40	41	34.08	2.7e-08	6.9e-12	1	0
	>TraesCS4A02G240200.1	104	162	102	162	PF13855.9	LRR_8	3	61	61	30.3	2.8e-07	8.6e-11	1	0	CL0022
	>TraesCS4A02G240200.1	31	70	30	71	PF08263.15	LRRNT_2	2	40	41	49.19	5.2e-13	1.6e-16	1	0
	>TraesCS4A02G240200.1	200	222	200	222	PF00560.36	LRR_1	1	23	23	10.36	0.96	0.00029	1	0	CL0022
	>TraesCS4D02G132100.1	164	222	162	222	PF13855.9	LRR_8	3	61	61	27.59	2e-06	7.1e-10	1	0	CL0022
	>TraesCS4D02G132100.1	164	183	163	184	PF00560.36	LRR_1	2	21	23	10.15	1.1	0.0004	1	1	CL0022
	>TraesCS4D02G132100.1	304	325	303	325	PF00560.36	LRR_1	2	23	23	9.72	1.6	0.00056	1	0	CL0022
	>TraesCS4D02G132100.1	47	87	46	88	PF08263.15	LRRNT_2	2	40	41	28.88	1.2e-06	4.1e-10	1	0
	>TraesCS4D02G132100.1	302	317	300	323	PF13516.9	LRR_6	3	18	24	8.85	2	0.00071	1	1	CL0022
	>TraesCS4D02G073300.1	103	161	101	161	PF13855.9	LRR_8	3	61	61	33.77	2.3e-08	7.2e-12	1	0	CL0022
	>TraesCS4D02G073300.1	30	69	29	70	PF08263.15	LRRNT_2	2	40	41	47.64	1.6e-12	4.8e-16	1	0
	>TraesCS4D02G073300.1	199	221	199	221	PF00560.36	LRR_1	1	23	23	10.37	0.96	0.00029	1	0	CL0022
	>TraesCS6A02G154900.1	39	84	38	85	PF08263.15	LRRNT_2	2	40	41	27.24	3.7e-06	9.5e-10	1	0
	>TraesCS3B02G279800.1	154	215	154	215	PF13855.9	LRR_8	1	61	61	34.52	1.4e-08	4.1e-12	1	0	CL0022
	>TraesCS3B02G279800.1	26	68	23	69	PF08263.15	LRRNT_2	4	40	41	31.6	1.6e-07	5e-11	1	0
	>TraesCS3B02G279800.1	155	175	155	176	PF00560.36	LRR_1	1	21	23	12.5	0.19	5.8e-05	1	1	CL0022
	>TraesCS5D02G204300.1	115	175	115	175	PF13855.9	LRR_8	1	61	61	29.71	4.3e-07	1.1e-10	1	0	CL0022
	>TraesCS2A02G091900.1	202	258	201	260	PF13855.9	LRR_8	2	58	61	36.4	3.5e-09	9e-13	1	0	CL0022
	>TraesCS2A02G091900.1	227	246	226	248	PF00560.36	LRR_1	2	21	23	10.12	1.2	0.00029	1	1	CL0022
	>TraesCS4D02G173400.1	84	133	81	133	PF13855.9	LRR_8	12	61	61	29.44	5.3e-07	1.3e-10	1	0	CL0022
	>TraesCS4D02G173400.1	32	67	31	68	PF08263.15	LRRNT_2	2	40	41	33.41	4.4e-08	1.1e-11	1	0
	>TraesCS5B02G202900.1.cds1	30	66	29	66	PF08263.15	LRRNT_2	2	41	41	26.11	8.4e-06	2.6e-09	1	0
	>TraesCS7A02G251200.1	36	77	34	78	PF08263.15	LRRNT_2	3	40	41	42.54	6.2e-11	1.3e-14	1	0
	>TraesCS7A02G251200.1	128	189	128	189	PF13855.9	LRR_8	1	61	61	31.63	1.1e-07	2.2e-11	1	0	CL0022
	>TraesCS2A02G131700.1	167	225	166	225	PF13855.9	LRR_8	3	61	61	28.08	1.4e-06	5e-10	1	0	CL0022
	>TraesCS2A02G131700.1	257	313	253	313	PF13855.9	LRR_8	5	61	61	33.25	3.4e-08	1.2e-11	1	0	CL0022
	>TraesCS2A02G131700.1	278	317	277	323	PF12799.10	LRR_4	2	38	43	29.8	6.1e-07	2.2e-10	1	1	CL0022
	>TraesCS2A02G131700.1	303	324	302	324	PF00560.36	LRR_1	2	23	23	9.88	1.4	0.0005	1	1	CL0022
	>TraesCS2A02G131700.1	48	89	47	90	PF08263.15	LRRNT_2	2	40	41	27.79	2.5e-06	9e-10	1	0
	>TraesCS2A02G131700.1	277	291	275	293	PF13516.9	LRR_6	3	17	24	8.72	2.2	0.00079	1	1	CL0022
	>TraesCS2A02G131700.1	301	317	299	322	PF13516.9	LRR_6	3	19	24	9.26	1.5	0.00053	1	1	CL0022
	>TraesCS7A02G161400.1.cds1	33	77	32	78	PF08263.15	LRRNT_2	3	40	41	22.68	9.9e-05	3e-08	1	0
	>TraesCS1D02G240400.1	134	194	133	194	PF13855.9	LRR_8	2	61	61	32.08	7.9e-08	2.8e-11	1	0	CL0022
	>TraesCS1D02G240400.1	160	218	159	218	PF13855.9	LRR_8	3	61	61	27.6	2e-06	7e-10	1	1	CL0022
	>TraesCS1D02G240400.1	206	267	206	268	PF13855.9	LRR_8	1	60	61	29.71	4.3e-07	1.5e-10	1	0	CL0022
	>TraesCS1D02G240400.1	66	105	64	105	PF08263.15	LRRNT_2	3	41	41	52.96	3.4e-14	1.2e-17	1	0
	>TraesCS1D02G240400.1	134	152	134	156	PF00560.36	LRR_1	1	19	23	9.51	1.8	0.00065	1	1	CL0022
IV	>TraesCS7D02G313000.1	171	230	170	230	PF13855.9	LRR_8	2	61	61	35.95	4.9e-09	1.5e-12	1	0	CL0022
	>TraesCS7D02G313000.1	27	71	26	71	PF08263.15	LRRNT_2	2	41	41	35.78	8e-09	2.5e-12	1	0
	>TraesCS4A02G371100.1	84	123	82	123	PF08263.15	LRRNT_2	3	41	41	25.35	1.5e-05	3.7e-09	1	0
	>TraesCS3B02G236500.1	145	204	144	204	PF13855.9	LRR_8	2	61	61	32.35	6.5e-08	1.7e-11	1	0	CL0022
	>TraesCS3B02G236500.1	169	228	168	228	PF13855.9	LRR_8	2	61	61	31.31	1.4e-07	3.5e-11	1	1	CL0022
	>TraesCS3B02G236500.1	28	69	27	69	PF08263.15	LRRNT_2	2	41	41	31.76	1.4e-07	3.7e-11	1	0
	>TraesCS4A02G259100.1	127	185	124	186	PF13855.9	LRR_8	4	60	61	34.28	1.6e-08	4.1e-12	1	0	CL0022
	>TraesCS4A02G259100.1	150	210	150	210	PF13855.9	LRR_8	2	61	61	33.77	2.3e-08	6e-12	1	1	CL0022
	>TraesCS7A02G316000.1	174	233	173	233	PF13855.9	LRR_8	2	61	61	34.06	1.9e-08	5.8e-12	1	0	CL0022
	>TraesCS7A02G316000.1	30	74	29	74	PF08263.15	LRRNT_2	2	41	41	35.77	8.1e-09	2.5e-12	1	0
	>TraesCS4D02G055900.1	133	191	130	192	PF13855.9	LRR_8	4	60	61	36.49	3.3e-09	1e-12	1	0	CL0022
	>TraesCS5D02G417200.1	178	194	177	198	PF00560.36	LRR_1	2	18	23	11.31	0.47	7.2e-05	1	0	CL0022
	>TraesCS7D02G068600.1	31	70	29	70	PF08263.15	LRRNT_2	3	41	41	25.08	1.8e-05	5.4e-09	1	0
	>TraesCS4B02G055600.1	134	193	131	193	PF13855.9	LRR_8	4	61	61	37.44	1.7e-09	4.3e-13	1	0	CL0022
	>TraesCS7A02G073700.1	82	121	80	121	PF08263.15	LRRNT_2	3	41	41	24.95	1.9e-05	5.9e-09	1	0
	>TraesCS3D02G210900.1	28	69	27	69	PF08263.15	LRRNT_2	2	41	41	31.98	1.2e-07	3.1e-11	1	0
	>TraesCS5A02G407300.1	176	192	175	196	PF00560.36	LRR_1	2	18	23	10.37	0.96	0.00019	1	0	CL0022
	>TraesCS7B02G217000.1	171	230	170	230	PF13855.9	LRR_8	2	61	61	36.15	4.2e-09	1.3e-12	1	0	CL0022
	>TraesCS7B02G217000.1	27	71	26	71	PF08263.15	LRRNT_2	2	41	41	35.78	8e-09	2.5e-12	1	0
	>TraesCS3A02G208100.1	169	228	168	228	PF13855.9	LRR_8	2	61	61	32.71	5e-08	1e-11	1	0	CL0022
	>TraesCS3A02G208100.1	28	69	27	69	PF08263.15	LRRNT_2	2	41	41	32.57	8.1e-08	1.6e-11	1	0
V	>TraesCS2B02G229600.1	159	217	157	217	PF13855.9	LRR_8	3	61	61	33.44	3e-08	4.5e-12	1	0	CL0022
	>TraesCS6D02G092300.1	43	81	42	82	PF08263.15	LRRNT_2	2	40	41	23.48	5.6e-05	8.6e-09	1	0
	>TraesCS2D02G174500.1	164	221	164	223	PF13855.9	LRR_8	1	59	61	42.46	4.5e-11	1.4e-14	1	0	CL0022
	>TraesCS2D02G174500.1	75	115	74	115	PF08263.15	LRRNT_2	2	41	41	34.56	1.9e-08	5.9e-12	1	0
	>TraesCS6A02G171300.1	92	149	91	149	PF13855.9	LRR_8	2	61	61	28.32	1.2e-06	3.6e-10	1	0	CL0022
	>TraesCS6A02G171300.1	24	64	23	65	PF08263.15	LRRNT_2	2	40	41	22.84	8.8e-05	2.7e-08	1	0
	>TraesCS7B02G291900.1	158	200	156	200	PF13855.9	LRR_8	19	61	61	29.26	6e-07	1.5e-10	1	0	CL0022
	>TraesCS5B02G365500.1	121	181	121	181	PF13855.9	LRR_8	1	61	61	32.96	4.2e-08	1.3e-11	1	1	CL0022
	>TraesCS5B02G365500.1	169	228	169	228	PF13855.9	LRR_8	1	61	61	37.01	2.3e-09	7e-13	1	0	CL0022
	>TraesCS5B02G365500.1	170	192	170	192	PF00560.36	LRR_1	1	23	23	9.78	1.5	0.00046	1	1	CL0022
	>TraesCS5B02G365500.1	32	73	30	73	PF08263.15	LRRNT_2	3	41	41	24.99	1.9e-05	5.8e-09	1	0
	>TraesCS6A02G166100.1	127	186	127	187	PF13855.9	LRR_8	1	60	61	41.94	6.6e-11	2e-14	1	0	CL0022
	>TraesCS6A02G166100.1	169	210	168	211	PF13855.9	LRR_8	19	60	61	29.36	5.6e-07	1.7e-10	1	1	CL0022
	>TraesCS6A02G166100.1	104	120	103	121	PF13516.9	LRR_6	2	18	24	12.49	0.14	4.1e-05	1	0	CL0022
	>TraesCS6A02G166100.1	150	164	149	166	PF13516.9	LRR_6	2	16	24	9.99	0.86	0.00026	1	1	CL0022
	>TraesCS4B02G299900.1	132	191	131	191	PF13855.9	LRR_8	2	61	61	37.08	2.2e-09	5.5e-13	1	0	CL0022
	>TraesCS4B02G299900.1	40	80	39	80	PF08263.15	LRRNT_2	2	41	41	34.4	2.2e-08	5.5e-12	1	0
	>TraesCS2B02G193000.1	127	184	127	186	PF13855.9	LRR_8	1	59	61	41.43	9.5e-11	2.9e-14	1	0	CL0022
	>TraesCS2B02G193000.1	38	78	37	78	PF08263.15	LRRNT_2	2	41	41	34.65	1.8e-08	5.5e-12	1	0
	>TraesCS6B02G199500.1	91	148	90	148	PF13855.9	LRR_8	2	61	61	28.28	1.2e-06	3.7e-10	1	0	CL0022
	>TraesCS6B02G199500.1	24	63	23	64	PF08263.15	LRRNT_2	2	40	41	25.12	1.7e-05	5.2e-09	1	0
	>TraesCS7A02G491200.1	40	77	38	78	PF08263.15	LRRNT_2	3	40	41	20.92	0.00035	7.2e-08	1	0
	>TraesCS6A02G153600.1	39	76	37	77	PF08263.15	LRRNT_2	3	40	41	19.77	0.00081	1.6e-07	1	0
	>TraesCS7D02G386000.1	158	200	156	200	PF13855.9	LRR_8	19	61	61	28.76	8.6e-07	1.7e-10	1	0	CL0022
	>TraesCS7D02G386000.1	211	231	211	233	PF00560.36	LRR_1	1	21	23	9.63	1.7	0.00034	1	0	CL0022
	>TraesCS6B02G181300.1	39	76	37	77	PF08263.15	LRRNT_2	3	40	41	19.79	0.0008	1.6e-07	1	0
	>TraesCS2D02G213100.1	155	213	155	213	PF13855.9	LRR_8	3	61	61	29.22	6.2e-07	9.4e-11	1	0	CL0022
	>TraesCS4A02G005100.1	103	162	102	162	PF13855.9	LRR_8	2	61	61	33.22	3.5e-08	1.2e-11	1	0	CL0022
	>TraesCS4A02G005100.1	15	51	11	51	PF08263.15	LRRNT_2	6	41	41	30.96	2.6e-07	9.2e-11	1	0
	>TraesCS4A02G005100.1	127	146	127	149	PF00560.36	LRR_1	1	20	23	9.31	2.1	0.00076	1	1	CL0022
	>TraesCS4A02G005100.1	126	140	124	141	PF13516.9	LRR_6	3	17	24	9.43	1.3	0.00046	1	1	CL0022
	>TraesCS6D02G154700.1	127	186	127	187	PF13855.9	LRR_8	1	60	61	41.94	6.5e-11	2e-14	1	0	CL0022
	>TraesCS6D02G154700.1	169	210	168	211	PF13855.9	LRR_8	19	60	61	29.37	5.5e-07	1.7e-10	1	1	CL0022
	>TraesCS6D02G154700.1	104	120	103	121	PF13516.9	LRR_6	2	18	24	12.5	0.13	4.1e-05	1	0	CL0022
	>TraesCS6D02G154700.1	150	164	149	166	PF13516.9	LRR_6	2	16	24	9.99	0.86	0.00026	1	1	CL0022
	>TraesCS6B02G133000.1	43	81	42	82	PF08263.15	LRRNT_2	2	40	41	23.46	5.7e-05	8.7e-09	1	0
	>TraesCS4D02G298800.1	122	181	121	181	PF13855.9	LRR_8	2	61	61	33.69	2.5e-08	8.8e-12	1	1	CL0022
	>TraesCS4D02G298800.1	146	205	145	205	PF13855.9	LRR_8	2	61	61	34.98	9.7e-09	3.5e-12	1	0	CL0022
	>TraesCS4D02G298800.1	30	70	29	70	PF08263.15	LRRNT_2	2	41	41	34.37	2.2e-08	7.9e-12	1	0
	>TraesCS4D02G298800.1	145	159	143	160	PF13516.9	LRR_6	3	17	24	9.39	1.3	0.00048	1	1	CL0022
	>TraesCS5D02G372600.1	133	193	133	193	PF13855.9	LRR_8	1	61	61	32.24	7e-08	2.1e-11	1	1	CL0022
	>TraesCS5D02G372600.1	183	240	183	240	PF13855.9	LRR_8	3	61	61	32.64	5.3e-08	1.6e-11	1	0	CL0022
	>TraesCS5D02G372600.1	182	204	182	204	PF00560.36	LRR_1	1	23	23	10.37	0.96	0.00029	1	1	CL0022
	>TraesCS5D02G372600.1	32	73	30	73	PF08263.15	LRRNT_2	3	41	41	24.96	1.9e-05	5.9e-09	1	0
	>TraesCS6D02G142900.1	39	76	37	77	PF08263.15	LRRNT_2	3	40	41	19.78	0.0008	1.6e-07	1	0
	>TraesCS6B02G193500.1	127	186	127	187	PF13855.9	LRR_8	1	60	61	37.26	1.9e-09	5.8e-13	1	1	CL0022
	>TraesCS6B02G193500.1	152	210	151	211	PF13855.9	LRR_8	2	60	61	44.67	9.2e-12	2.8e-15	1	0	CL0022
	>TraesCS6B02G193500.1	104	120	103	121	PF13516.9	LRR_6	2	18	24	12.42	0.14	4.4e-05	1	0	CL0022
	>TraesCS6B02G193500.1	150	164	149	166	PF13516.9	LRR_6	2	16	24	9.98	0.86	0.00026	1	1	CL0022
	>TraesCS6D02G161000.1	24	64	23	65	PF08263.15	LRRNT_2	2	40	41	22.69	9.9e-05	3e-08	1	0
	>TraesCS2A02G166900.1	127	184	127	186	PF13855.9	LRR_8	1	59	61	42.52	4.3e-11	1.3e-14	1	0	CL0022
	>TraesCS2A02G166900.1	38	78	37	78	PF08263.15	LRRNT_2	2	41	41	29.93	5.4e-07	1.7e-10	1	0
	>TraesCS5A02G363400.1	121	181	121	181	PF13855.9	LRR_8	1	61	61	32.69	5.1e-08	1.5e-11	1	1	CL0022
	>TraesCS5A02G363400.1	170	228	170	228	PF13855.9	LRR_8	2	61	61	33.18	3.6e-08	1.1e-11	1	0	CL0022
	>TraesCS5A02G363400.1	170	192	170	192	PF00560.36	LRR_1	1	23	23	10.4	0.94	0.00029	1	1	CL0022
	>TraesCS5A02G363400.1	32	73	30	73	PF08263.15	LRRNT_2	3	41	41	24.99	1.9e-05	5.8e-09	1	0
	>TraesCS7A02G390300.1	158	200	156	200	PF13855.9	LRR_8	19	61	61	29.23	6.1e-07	1.6e-10	1	0	CL0022
	>TraesCS2A02G202600.1	156	214	154	214	PF13855.9	LRR_8	3	61	61	33.32	3.2e-08	4.9e-12	1	0	CL0022
VI	>TraesCS2B02G607200.1	72	130	70	130	PF13855.9	LRR_8	3	61	61	27.69	1.9e-06	4.7e-10	1	0	CL0022
	>TraesCS2B02G607200.1	5	42	3	42	PF08263.15	LRRNT_2	5	41	41	38.91	8.4e-10	2.1e-13	1	0
	>TraesCS2A02G368700.1	108	167	107	167	PF13855.9	LRR_8	2	61	61	29.02	7.1e-07	2.2e-10	1	0	CL0022
	>TraesCS2A02G368700.1	39	79	38	79	PF08263.15	LRRNT_2	2	41	41	37.24	2.8e-09	8.6e-13	1	0
	>TraesCS2A02G368700.1	180	198	180	201	PF00560.36	LRR_1	1	19	23	10.19	1.1	0.00034	1	0	CL0022
	>TraesCS5D02G437000.1	181	240	181	240	PF13855.9	LRR_8	1	61	61	30.12	3.2e-07	8.2e-11	1	0	CL0022
	>TraesCS2B02G385900.1	106	165	105	165	PF13855.9	LRR_8	2	61	61	29.63	4.6e-07	1.4e-10	1	0	CL0022
	>TraesCS2B02G385900.1	37	77	36	77	PF08263.15	LRRNT_2	2	41	41	38.71	9.7e-10	3e-13	1	0
	>TraesCS2B02G385900.1	178	196	178	199	PF00560.36	LRR_1	1	19	23	10.18	1.1	0.00034	1	0	CL0022
	>TraesCS1B02G305200.1	29	69	28	69	PF08263.15	LRRNT_2	2	41	41	41.89	9.9e-11	1.5e-14	1	0
	>TraesCS3D02G151400.1	30	70	29	70	PF08263.15	LRRNT_2	2	41	41	39.96	4e-10	8.1e-14	1	0
	>TraesCS3D02G151400.1	98	156	96	156	PF13855.9	LRR_8	3	61	61	33.91	2.1e-08	4.3e-12	1	0	CL0022
	>TraesCS1D02G295800.1	29	69	28	69	PF08263.15	LRRNT_2	2	41	41	45.47	7.6e-12	1.2e-15	1	0
	>TraesCS3A02G270500.1	30	67	27	68	PF08263.15	LRRNT_2	4	40	41	37.65	2.1e-09	4.3e-13	1	0
	>TraesCS3A02G270500.1	95	154	94	154	PF13855.9	LRR_8	2	61	61	36.06	4.5e-09	9.2e-13	1	0	CL0022
	>TraesCS3A02G135400.1	30	70	29	70	PF08263.15	LRRNT_2	2	41	41	42.4	6.8e-11	1.4e-14	1	0
	>TraesCS3A02G135400.1	97	156	96	156	PF13855.9	LRR_8	2	61	61	35.18	8.5e-09	1.7e-12	1	0	CL0022
	>TraesCS4B02G075400.1	162	222	162	222	PF13855.9	LRR_8	1	61	61	36.83	2.6e-09	6.6e-13	1	0	CL0022
	>TraesCS4B02G075400.1	255	314	254	314	PF13855.9	LRR_8	2	61	61	34.04	1.9e-08	4.9e-12	1	0	CL0022
	>TraesCS4B02G075400.1	279	296	279	301	PF00560.36	LRR_1	1	18	23	12.85	0.15	3.8e-05	1	1	CL0022
	>TraesCS4D02G074100.1	162	222	162	222	PF13855.9	LRR_8	1	61	61	34.09	1.9e-08	4.7e-12	1	0	CL0022
	>TraesCS4D02G074100.1	256	314	254	314	PF13855.9	LRR_8	3	61	61	35.01	9.6e-09	2.4e-12	1	0	CL0022
	>TraesCS4D02G074100.1	279	297	279	301	PF00560.36	LRR_1	1	19	23	12.33	0.22	5.6e-05	1	1	CL0022
	>TraesCS5A02G184900.1	502	544	497	547	PF13855.9	LRR_8	15	58	61	29.9	3.8e-07	9.6e-11	1	0	CL0022
	>TraesCS2A02G580000.1	36	75	34	75	PF08263.15	LRRNT_2	3	41	41	44.19	1.9e-11	4.8e-15	1	0
	>TraesCS2A02G580000.1	105	163	103	163	PF13855.9	LRR_8	3	61	61	28.5	1e-06	2.6e-10	1	0	CL0022
	>TraesCS4A02G239600.1	162	222	162	222	PF13855.9	LRR_8	1	61	61	37.39	1.7e-09	4.4e-13	1	0	CL0022
	>TraesCS4A02G239600.1	256	314	254	314	PF13855.9	LRR_8	3	61	61	35.78	5.5e-09	1.4e-12	1	0	CL0022
	>TraesCS4A02G239600.1	279	297	279	301	PF00560.36	LRR_1	1	19	23	12.33	0.22	5.6e-05	1	1	CL0022
	>TraesCS1A02G296300.1	29	69	28	69	PF08263.15	LRRNT_2	2	41	41	42.68	5.6e-11	8.5e-15	1	0
	>TraesCS2D02G599300.1	38	77	36	77	PF08263.15	LRRNT_2	3	41	41	43.46	3.2e-11	8.1e-15	1	0
	>TraesCS2D02G599300.1	107	165	105	165	PF13855.9	LRR_8	3	61	61	27.69	1.8e-06	4.7e-10	1	0	CL0022
	>TraesCS2A02G243400.1	171	214	170	214	PF13855.9	LRR_8	18	61	61	32.08	7.9e-08	2e-11	1	0	CL0022
	>TraesCS5B02G431000.1	181	240	181	240	PF13855.9	LRR_8	1	61	61	29.4	5.4e-07	1.4e-10	1	0	CL0022
	>TraesCS3D02G270300.1	94	154	91	154	PF13855.9	LRR_8	1	61	61	38.55	7.5e-10	1.5e-13	1	0	CL0022
	>TraesCS3D02G270300.1	30	67	27	68	PF08263.15	LRRNT_2	4	40	41	35.15	1.3e-08	2.6e-12	1	0
	>TraesCS2B02G270100.1	174	217	173	217	PF13855.9	LRR_8	18	61	61	32.05	8e-08	2e-11	1	0	CL0022
	>TraesCS3B02G304300.1	94	154	94	154	PF13855.9	LRR_8	1	61	61	39.4	4.1e-10	8.3e-14	1	0	CL0022
	>TraesCS3B02G304300.1	30	67	27	68	PF08263.15	LRRNT_2	4	40	41	36.82	3.8e-09	7.7e-13	1	0
	>TraesCS3B02G169200.1	30	70	29	70	PF08263.15	LRRNT_2	2	41	41	39.96	4e-10	8.1e-14	1	0
	>TraesCS3B02G169200.1	98	156	96	156	PF13855.9	LRR_8	3	61	61	33.91	2.1e-08	4.3e-12	1	0	CL0022
	>TraesCS5A02G428900.1	181	240	178	240	PF13855.9	LRR_8	1	61	61	30.22	3e-07	7.6e-11	1	0	CL0022
VII	>TraesCS7B02G275700.1	62	120	59	120	PF13855.9	LRR_8	4	61	61	31.53	1.2e-07	3.6e-11	1	0	CL0022
	>TraesCS7B02G275700.1	130	186	130	187	PF13855.9	LRR_8	1	60	61	32.46	6e-08	1.8e-11	1	0	CL0022
	>TraesCS7B02G275700.1	152	211	152	211	PF13855.9	LRR_8	1	61	61	30.08	3.3e-07	1e-10	1	1	CL0022
	>TraesCS5D02G190000.1.cds1	117	176	116	176	PF13855.9	LRR_8	2	61	61	28.21	1.3e-06	3.9e-10	1	0	CL0022
	>TraesCS5D02G126100.1	212	271	211	271	PF13855.9	LRR_8	2	61	61	37.34	1.8e-09	5.5e-13	1	0	CL0022
	>TraesCS5D02G126100.1	399	458	399	459	PF13855.9	LRR_8	1	60	61	28.63	9.4e-07	2.9e-10	1	0	CL0022
	>TraesCS5D02G126100.1	520	577	517	577	PF13855.9	LRR_8	4	61	61	36.19	4.1e-09	1.2e-12	1	0	CL0022
	>TraesCS5D02G126100.1	260	281	260	282	PF00560.36	LRR_1	1	22	23	11.18	0.52	0.00016	1	1	CL0022
	>TraesCS5D02G126100.1	543	564	542	564	PF00560.36	LRR_1	2	23	23	10.73	0.73	0.00022	1	1	CL0022
	>TraesCS3B02G376200.1	190	227	183	228	PF13855.9	LRR_8	23	60	61	27.78	1.7e-06	6.2e-10	1	0	CL0022
	>TraesCS3B02G376200.1	456	515	455	515	PF13855.9	LRR_8	2	61	61	30.57	2.3e-07	8.3e-11	1	0	CL0022
	>TraesCS3B02G376200.1	193	211	193	216	PF00560.36	LRR_1	1	19	23	10.27	1	0.00037	1	1	CL0022
	>TraesCS3B02G376200.1	242	262	242	263	PF00560.36	LRR_1	2	22	23	11	0.6	0.00021	1	0	CL0022
	>TraesCS3B02G376200.1	289	311	289	311	PF00560.36	LRR_1	1	23	23	10.21	1.1	0.00038	1	0	CL0022
	>TraesCS3B02G376200.1	453	469	453	471	PF13516.9	LRR_6	1	17	24	13.16	0.083	2.9e-05	1	1	CL0022
	>TraesCS3B02G376200.1	28	66	26	66	PF08263.15	LRRNT_2	3	41	41	39.24	6.7e-10	2.4e-13	1	0
	>TraesCS5B02G116500.1	209	268	208	268	PF13855.9	LRR_8	2	61	61	37.1	2.1e-09	6.5e-13	1	0	CL0022
	>TraesCS5B02G116500.1	396	455	396	456	PF13855.9	LRR_8	1	60	61	28.04	1.4e-06	4.4e-10	1	0	CL0022
	>TraesCS5B02G116500.1	518	574	517	574	PF13855.9	LRR_8	5	61	61	37.03	2.2e-09	6.9e-13	1	0	CL0022
	>TraesCS5B02G116500.1	257	278	257	279	PF00560.36	LRR_1	1	22	23	11.82	0.32	9.8e-05	1	1	CL0022
	>TraesCS5B02G116500.1	540	561	539	561	PF00560.36	LRR_1	2	23	23	10.74	0.73	0.00022	1	1	CL0022
	>TraesCS4B02G169900.1	149	206	147	206	PF13855.9	LRR_8	3	61	61	29.39	5.4e-07	2.2e-10	1	0	CL0022
	>TraesCS4B02G169900.1	269	325	266	326	PF13855.9	LRR_8	4	60	61	34.84	1.1e-08	4.4e-12	1	0	CL0022
	>TraesCS4B02G169900.1	481	540	480	540	PF13855.9	LRR_8	2	61	61	33.09	3.8e-08	1.6e-11	1	0	CL0022
	>TraesCS4B02G169900.1	219	239	219	241	PF00560.36	LRR_1	1	21	23	9.6	1.7	0.0007	1	0	CL0022
	>TraesCS4B02G169900.1	291	313	291	313	PF00560.36	LRR_1	1	23	23	11.79	0.33	0.00013	1	1	CL0022
	>TraesCS4B02G169900.1	315	337	315	337	PF00560.36	LRR_1	1	23	23	9.92	1.3	0.00055	1	1	CL0022
	>TraesCS4B02G169900.1	411	429	410	432	PF00560.36	LRR_1	2	20	23	9.54	1.8	0.00073	1	0	CL0022
	>TraesCS4B02G169900.1	482	503	481	503	PF00560.36	LRR_1	2	23	23	9.61	1.7	0.00069	1	1	CL0022
	>TraesCS4B02G169900.1	196	209	193	209	PF13516.9	LRR_6	5	18	24	9.42	1.3	0.00053	1	1	CL0022
	>TraesCS4B02G169900.1	291	305	289	306	PF13516.9	LRR_6	4	18	24	8.72	2.2	0.0009	1	1	CL0022
	>TraesCS4B02G169900.1	482	494	478	496	PF13516.9	LRR_6	5	17	24	10.38	0.64	0.00026	1	1	CL0022
	>TraesCS4B02G169900.1	31	70	30	70	PF08263.15	LRRNT_2	2	41	41	35.36	1.1e-08	4.4e-12	1	0
	>TraesCS7D02G370700.1	62	120	59	120	PF13855.9	LRR_8	4	61	61	31.64	1.1e-07	3.3e-11	1	0	CL0022
	>TraesCS7D02G370700.1	130	186	130	187	PF13855.9	LRR_8	1	60	61	32.58	5.5e-08	1.7e-11	1	0	CL0022
	>TraesCS7D02G370700.1	152	211	152	211	PF13855.9	LRR_8	1	61	61	31.77	9.8e-08	3e-11	1	1	CL0022
	>TraesCS3D02G502600.1	189	249	189	249	PF13855.9	LRR_8	1	61	61	32.28	6.8e-08	2.4e-11	1	0	CL0022
	>TraesCS3D02G502600.1	259	321	259	321	PF13855.9	LRR_8	1	61	61	30.21	3e-07	1.1e-10	1	0	CL0022
	>TraesCS3D02G502600.1	383	441	381	441	PF13855.9	LRR_8	3	61	61	36.89	2.5e-09	8.8e-13	1	1	CL0022
	>TraesCS3D02G502600.1	407	465	405	465	PF13855.9	LRR_8	3	61	61	40.03	2.6e-10	9.3e-14	1	0	CL0022
	>TraesCS3D02G502600.1	454	513	453	513	PF13855.9	LRR_8	2	61	61	29.5	5e-07	1.8e-10	1	1	CL0022
	>TraesCS3D02G502600.1	238	257	238	259	PF00560.36	LRR_1	1	20	23	10.07	1.2	0.00043	1	1	CL0022
	>TraesCS3D02G502600.1	334	352	334	371	PF00560.36	LRR_1	1	19	23	9.53	1.8	0.00064	1	1	CL0022
	>TraesCS3D02G502600.1	407	426	406	428	PF00560.36	LRR_1	2	21	23	9.37	2	0.00073	1	1	CL0022
	>TraesCS3D02G502600.1	526	543	526	546	PF00560.36	LRR_1	1	17	23	9.96	1.3	0.00047	1	0	CL0022
	>TraesCS3D02G502600.1	333	346	331	348	PF13516.9	LRR_6	3	16	24	9.33	1.4	0.0005	1	0	CL0022
	>TraesCS3D02G502600.1	120	159	119	159	PF08263.15	LRRNT_2	2	41	41	35.79	8e-09	2.8e-12	1	0
	>TraesCS2A02G397200.1.cds1	240	298	238	298	PF13855.9	LRR_8	3	61	61	32.72	5e-08	1.8e-11	1	0	CL0022
	>TraesCS2A02G397200.1.cds1	337	396	336	396	PF13855.9	LRR_8	2	61	61	30.74	2.1e-07	7.4e-11	1	0	CL0022
	>TraesCS2A02G397200.1.cds1	458	515	456	516	PF13855.9	LRR_8	3	60	61	29.22	6.1e-07	2.2e-10	1	1	CL0022
	>TraesCS2A02G397200.1.cds1	553	613	553	613	PF13855.9	LRR_8	1	61	61	27.86	1.6e-06	5.8e-10	1	0	CL0022
	>TraesCS2A02G397200.1.cds1	623	661	621	661	PF13855.9	LRR_8	23	61	61	28.3	1.2e-06	4.3e-10	1	0	CL0022
	>TraesCS2A02G397200.1.cds1	674	733	673	733	PF13855.9	LRR_8	2	61	61	40.69	1.6e-10	5.8e-14	1	0	CL0022
	>TraesCS2A02G397200.1.cds1	481	520	481	526	PF12799.10	LRR_4	2	38	43	30.56	3.5e-07	1.3e-10	1	0	CL0022
	>TraesCS2A02G397200.1.cds1	698	733	697	740	PF12799.10	LRR_4	2	38	43	27.42	3.4e-06	1.2e-09	1	1	CL0022
	>TraesCS2A02G397200.1.cds1	626	648	626	648	PF00560.36	LRR_1	1	23	23	11.58	0.38	0.00014	1	1	CL0022
	>TraesCS2A02G397200.1.cds1	698	717	698	719	PF00560.36	LRR_1	1	20	23	9.66	1.6	0.00058	1	1	CL0022
	>TraesCS2A02G397200.1.cds1	623	639	623	641	PF13516.9	LRR_6	1	17	24	12.24	0.16	5.8e-05	1	1	CL0022
	>TraesCS2A02G397200.1.cds1	697	712	695	718	PF13516.9	LRR_6	3	18	24	13.09	0.087	3.1e-05	1	1	CL0022
	>TraesCS2A02G397200.1.cds1	50	88	48	89	PF08263.15	LRRNT_2	3	40	41	38.14	1.5e-09	5.2e-13	1	0
	>TraesCS4D02G317100.1	127	188	127	188	PF13855.9	LRR_8	1	61	61	32.82	4.6e-08	1.6e-11	1	0	CL0022
	>TraesCS4D02G317100.1	397	453	395	453	PF13855.9	LRR_8	5	61	61	32.31	6.7e-08	2.4e-11	1	0	CL0022
	>TraesCS4D02G317100.1	35	74	33	74	PF08263.15	LRRNT_2	3	41	41	42.53	6.2e-11	2.2e-14	1	0
	>TraesCS4D02G317100.1	391	407	391	409	PF13516.9	LRR_6	1	17	24	9.05	1.7	0.00062	1	1	CL0022
	>TraesCS3D02G337800.1	192	229	184	230	PF13855.9	LRR_8	23	60	61	27.82	1.7e-06	6e-10	1	0	CL0022
	>TraesCS3D02G337800.1	458	517	457	517	PF13855.9	LRR_8	2	61	61	30.57	2.3e-07	8.3e-11	1	0	CL0022
	>TraesCS3D02G337800.1	195	213	195	218	PF00560.36	LRR_1	1	19	23	10.26	1	0.00037	1	1	CL0022
	>TraesCS3D02G337800.1	244	264	244	265	PF00560.36	LRR_1	2	22	23	10.99	0.6	0.00021	1	0	CL0022
	>TraesCS3D02G337800.1	291	313	291	313	PF00560.36	LRR_1	1	23	23	10.21	1.1	0.00039	1	0	CL0022
	>TraesCS3D02G337800.1	455	471	455	473	PF13516.9	LRR_6	1	17	24	13.16	0.083	3e-05	1	1	CL0022
	>TraesCS3D02G337800.1	30	68	28	68	PF08263.15	LRRNT_2	3	41	41	39.3	6.4e-10	2.3e-13	1	0
	>TraesCS3A02G142200.1	281	339	279	339	PF13855.9	LRR_8	3	61	61	28.14	1.3e-06	4.1e-10	1	0	CL0022
	>TraesCS3A02G142200.1	327	386	327	387	PF13855.9	LRR_8	1	60	61	27.19	2.6e-06	8.1e-10	1	1	CL0022
	>TraesCS2B02G415500.1.cds1	238	296	236	296	PF13855.9	LRR_8	3	61	61	32.73	4.9e-08	1.8e-11	1	0	CL0022
	>TraesCS2B02G415500.1.cds1	335	394	334	394	PF13855.9	LRR_8	2	61	61	30.74	2.1e-07	7.4e-11	1	0	CL0022
	>TraesCS2B02G415500.1.cds1	456	513	454	514	PF13855.9	LRR_8	3	60	61	33.76	2.4e-08	8.4e-12	1	0	CL0022
	>TraesCS2B02G415500.1.cds1	621	659	613	659	PF13855.9	LRR_8	23	61	61	31.16	1.5e-07	5.4e-11	1	0	CL0022
	>TraesCS2B02G415500.1.cds1	672	731	671	731	PF13855.9	LRR_8	2	61	61	38.04	1.1e-09	3.9e-13	1	0	CL0022
	>TraesCS2B02G415500.1.cds1	479	518	478	524	PF12799.10	LRR_4	2	38	43	31.48	1.8e-07	6.4e-11	1	1	CL0022
	>TraesCS2B02G415500.1.cds1	600	637	599	645	PF12799.10	LRR_4	2	36	43	28.5	1.6e-06	5.6e-10	1	1	CL0022
	>TraesCS2B02G415500.1.cds1	696	731	695	738	PF12799.10	LRR_4	2	38	43	27.43	3.4e-06	1.2e-09	1	1	CL0022
	>TraesCS2B02G415500.1.cds1	479	501	479	501	PF00560.36	LRR_1	1	23	23	10.09	1.2	0.00042	1	1	CL0022
	>TraesCS2B02G415500.1.cds1	504	525	503	525	PF00560.36	LRR_1	2	23	23	10.23	1.1	0.00038	1	1	CL0022
	>TraesCS2B02G415500.1.cds1	624	645	624	646	PF00560.36	LRR_1	1	22	23	10.13	1.1	0.00041	1	1	CL0022
	>TraesCS2B02G415500.1.cds1	649	669	648	670	PF00560.36	LRR_1	2	22	23	11.1	0.55	0.0002	1	1	CL0022
	>TraesCS2B02G415500.1.cds1	696	715	696	717	PF00560.36	LRR_1	1	20	23	9.67	1.6	0.00058	1	1	CL0022
	>TraesCS2B02G415500.1.cds1	621	637	621	638	PF13516.9	LRR_6	1	17	24	11.93	0.2	7.3e-05	1	1	CL0022
	>TraesCS2B02G415500.1.cds1	695	710	693	716	PF13516.9	LRR_6	3	18	24	13.1	0.087	3.1e-05	1	1	CL0022
	>TraesCS2B02G415500.1.cds1	50	88	48	89	PF08263.15	LRRNT_2	3	40	41	39.02	7.8e-10	2.8e-13	1	0
	>TraesCS3A02G344300.1	382	441	381	441	PF13855.9	LRR_8	2	61	61	28.67	9.1e-07	3.2e-10	1	0	CL0022
	>TraesCS3A02G344300.1	168	188	168	189	PF00560.36	LRR_1	2	22	23	11.12	0.54	0.00019	1	0	CL0022
	>TraesCS3A02G344300.1	215	237	215	237	PF00560.36	LRR_1	1	23	23	10.34	0.98	0.00035	1	0	CL0022
	>TraesCS3A02G344300.1	379	395	379	397	PF13516.9	LRR_6	1	17	24	13.18	0.081	2.9e-05	1	1	CL0022
	>TraesCS3A02G344300.1	38	68	36	68	PF08263.15	LRRNT_2	11	41	41	27.58	2.9e-06	1e-09	1	0
	>TraesCS4A02G135200.1	149	206	147	206	PF13855.9	LRR_8	3	61	61	33.41	3e-08	1.2e-11	1	0	CL0022
	>TraesCS4A02G135200.1	243	302	242	302	PF13855.9	LRR_8	2	61	61	33.55	2.7e-08	1.1e-11	1	1	CL0022
	>TraesCS4A02G135200.1	269	325	263	326	PF13855.9	LRR_8	4	60	61	34.81	1.1e-08	4.5e-12	1	0	CL0022
	>TraesCS4A02G135200.1	459	516	456	516	PF13855.9	LRR_8	4	61	61	31.66	1.1e-07	4.3e-11	1	0	CL0022
	>TraesCS4A02G135200.1	219	239	219	241	PF00560.36	LRR_1	1	21	23	9.6	1.7	0.0007	1	0	CL0022
	>TraesCS4A02G135200.1	291	313	291	313	PF00560.36	LRR_1	1	23	23	11.79	0.33	0.00013	1	1	CL0022
	>TraesCS4A02G135200.1	315	337	315	337	PF00560.36	LRR_1	1	23	23	9.93	1.3	0.00055	1	1	CL0022
	>TraesCS4A02G135200.1	411	429	410	432	PF00560.36	LRR_1	2	20	23	9.54	1.8	0.00073	1	0	CL0022
	>TraesCS4A02G135200.1	482	503	481	503	PF00560.36	LRR_1	2	23	23	11.43	0.43	0.00018	1	1	CL0022
	>TraesCS4A02G135200.1	196	209	193	209	PF13516.9	LRR_6	5	18	24	10.12	0.78	0.00032	1	1	CL0022
	>TraesCS4A02G135200.1	291	305	289	306	PF13516.9	LRR_6	4	18	24	8.72	2.2	0.00089	1	1	CL0022
	>TraesCS4A02G135200.1	482	495	478	501	PF13516.9	LRR_6	5	18	24	8.72	2.2	0.00089	1	1	CL0022
	>TraesCS4A02G135200.1	31	70	30	70	PF08263.15	LRRNT_2	2	41	41	35.36	1.1e-08	4.4e-12	1	0
	>TraesCS5B02G183000.1.cds1	119	178	118	178	PF13855.9	LRR_8	2	61	61	28.16	1.3e-06	4e-10	1	0	CL0022
	>TraesCS3A02G495400.1	103	162	103	163	PF13855.9	LRR_8	1	60	61	30.24	2.9e-07	1.1e-10	1	0	CL0022
	>TraesCS3A02G495400.1	173	235	173	235	PF13855.9	LRR_8	1	61	61	30.58	2.3e-07	8.2e-11	1	0	CL0022
	>TraesCS3A02G495400.1	296	355	295	355	PF13855.9	LRR_8	2	61	61	36.83	2.6e-09	9.2e-13	1	0	CL0022
	>TraesCS3A02G495400.1	321	379	321	379	PF13855.9	LRR_8	3	61	61	35.26	8e-09	2.9e-12	1	1	CL0022
	>TraesCS3A02G495400.1	368	427	367	427	PF13855.9	LRR_8	2	61	61	28.75	8.6e-07	3.1e-10	1	0	CL0022
	>TraesCS3A02G495400.1	248	266	248	292	PF00560.36	LRR_1	1	19	23	9.72	1.6	0.00056	1	1	CL0022
	>TraesCS3A02G495400.1	321	340	320	342	PF00560.36	LRR_1	2	21	23	9.61	1.7	0.00061	1	1	CL0022
	>TraesCS3A02G495400.1	247	260	245	262	PF13516.9	LRR_6	3	16	24	9.33	1.4	0.0005	1	0	CL0022
	>TraesCS3A02G495400.1	34	73	33	73	PF08263.15	LRRNT_2	2	41	41	35.91	7.3e-09	2.6e-12	1	0
	>TraesCS5A02G185000.1.cds1	171	229	170	230	PF13855.9	LRR_8	2	60	61	36.29	3.8e-09	1.2e-12	1	0	CL0022
	>TraesCS5A02G185000.1.cds1	195	254	194	254	PF13855.9	LRR_8	2	61	61	27.64	1.9e-06	5.9e-10	1	1	CL0022
	>TraesCS4B02G320600.1	126	187	126	187	PF13855.9	LRR_8	1	61	61	30.72	2.1e-07	7.4e-11	1	0	CL0022
	>TraesCS4B02G320600.1	396	452	392	452	PF13855.9	LRR_8	5	61	61	32.96	4.2e-08	1.5e-11	1	0	CL0022
	>TraesCS4B02G320600.1	34	73	32	73	PF08263.15	LRRNT_2	3	41	41	42.67	5.6e-11	2e-14	1	0
	>TraesCS4B02G320600.1	390	406	390	408	PF13516.9	LRR_6	1	17	24	9.05	1.7	0.00061	1	1	CL0022
	>TraesCS2D02G395000.1.cds1	190	251	190	251	PF13855.9	LRR_8	1	61	61	28.28	1.2e-06	4.3e-10	1	1	CL0022
	>TraesCS2D02G395000.1.cds1	241	299	239	299	PF13855.9	LRR_8	3	61	61	32.67	5.1e-08	1.8e-11	1	0	CL0022
	>TraesCS2D02G395000.1.cds1	338	397	337	397	PF13855.9	LRR_8	2	61	61	30.73	2.1e-07	7.4e-11	1	0	CL0022
	>TraesCS2D02G395000.1.cds1	459	516	457	517	PF13855.9	LRR_8	3	60	61	29.17	6.4e-07	2.3e-10	1	1	CL0022
	>TraesCS2D02G395000.1.cds1	554	614	554	614	PF13855.9	LRR_8	1	61	61	27.85	1.6e-06	5.9e-10	1	0	CL0022
	>TraesCS2D02G395000.1.cds1	624	662	616	662	PF13855.9	LRR_8	23	61	61	30.58	2.3e-07	8.2e-11	1	0	CL0022
	>TraesCS2D02G395000.1.cds1	675	734	674	734	PF13855.9	LRR_8	2	61	61	38.04	1.1e-09	3.9e-13	1	0	CL0022
	>TraesCS2D02G395000.1.cds1	482	521	482	527	PF12799.10	LRR_4	2	38	43	30.56	3.5e-07	1.3e-10	1	0	CL0022
	>TraesCS2D02G395000.1.cds1	603	642	602	648	PF12799.10	LRR_4	2	38	43	30.19	4.6e-07	1.6e-10	1	1	CL0022
	>TraesCS2D02G395000.1.cds1	699	734	698	741	PF12799.10	LRR_4	2	38	43	27.43	3.4e-06	1.2e-09	1	1	CL0022
	>TraesCS2D02G395000.1.cds1	627	649	627	649	PF00560.36	LRR_1	1	23	23	12.38	0.21	7.5e-05	1	1	CL0022
	>TraesCS2D02G395000.1.cds1	652	672	651	673	PF00560.36	LRR_1	2	22	23	11.1	0.55	0.0002	1	1	CL0022
	>TraesCS2D02G395000.1.cds1	699	718	699	720	PF00560.36	LRR_1	1	20	23	9.66	1.6	0.00058	1	1	CL0022
	>TraesCS2D02G395000.1.cds1	624	640	624	642	PF13516.9	LRR_6	1	17	24	12.22	0.17	5.9e-05	1	1	CL0022
	>TraesCS2D02G395000.1.cds1	698	713	696	719	PF13516.9	LRR_6	3	18	24	13.09	0.087	3.1e-05	1	1	CL0022
	>TraesCS2D02G395000.1.cds1	51	89	49	90	PF08263.15	LRRNT_2	3	40	41	38.14	1.5e-09	5.2e-13	1	0
	>TraesCS3D02G145100.1	137	190	135	195	PF13855.9	LRR_8	3	56	61	28.44	1.1e-06	3.8e-10	1	0	CL0022
	>TraesCS3D02G145100.1	281	339	279	339	PF13855.9	LRR_8	3	61	61	27.44	2.2e-06	7.9e-10	1	0	CL0022
	>TraesCS3D02G145100.1	29	61	18	61	PF08263.15	LRRNT_2	4	41	41	19.85	0.00076	2.7e-07	1	0
	>TraesCS4D02G172000.1	149	206	147	206	PF13855.9	LRR_8	3	61	61	29.51	5e-07	2e-10	1	1	CL0022
	>TraesCS4D02G172000.1	171	230	170	230	PF13855.9	LRR_8	2	61	61	31.44	1.2e-07	5.1e-11	1	0	CL0022
	>TraesCS4D02G172000.1	243	302	242	302	PF13855.9	LRR_8	2	61	61	33.32	3.2e-08	1.3e-11	1	1	CL0022
	>TraesCS4D02G172000.1	270	325	267	326	PF13855.9	LRR_8	5	60	61	34.67	1.2e-08	5e-12	1	0	CL0022
	>TraesCS4D02G172000.1	481	540	480	540	PF13855.9	LRR_8	2	61	61	36.25	3.9e-09	1.6e-12	1	0	CL0022
	>TraesCS4D02G172000.1	219	239	219	241	PF00560.36	LRR_1	1	21	23	9.6	1.7	0.0007	1	1	CL0022
	>TraesCS4D02G172000.1	291	313	291	313	PF00560.36	LRR_1	1	23	23	11.79	0.33	0.00013	1	1	CL0022
	>TraesCS4D02G172000.1	315	337	315	337	PF00560.36	LRR_1	1	23	23	9.93	1.3	0.00055	1	1	CL0022
	>TraesCS4D02G172000.1	411	429	410	432	PF00560.36	LRR_1	2	20	23	9.54	1.8	0.00073	1	0	CL0022
	>TraesCS4D02G172000.1	196	209	193	209	PF13516.9	LRR_6	5	18	24	10.43	0.62	0.00025	1	1	CL0022
	>TraesCS4D02G172000.1	291	305	289	306	PF13516.9	LRR_6	4	18	24	8.72	2.2	0.00089	1	1	CL0022
	>TraesCS4D02G172000.1	482	494	478	496	PF13516.9	LRR_6	5	17	24	10.39	0.64	0.00026	1	1	CL0022
	>TraesCS4D02G172000.1	31	70	30	70	PF08263.15	LRRNT_2	2	41	41	35.36	1.1e-08	4.4e-12	1	0
	>TraesCS5A02G491400.1	127	188	127	188	PF13855.9	LRR_8	1	61	61	30.72	2.1e-07	7.4e-11	1	0	CL0022
	>TraesCS5A02G491400.1	35	74	33	74	PF08263.15	LRRNT_2	3	41	41	42.95	4.6e-11	1.6e-14	1	0
	>TraesCS5A02G491400.1	391	407	391	409	PF13516.9	LRR_6	1	17	24	9.05	1.7	0.00062	1	0	CL0022
VIII	>TraesCS1A02G304200.1	28	64	27	64	PF08263.15	LRRNT_2	2	41	41	23.74	4.6e-05	1.2e-08	1	0
	>TraesCS3D02G335600.1	151	210	150	210	PF13855.9	LRR_8	2	61	61	27.59	2e-06	6.1e-10	1	0	CL0022
	>TraesCS3D02G335600.1	294	342	293	351	PF13855.9	LRR_8	2	51	61	30.52	2.4e-07	7.4e-11	1	0	CL0022
	>TraesCS3D02G335600.1	33	69	30	70	PF08263.15	LRRNT_2	4	40	41	29.96	5.3e-07	1.6e-10	1	0
	>TraesCS3D02G335600.1	294	316	294	316	PF00560.36	LRR_1	1	23	23	9.81	1.5	0.00045	1	1	CL0022
	>TraesCS1B02G314700.1	28	63	27	64	PF08263.15	LRRNT_2	2	40	41	21.16	0.0003	9.1e-08	1	0
	>TraesCS1D02G303700.1	28	64	27	64	PF08263.15	LRRNT_2	2	41	41	25.62	1.2e-05	3.7e-09	1	0
	>TraesCS2D02G428900.1	34	72	33	72	PF08263.15	LRRNT_2	2	41	41	24.37	2.9e-05	7.5e-09	1	0
	>TraesCS3A02G340100.1	26	63	25	63	PF08263.15	LRRNT_2	2	41	41	30.34	4e-07	8.2e-11	1	0
	>TraesCS3B02G373900.1	151	210	150	210	PF13855.9	LRR_8	2	61	61	28.81	8.2e-07	2.5e-10	1	0	CL0022
	>TraesCS3B02G373900.1	294	339	293	351	PF13855.9	LRR_8	2	48	61	30.15	3.2e-07	9.7e-11	1	0	CL0022
	>TraesCS3B02G373900.1	33	69	30	70	PF08263.15	LRRNT_2	4	40	41	29.2	9.1e-07	2.8e-10	1	0
	>TraesCS3B02G373900.1	294	316	294	316	PF00560.36	LRR_1	1	23	23	9.81	1.5	0.00045	1	1	CL0022
	>TraesCS7A02G130100.1	151	211	151	211	PF13855.9	LRR_8	1	61	61	29.5	5e-07	1.3e-10	1	0	CL0022
	>TraesCS7A02G130100.1	272	330	271	330	PF13855.9	LRR_8	2	61	61	33.14	3.7e-08	9.4e-12	1	0	CL0022
	>TraesCS7A02G130100.1	33	69	30	70	PF08263.15	LRRNT_2	4	40	41	29.37	8.1e-07	2.1e-10	1	0
	>TraesCS1D02G302000.1	30	68	29	69	PF08263.15	LRRNT_2	2	40	41	34.78	1.6e-08	4.2e-12	1	0
	>TraesCS3B02G459200.1	131	190	130	190	PF13855.9	LRR_8	2	61	61	27.68	1.9e-06	4.7e-10	1	0	CL0022
	>TraesCS3D02G333600.1	26	63	25	63	PF08263.15	LRRNT_2	2	41	41	30.84	2.8e-07	7.1e-11	1	0
	>TraesCS3D02G542300.1	151	211	151	211	PF13855.9	LRR_8	1	61	61	28.23	1.2e-06	3.2e-10	1	0	CL0022
	>TraesCS3D02G542300.1	294	330	287	330	PF13855.9	LRR_8	25	61	61	28.78	8.4e-07	2.1e-10	1	0	CL0022
	>TraesCS3D02G542300.1	32	68	29	69	PF08263.15	LRRNT_2	4	40	41	32.03	1.2e-07	3e-11	1	0
	>TraesCS7D02G129500.1	151	211	151	211	PF13855.9	LRR_8	1	61	61	29.34	5.7e-07	1.4e-10	1	0	CL0022
	>TraesCS7D02G129500.1	294	330	289	330	PF13855.9	LRR_8	25	61	61	30.85	1.9e-07	4.8e-11	1	0	CL0022
	>TraesCS7D02G129500.1	33	69	30	70	PF08263.15	LRRNT_2	4	40	41	29.2	9.2e-07	2.3e-10	1	0
	>TraesCS3A02G341800.1	295	340	294	351	PF13855.9	LRR_8	2	48	61	30.87	1.9e-07	4.8e-11	1	0	CL0022
	>TraesCS3A02G341800.1	34	70	31	71	PF08263.15	LRRNT_2	4	40	41	32.34	9.5e-08	2.4e-11	1	0
	>TraesCS3A02G341900.1	294	342	293	351	PF13855.9	LRR_8	2	51	61	30.6	2.3e-07	7e-11	1	0	CL0022
	>TraesCS3A02G341900.1	33	69	30	70	PF08263.15	LRRNT_2	4	40	41	29.2	9.1e-07	2.8e-10	1	0
	>TraesCS3A02G341900.1	294	316	294	316	PF00560.36	LRR_1	1	23	23	9.81	1.5	0.00045	1	1	CL0022
	>TraesCS2A02G418400.1	302	362	298	362	PF13855.9	LRR_8	2	61	61	27.21	2.6e-06	6.6e-10	1	0	CL0022
	>TraesCS2A02G431100.1	34	72	33	72	PF08263.15	LRRNT_2	2	41	41	24.82	2.1e-05	5.4e-09	1	0
	>TraesCS7B02G030400.1	151	211	151	211	PF13855.9	LRR_8	1	61	61	30	3.5e-07	8.9e-11	1	0	CL0022
	>TraesCS7B02G030400.1	294	330	289	330	PF13855.9	LRR_8	25	61	61	30.85	1.9e-07	4.8e-11	1	0	CL0022
	>TraesCS7B02G030400.1	33	69	30	70	PF08263.15	LRRNT_2	4	40	41	29.2	9.1e-07	2.3e-10	1	0
	>TraesCS3B02G602700.1	147	207	147	207	PF13855.9	LRR_8	1	61	61	28.24	1.2e-06	3.2e-10	1	0	CL0022
	>TraesCS3B02G602700.1	290	326	283	326	PF13855.9	LRR_8	25	61	61	28.79	8.4e-07	2.1e-10	1	0	CL0022
	>TraesCS3B02G602700.1	28	64	25	65	PF08263.15	LRRNT_2	4	40	41	32.04	1.2e-07	3e-11	1	0
	>TraesCS3B02G371600.1	238	295	237	296	PF13855.9	LRR_8	2	60	61	27.46	2.2e-06	5.5e-10	1	0	CL0022
	>TraesCS3B02G371600.1	24	59	23	59	PF08263.15	LRRNT_2	2	41	41	22.24	0.00014	3.5e-08	1	0
	>TraesCS1B02G312800.1	148	207	147	207	PF13855.9	LRR_8	2	61	61	28.55	9.9e-07	2.5e-10	1	0	CL0022
	>TraesCS1B02G312800.1	30	68	29	69	PF08263.15	LRRNT_2	2	40	41	34.2	2.5e-08	6.4e-12	1	0
	>TraesCS3B02G371700.1	26	63	25	63	PF08263.15	LRRNT_2	2	41	41	30.34	4e-07	1e-10	1	0
IX	>TraesCS4D02G050200.1	104	161	103	162	PF13855.9	LRR_8	2	60	61	29.39	5.4e-07	1.9e-10	1	0	CL0022
	>TraesCS4D02G050200.1	45	76	42	76	PF08263.15	LRRNT_2	4	41	41	24.78	2.2e-05	7.8e-09	1	0
	>TraesCS4D02G050200.1	341	376	337	376	PF08263.15	LRRNT_2	5	41	41	6.9	8.5	0.003	1	0
	>TraesCS4D02G163300.1	38	58	24	59	PF08263.15	LRRNT_2	19	40	41	12.04	0.21	6.4e-05	1	0
	>TraesCS4D02G163300.1	329	362	327	362	PF08263.15	LRRNT_2	7	41	41	17.22	0.0051	1.5e-06	1	0
	>TraesCSU02G035900.1	31	72	29	72	PF08263.15	LRRNT_2	3	41	41	16.46	0.0087	1.8e-06	1	0
	>TraesCSU02G035900.1	182	218	179	218	PF08263.15	LRRNT_2	4	41	41	26.26	7.6e-06	1.5e-09	1	0
	>TraesCS2B02G602000.1	32	69	30	69	PF08263.15	LRRNT_2	3	41	41	19.13	0.0013	3.3e-07	1	0
	>TraesCS2B02G602000.1	338	374	335	374	PF08263.15	LRRNT_2	4	41	41	27.2	3.8e-06	9.8e-10	1	0
	>TraesCS2D02G595000.1	30	67	28	67	PF08263.15	LRRNT_2	3	41	41	19.13	0.0013	3.9e-07	1	0
	>TraesCS2D02G595000.1	336	372	333	372	PF08263.15	LRRNT_2	4	41	41	27.2	3.8e-06	1.2e-09	1	0
	>TraesCS4B02G049800.1	405	441	395	441	PF13855.9	LRR_8	25	61	61	27.16	2.7e-06	9.6e-10	1	0	CL0022
	>TraesCS4B02G049800.1	40	76	39	76	PF08263.15	LRRNT_2	2	41	41	33.09	5.5e-08	2e-11	1	0
	>TraesCS4B02G049800.1	343	378	339	378	PF08263.15	LRRNT_2	5	41	41	5.26	28	0.0098	1	0
	>TraesCS4A02G147700.1	38	58	23	59	PF08263.15	LRRNT_2	19	40	41	12.83	0.12	3.6e-05	1	0
	>TraesCS4A02G147700.1	329	362	327	362	PF08263.15	LRRNT_2	7	41	41	17.17	0.0052	1.6e-06	1	0
X	>TraesCS6D02G116100.1.cds1	325	385	324	385	PF13855.9	LRR_8	2	61	61	28.48	1e-06	3.7e-10	1	0	CL0022
	>TraesCS6D02G116100.1.cds1	559	616	559	616	PF13855.9	LRR_8	4	61	61	27.6	2e-06	7e-10	1	0	CL0022
	>TraesCS6D02G116100.1.cds1	106	122	105	127	PF00560.36	LRR_1	2	18	23	10.38	0.95	0.00034	1	0	CL0022
	>TraesCS6D02G116100.1.cds1	301	323	301	323	PF00560.36	LRR_1	1	23	23	10.37	0.96	0.00034	1	0	CL0022
	>TraesCS6D02G116100.1.cds1	605	627	605	627	PF00560.36	LRR_1	1	23	23	15.57	0.019	6.7e-06	1	1	CL0022
	>TraesCS6D02G116100.1.cds1	40	76	38	77	PF08263.15	LRRNT_2	3	40	41	35.83	7.8e-09	2.8e-12	1	0
	>TraesCS6D02G116100.1.cds1	603	618	602	624	PF13516.9	LRR_6	2	17	24	11.69	0.24	8.7e-05	1	1	CL0022
	>TraesCS6B02G152900.1.cds1	251	310	250	311	PF13855.9	LRR_8	2	60	61	28.07	1.4e-06	4.3e-10	1	0	CL0022
	>TraesCS6B02G152900.1.cds1	449	508	448	508	PF13855.9	LRR_8	2	61	61	31.63	1.1e-07	3.3e-11	1	0	CL0022
	>TraesCS6B02G152900.1.cds1	473	522	472	523	PF13855.9	LRR_8	2	51	61	28.35	1.1e-06	3.5e-10	1	1	CL0022
	>TraesCS6B02G152900.1.cds1	103	120	103	148	PF00560.36	LRR_1	1	18	23	9.55	1.8	0.00055	1	0	CL0022
	>TraesCS6B02G152900.1.cds1	276	297	276	298	PF00560.36	LRR_1	1	22	23	10.58	0.82	0.00025	1	1	CL0022
	>TraesCS6B02G152900.1.cds1	449	471	449	471	PF00560.36	LRR_1	1	23	23	14.37	0.047	1.4e-05	1	1	CL0022
	>TraesCS6B02G152900.1.cds1	37	74	36	75	PF08263.15	LRRNT_2	2	40	41	32.44	8.9e-08	2.7e-11	1	0
	>TraesCS3D02G099700.1.cds1	225	284	224	284	PF13855.9	LRR_8	2	61	61	35.6	6.3e-09	2.9e-12	1	0	CL0022
	>TraesCS3D02G099700.1.cds1	273	332	272	332	PF13855.9	LRR_8	2	61	61	33.92	2.1e-08	9.6e-12	1	1	CL0022
	>TraesCS3D02G099700.1.cds1	491	550	490	550	PF13855.9	LRR_8	2	61	61	30.67	2.2e-07	1e-10	1	0	CL0022
	>TraesCS3D02G099700.1.cds1	656	714	656	714	PF13855.9	LRR_8	3	61	61	27.87	1.6e-06	7.4e-10	1	0	CL0022
	>TraesCS3D02G099700.1.cds1	43	96	41	96	PF08263.15	LRRNT_2	3	41	41	36.92	3.5e-09	1.6e-12	1	0
	>TraesCS6D02G114800.1.cds1	568	625	568	625	PF13855.9	LRR_8	4	61	61	32.26	6.9e-08	2.1e-11	1	0	CL0022
	>TraesCS6D02G114800.1.cds1	614	636	614	636	PF00560.36	LRR_1	1	23	23	17.49	0.0044	1.3e-06	1	1	CL0022
	>TraesCS6D02G114800.1.cds1	49	87	47	87	PF08263.15	LRRNT_2	3	41	41	34.98	1.4e-08	4.4e-12	1	0
	>TraesCS4A02G229800.1	123	181	121	181	PF13855.9	LRR_8	3	61	61	31.11	1.6e-07	3.2e-11	1	0	CL0022
	>TraesCS2B02G580800.1.cds1	248	305	248	307	PF13855.9	LRR_8	1	59	61	31.62	1.1e-07	3.4e-11	1	0	CL0022
	>TraesCS2B02G580800.1.cds1	368	427	367	427	PF13855.9	LRR_8	2	59	61	29.4	5.4e-07	1.7e-10	1	0	CL0022
	>TraesCS2B02G580800.1.cds1	445	502	443	503	PF13855.9	LRR_8	3	60	61	33.08	3.8e-08	1.2e-11	1	0	CL0022
	>TraesCS2B02G580800.1.cds1	369	390	368	390	PF00560.36	LRR_1	2	23	23	12.74	0.16	4.9e-05	1	1	CL0022
	>TraesCS2B02G580800.1.cds1	32	74	31	74	PF08263.15	LRRNT_2	2	41	41	33.93	3e-08	9.3e-12	1	0
	>TraesCS6A02G124900.1.cds1	10	46	9	52	PF12799.10	LRR_4	2	35	43	27.61	3e-06	9.2e-10	1	1	CL0022
	>TraesCS6A02G124900.1.cds1	4	45	2	45	PF13855.9	LRR_8	20	61	61	30.16	3.1e-07	9.5e-11	1	0	CL0022
	>TraesCS6A02G124900.1.cds1	10	32	10	54	PF00560.36	LRR_1	1	23	23	10.23	1.1	0.00033	1	1	CL0022
	>TraesCS6D02G213000.1.cds1	471	521	471	525	PF13855.9	LRR_8	1	51	61	27.5	2.1e-06	5.4e-10	1	0	CL0022
	>TraesCS6D02G213000.1.cds1	560	616	560	640	PF13855.9	LRR_8	5	61	61	43.05	3e-11	7.5e-15	1	0	CL0022
	>TraesCS6D02G213000.1.cds1	372	394	372	394	PF00560.36	LRR_1	1	23	23	9.91	1.4	0.00035	1	0	CL0022
	>TraesCS6D02G213000.1.cds1	473	491	472	497	PF00560.36	LRR_1	2	20	23	10.68	0.76	0.00019	1	1	CL0022
	>TraesCS6D02G213000.1.cds1	499	517	493	518	PF00560.36	LRR_1	4	22	23	12.04	0.27	6.9e-05	1	1	CL0022
	>TraesCS6D02G213000.1.cds1	581	602	581	603	PF00560.36	LRR_1	1	22	23	10.67	0.76	0.00019	1	1	CL0022
	>TraesCS6D02G213000.1.cds1	605	627	605	627	PF00560.36	LRR_1	1	23	23	12.24	0.23	5.9e-05	1	1	CL0022
	>TraesCS2A02G346000.1.cds1	36	77	35	77	PF08263.15	LRRNT_2	2	41	41	28.97	1.1e-06	2.2e-10	1	0
	>TraesCS3D02G311500.1	582	642	582	642	PF13855.9	LRR_8	1	61	61	30.55	2.4e-07	7.2e-11	1	0	CL0022
	>TraesCS3D02G311500.1	671	726	670	726	PF13855.9	LRR_8	6	61	61	29.14	6.5e-07	2e-10	1	0	CL0022
	>TraesCS3D02G311500.1	41	79	39	79	PF08263.15	LRRNT_2	3	41	41	38.48	1.2e-09	3.5e-13	1	0
	>TraesCS3D02G311500.1	607	629	607	629	PF00560.36	LRR_1	1	23	23	11.64	0.37	0.00011	1	1	CL0022
	>TraesCS6B02G259100.1.cds1	471	521	471	525	PF13855.9	LRR_8	1	51	61	27.5	2.1e-06	5.4e-10	1	0	CL0022
	>TraesCS6B02G259100.1.cds1	560	616	560	640	PF13855.9	LRR_8	5	61	61	43.05	3e-11	7.5e-15	1	0	CL0022
	>TraesCS6B02G259100.1.cds1	372	394	372	394	PF00560.36	LRR_1	1	23	23	9.91	1.4	0.00035	1	0	CL0022
	>TraesCS6B02G259100.1.cds1	473	491	472	497	PF00560.36	LRR_1	2	20	23	10.68	0.76	0.00019	1	1	CL0022
	>TraesCS6B02G259100.1.cds1	499	517	493	518	PF00560.36	LRR_1	4	22	23	12.04	0.27	6.9e-05	1	1	CL0022
	>TraesCS6B02G259100.1.cds1	581	602	581	603	PF00560.36	LRR_1	1	22	23	10.67	0.76	0.00019	1	1	CL0022
	>TraesCS6B02G259100.1.cds1	605	627	605	627	PF00560.36	LRR_1	1	23	23	12.24	0.23	5.9e-05	1	1	CL0022
	>TraesCS6B02G153300.1.cds1	325	385	324	385	PF13855.9	LRR_8	2	61	61	28.08	1.4e-06	4.3e-10	1	0	CL0022
	>TraesCS6B02G153300.1.cds1	558	614	557	614	PF13855.9	LRR_8	5	61	61	36.12	4.3e-09	1.3e-12	1	0	CL0022
	>TraesCS6B02G153300.1.cds1	41	76	38	77	PF08263.15	LRRNT_2	4	40	41	38.81	9.1e-10	2.8e-13	1	0
	>TraesCS6B02G153300.1.cds1	603	624	603	628	PF00560.36	LRR_1	1	22	23	9.64	1.7	0.00051	1	1	CL0022
	>TraesCS6A02G222000.1.cds1	466	516	466	520	PF13855.9	LRR_8	1	51	61	27.51	2.1e-06	5.4e-10	1	0	CL0022
	>TraesCS6A02G222000.1.cds1	555	611	555	635	PF13855.9	LRR_8	5	61	61	43.06	2.9e-11	7.5e-15	1	0	CL0022
	>TraesCS6A02G222000.1.cds1	367	389	367	389	PF00560.36	LRR_1	1	23	23	10	1.3	0.00032	1	0	CL0022
	>TraesCS6A02G222000.1.cds1	468	486	467	492	PF00560.36	LRR_1	2	20	23	10.69	0.75	0.00019	1	1	CL0022
	>TraesCS6A02G222000.1.cds1	494	512	488	513	PF00560.36	LRR_1	4	22	23	12.05	0.27	6.8e-05	1	1	CL0022
	>TraesCS6A02G222000.1.cds1	576	597	576	598	PF00560.36	LRR_1	1	22	23	10.68	0.76	0.00019	1	1	CL0022
	>TraesCS6A02G222000.1.cds1	600	622	600	622	PF00560.36	LRR_1	1	23	23	12.25	0.23	5.9e-05	1	1	CL0022
	>TraesCS6D02G114600.1.cds1	322	382	321	382	PF13855.9	LRR_8	2	61	61	40.89	1.4e-10	5e-14	1	0	CL0022
	>TraesCS6D02G114600.1.cds1	448	506	446	506	PF13855.9	LRR_8	3	61	61	32.25	6.9e-08	2.5e-11	1	0	CL0022
	>TraesCS6D02G114600.1.cds1	551	608	551	608	PF13855.9	LRR_8	4	61	61	41.13	1.2e-10	4.2e-14	1	0	CL0022
	>TraesCS6D02G114600.1.cds1	574	595	573	595	PF00560.36	LRR_1	2	23	23	9.54	1.8	0.00064	1	1	CL0022
	>TraesCS6D02G114600.1.cds1	597	619	597	620	PF00560.36	LRR_1	1	23	23	12.43	0.2	7.2e-05	1	1	CL0022
	>TraesCS6D02G114600.1.cds1	37	73	35	74	PF08263.15	LRRNT_2	3	40	41	32.2	1.1e-07	3.7e-11	1	0
	>TraesCS7B02G334900.1.cds1	331	391	330	391	PF13855.9	LRR_8	2	61	61	33.47	2.9e-08	1.2e-11	1	0	CL0022
	>TraesCS7B02G334900.1.cds1	573	629	572	629	PF13855.9	LRR_8	5	61	61	30.69	2.1e-07	8.7e-11	1	0	CL0022
	>TraesCS7B02G334900.1.cds1	595	615	594	616	PF00560.36	LRR_1	2	22	23	11.07	0.57	0.00023	1	1	CL0022
	>TraesCS7B02G334900.1.cds1	330	350	330	352	PF13516.9	LRR_6	3	22	24	13.53	0.063	2.6e-05	1	1	CL0022
	>TraesCS7B02G334900.1.cds1	355	369	353	370	PF13516.9	LRR_6	3	17	24	9.66	1.1	0.00045	1	1	CL0022
	>TraesCS7B02G334900.1.cds1	593	607	591	609	PF13516.9	LRR_6	3	17	24	9	1.8	0.00073	1	1	CL0022
	>TraesCS7B02G334900.1.cds1	39	78	38	78	PF08263.15	LRRNT_2	3	41	41	34.3	2.3e-08	9.5e-12	1	0
	>TraesCS6B02G152300.1.cds1	321	381	320	381	PF13855.9	LRR_8	2	61	61	38.19	9.7e-10	3.5e-13	1	0	CL0022
	>TraesCS6B02G152300.1.cds1	446	505	445	505	PF13855.9	LRR_8	2	61	61	32.4	6.2e-08	2.2e-11	1	0	CL0022
	>TraesCS6B02G152300.1.cds1	550	607	550	607	PF13855.9	LRR_8	4	61	61	43	3.1e-11	1.1e-14	1	0	CL0022
	>TraesCS6B02G152300.1.cds1	573	594	572	594	PF00560.36	LRR_1	2	23	23	10.45	0.9	0.00032	1	1	CL0022
	>TraesCS6B02G152300.1.cds1	596	618	596	619	PF00560.36	LRR_1	1	23	23	12.44	0.2	7.2e-05	1	1	CL0022
	>TraesCS6B02G152300.1.cds1	36	72	34	73	PF08263.15	LRRNT_2	3	40	41	32.84	6.7e-08	2.4e-11	1	0
	>TraesCS6D02G115300.1.cds1	251	310	250	311	PF13855.9	LRR_8	2	60	61	34.69	1.2e-08	3.7e-12	1	0	CL0022
	>TraesCS6D02G115300.1.cds1	324	384	323	384	PF13855.9	LRR_8	2	61	61	28.74	8.7e-07	2.6e-10	1	0	CL0022
	>TraesCS6D02G115300.1.cds1	449	508	448	508	PF13855.9	LRR_8	2	61	61	31.61	1.1e-07	3.4e-11	1	0	CL0022
	>TraesCS6D02G115300.1.cds1	104	119	103	125	PF00560.36	LRR_1	2	17	23	10.03	1.2	0.00038	1	0	CL0022
	>TraesCS6D02G115300.1.cds1	449	471	449	471	PF00560.36	LRR_1	1	23	23	14.37	0.047	1.4e-05	1	1	CL0022
	>TraesCS6D02G115300.1.cds1	37	74	36	75	PF08263.15	LRRNT_2	2	40	41	34.65	1.8e-08	5.5e-12	1	0
	>TraesCS6D02G115900.1.cds1	427	486	426	486	PF13855.9	LRR_8	2	61	61	29.14	6.5e-07	2.3e-10	1	0	CL0022
	>TraesCS6D02G115900.1.cds1	535	591	534	591	PF13855.9	LRR_8	5	61	61	35.11	8.9e-09	3.2e-12	1	0	CL0022
	>TraesCS6D02G115900.1.cds1	106	123	105	126	PF00560.36	LRR_1	2	19	23	10.45	0.91	0.00032	1	0	CL0022
	>TraesCS6D02G115900.1.cds1	580	599	580	605	PF00560.36	LRR_1	1	20	23	11.42	0.43	0.00015	1	1	CL0022
	>TraesCS6D02G115900.1.cds1	40	76	38	77	PF08263.15	LRRNT_2	3	40	41	36.21	5.9e-09	2.1e-12	1	0
	>TraesCS6D02G115900.1.cds1	579	593	577	595	PF13516.9	LRR_6	3	17	24	8.94	1.9	0.00067	1	1	CL0022
	>TraesCS6D02G115000.1	451	510	450	510	PF13855.9	LRR_8	2	61	61	37.33	1.8e-09	5.5e-13	1	0	CL0022
	>TraesCS6D02G115000.1	40	76	38	77	PF08263.15	LRRNT_2	3	40	41	28.35	1.7e-06	5.1e-10	1	0
	>TraesCS6B02G061000.1.cds1	199	259	199	259	PF13855.9	LRR_8	1	61	61	27.68	1.9e-06	5.7e-10	1	0	CL0022
	>TraesCS6B02G061000.1.cds1	345	403	344	404	PF13855.9	LRR_8	2	60	61	29.09	6.8e-07	2.1e-10	1	0	CL0022
	>TraesCS6B02G061000.1.cds1	469	489	469	491	PF00560.36	LRR_1	1	21	23	9.56	1.8	0.00054	1	0	CL0022
	>TraesCS6D02G115200.1	447	505	446	506	PF13855.9	LRR_8	2	60	61	30.35	2.7e-07	9.7e-11	1	0	CL0022
	>TraesCS6D02G115200.1	471	521	470	522	PF13855.9	LRR_8	2	52	61	29.76	4.2e-07	1.5e-10	1	1	CL0022
	>TraesCS6D02G115200.1	554	611	554	611	PF13855.9	LRR_8	4	61	61	30.99	1.7e-07	6.1e-11	1	0	CL0022
	>TraesCS6D02G115200.1	40	71	34	72	PF08263.15	LRRNT_2	8	40	41	36.86	3.7e-09	1.3e-12	1	0
	>TraesCS6B02G153400.1.cds1	326	385	324	385	PF13855.9	LRR_8	3	61	61	27.2	2.6e-06	8e-10	1	0	CL0022
	>TraesCS6B02G153400.1.cds1	450	509	449	509	PF13855.9	LRR_8	2	61	61	31.75	1e-07	3e-11	1	0	CL0022
	>TraesCS6B02G153400.1.cds1	474	524	473	525	PF13855.9	LRR_8	2	52	61	29.39	5.4e-07	1.7e-10	1	1	CL0022
	>TraesCS6B02G153400.1.cds1	44	77	39	77	PF08263.15	LRRNT_2	7	41	41	35.22	1.2e-08	3.7e-12	1	0
	>TraesCS6B02G153400.1.cds1	603	624	603	625	PF00560.36	LRR_1	1	22	23	10.97	0.61	0.00019	1	0	CL0022
	>TraesCS3D02G246500.1.cds1	219	260	217	260	PF13855.9	LRR_8	21	61	61	33.21	3.5e-08	1.4e-11	1	0	CL0022
	>TraesCS3D02G246500.1.cds1	273	333	268	333	PF13855.9	LRR_8	2	61	61	43.59	2e-11	8.2e-15	1	0	CL0022
	>TraesCS3D02G246500.1.cds1	347	407	347	407	PF13855.9	LRR_8	1	61	61	29.23	6.1e-07	2.5e-10	1	0	CL0022
	>TraesCS3D02G246500.1.cds1	444	503	443	503	PF13855.9	LRR_8	2	61	61	31.73	1e-07	4.1e-11	1	0	CL0022
	>TraesCS3D02G246500.1.cds1	610	667	608	667	PF13855.9	LRR_8	3	61	61	31.21	1.5e-07	6e-11	1	0	CL0022
	>TraesCS3D02G246500.1.cds1	348	370	348	370	PF00560.36	LRR_1	1	23	23	9.31	2.1	0.00087	1	1	CL0022
	>TraesCS3D02G246500.1.cds1	633	655	633	655	PF00560.36	LRR_1	1	23	23	11.44	0.43	0.00017	1	1	CL0022
	>TraesCS3D02G246500.1.cds1	247	261	246	263	PF13516.9	LRR_6	2	16	24	9.03	1.7	0.00071	1	1	CL0022
	>TraesCS3D02G246500.1.cds1	272	287	270	287	PF13516.9	LRR_6	3	18	24	9.04	1.7	0.00071	1	1	CL0022
	>TraesCS2A02G550200.1.cds1	248	305	241	307	PF13855.9	LRR_8	1	59	61	32.6	5.4e-08	1.7e-11	1	0	CL0022
	>TraesCS2A02G550200.1.cds1	368	427	367	427	PF13855.9	LRR_8	2	59	61	30.38	2.7e-07	8.2e-11	1	0	CL0022
	>TraesCS2A02G550200.1.cds1	445	502	443	503	PF13855.9	LRR_8	3	60	61	33.03	4e-08	1.2e-11	1	0	CL0022
	>TraesCS2A02G550200.1.cds1	369	390	368	390	PF00560.36	LRR_1	2	23	23	11.77	0.33	0.0001	1	1	CL0022
	>TraesCS2A02G550200.1.cds1	577	597	577	599	PF00560.36	LRR_1	1	21	23	10.47	0.89	0.00027	1	0	CL0022
	>TraesCS2A02G550200.1.cds1	32	74	31	74	PF08263.15	LRRNT_2	2	41	41	31.55	1.7e-07	5.2e-11	1	0
	>TraesCS7D02G426000.1.cds1	260	319	259	320	PF13855.9	LRR_8	2	60	61	31.72	1e-07	3.6e-11	1	0	CL0022
	>TraesCS7D02G426000.1.cds1	457	516	456	516	PF13855.9	LRR_8	2	61	61	30.07	3.3e-07	1.2e-10	1	0	CL0022
	>TraesCS7D02G426000.1.cds1	565	621	564	621	PF13855.9	LRR_8	5	61	61	33.53	2.8e-08	9.9e-12	1	0	CL0022
	>TraesCS7D02G426000.1.cds1	113	130	112	133	PF00560.36	LRR_1	2	19	23	9.71	1.6	0.00057	1	0	CL0022
	>TraesCS7D02G426000.1.cds1	610	631	610	632	PF00560.36	LRR_1	1	22	23	13.28	0.11	3.8e-05	1	1	CL0022
	>TraesCS7D02G426000.1.cds1	44	84	43	84	PF08263.15	LRRNT_2	2	41	41	30.83	2.8e-07	1e-10	1	0
	>TraesCS7D02G426000.1.cds1	608	624	607	629	PF13516.9	LRR_6	2	18	24	11.33	0.32	0.00011	1	1	CL0022
	>TraesCS6D02G116000.1.cds1	141	201	140	201	PF13855.9	LRR_8	2	61	61	31.65	1.1e-07	2.7e-11	1	0	CL0022
	>TraesCS6D02G116000.1.cds1	266	324	265	325	PF13855.9	LRR_8	2	60	61	31.14	1.5e-07	3.9e-11	1	0	CL0022
	>TraesCS6D02G116000.1.cds1	117	139	117	139	PF00560.36	LRR_1	1	23	23	9.71	1.6	0.0004	1	0	CL0022
	>TraesCS6D02G116000.1.cds1	166	188	166	188	PF00560.36	LRR_1	1	23	23	10.3	1	0.00026	1	1	CL0022
	>TraesCS6D02G116000.1.cds1	396	417	395	417	PF00560.36	LRR_1	2	23	23	10.58	0.82	0.00021	1	0	CL0022
	>TraesCS6D02G116000.1.cds1	419	441	419	444	PF00560.36	LRR_1	1	23	23	10.3	1	0.00026	1	0	CL0022
	>TraesCS2D02G551200.1.cds1	247	304	247	306	PF13855.9	LRR_8	1	59	61	31.84	9.4e-08	2.9e-11	1	0	CL0022
	>TraesCS2D02G551200.1.cds1	367	426	366	426	PF13855.9	LRR_8	2	59	61	30.69	2.1e-07	6.5e-11	1	0	CL0022
	>TraesCS2D02G551200.1.cds1	444	501	442	502	PF13855.9	LRR_8	3	60	61	29.84	3.9e-07	1.2e-10	1	0	CL0022
	>TraesCS2D02G551200.1.cds1	368	389	367	389	PF00560.36	LRR_1	2	23	23	11.45	0.42	0.00013	1	1	CL0022
	>TraesCS2D02G551200.1.cds1	576	596	576	598	PF00560.36	LRR_1	1	21	23	10.47	0.89	0.00027	1	0	CL0022
	>TraesCS2D02G551200.1.cds1	31	73	30	73	PF08263.15	LRRNT_2	2	41	41	28.8	1.2e-06	3.7e-10	1	0
	>TraesCS6B02G153700.1.cds1	326	386	325	386	PF13855.9	LRR_8	2	61	61	30.25	2.9e-07	1e-10	1	0	CL0022
	>TraesCS6B02G153700.1.cds1	451	510	450	510	PF13855.9	LRR_8	2	61	61	27.88	1.6e-06	5.7e-10	1	0	CL0022
	>TraesCS6B02G153700.1.cds1	278	299	278	300	PF00560.36	LRR_1	1	22	23	10.58	0.82	0.00029	1	0	CL0022
	>TraesCS6B02G153700.1.cds1	604	626	604	626	PF00560.36	LRR_1	1	23	23	13.17	0.12	4.1e-05	1	0	CL0022
	>TraesCS6B02G153700.1.cds1	40	76	38	77	PF08263.15	LRRNT_2	3	40	41	35.04	1.4e-08	4.9e-12	1	0
	>TraesCS6B02G152700.1.cds1	278	338	278	338	PF13855.9	LRR_8	1	61	61	27.09	2.8e-06	8.7e-10	1	0	CL0022
	>TraesCS6B02G152700.1.cds1	559	616	559	616	PF13855.9	LRR_8	4	61	61	30.69	2.1e-07	6.5e-11	1	0	CL0022
	>TraesCS6B02G152700.1.cds1	279	300	279	301	PF00560.36	LRR_1	1	22	23	10.24	1.1	0.00032	1	1	CL0022
	>TraesCS6B02G152700.1.cds1	452	473	452	474	PF00560.36	LRR_1	1	22	23	9.42	2	0.0006	1	0	CL0022
	>TraesCS6B02G152700.1.cds1	605	627	605	630	PF00560.36	LRR_1	1	23	23	12.24	0.23	7.1e-05	1	1	CL0022
	>TraesCS6B02G152700.1.cds1	40	77	38	77	PF08263.15	LRRNT_2	3	41	41	26.19	8e-06	2.4e-09	1	0
	>TraesCS6A02G124800.1.cds1	472	522	471	523	PF13855.9	LRR_8	2	52	61	31.8	9.6e-08	3.9e-11	1	0	CL0022
	>TraesCS6A02G124800.1.cds1	555	612	555	612	PF13855.9	LRR_8	4	61	61	31.01	1.7e-07	6.9e-11	1	0	CL0022
	>TraesCS6A02G124800.1.cds1	106	121	105	128	PF00560.36	LRR_1	2	17	23	9.57	1.8	0.00072	1	0	CL0022
	>TraesCS6A02G124800.1.cds1	39	76	38	77	PF08263.15	LRRNT_2	2	40	41	38.3	1.3e-09	5.3e-13	1	0
	>TraesCS6A02G125400.1	246	297	246	298	PF13855.9	LRR_8	1	52	61	30.56	2.4e-07	6e-11	1	0	CL0022
	>TraesCS6A02G125400.1	331	387	330	387	PF13855.9	LRR_8	5	61	61	35.68	5.9e-09	1.5e-12	1	0	CL0022
	>TraesCS6A02G125400.1	51	71	50	72	PF00560.36	LRR_1	2	22	23	9.91	1.4	0.00035	1	0	CL0022
	>TraesCS6A02G125400.1	376	396	376	398	PF00560.36	LRR_1	1	21	23	12.65	0.17	4.4e-05	1	1	CL0022
	>TraesCS6A02G124500.1.cds1	611	633	611	634	PF00560.36	LRR_1	1	23	23	15.11	0.027	8.1e-06	1	0	CL0022
	>TraesCS6A02G124500.1.cds1	47	83	45	84	PF08263.15	LRRNT_2	4	40	41	31.28	2e-07	6.3e-11	1	0
	>TraesCS6D02G115100.1.cds1	303	363	302	363	PF13855.9	LRR_8	2	61	61	28.46	1.1e-06	3.2e-10	1	1	CL0022
	>TraesCS6D02G115100.1.cds1	327	387	326	387	PF13855.9	LRR_8	2	61	61	33.76	2.4e-08	7.2e-12	1	0	CL0022
	>TraesCS6D02G115100.1.cds1	351	411	351	411	PF13855.9	LRR_8	1	61	61	28.17	1.3e-06	4e-10	1	1	CL0022
	>TraesCS6D02G115100.1.cds1	181	201	181	210	PF00560.36	LRR_1	1	21	23	9.32	2.1	0.00065	1	0	CL0022
	>TraesCS6D02G115100.1.cds1	452	473	452	474	PF00560.36	LRR_1	1	22	23	10.28	1	0.00031	1	0	CL0022
	>TraesCS6D02G115100.1.cds1	605	627	605	630	PF00560.36	LRR_1	1	23	23	12.24	0.23	7.1e-05	1	0	CL0022
	>TraesCS6D02G115100.1.cds1	40	77	38	77	PF08263.15	LRRNT_2	3	41	41	27.34	3.5e-06	1.1e-09	1	0
	>TraesCS5A02G177300.1.cds1	545	603	544	604	PF13855.9	LRR_8	2	60	61	31.39	1.3e-07	5.9e-11	1	0	CL0022
	>TraesCS5A02G177300.1.cds1	690	745	689	745	PF13855.9	LRR_8	6	61	61	33.66	2.5e-08	1.2e-11	1	0	CL0022
	>TraesCS5A02G177300.1.cds1	711	732	710	732	PF00560.36	LRR_1	2	23	23	9.57	1.8	0.0008	1	1	CL0022
	>TraesCS5A02G177300.1.cds1	172	189	171	191	PF13516.9	LRR_6	3	20	24	10.78	0.48	0.00022	1	0	CL0022
	>TraesCS5A02G177300.1.cds1	220	235	219	236	PF13516.9	LRR_6	2	17	24	10.18	0.75	0.00034	1	0	CL0022
	>TraesCS5A02G177300.1.cds1	26	69	24	70	PF08263.15	LRRNT_2	3	40	41	39.42	5.9e-10	2.7e-13	1	0
	>TraesCS4B02G086300.1	122	181	121	181	PF13855.9	LRR_8	2	61	61	32.63	5.3e-08	1.6e-11	1	0	CL0022
	>TraesCS4B02G086300.1	29	67	28	67	PF08263.15	LRRNT_2	4	41	41	21.81	0.00019	5.7e-08	1	0
	>TraesCS2B02G281900.1.cds1	532	588	531	588	PF13855.9	LRR_8	5	61	61	30.13	3.2e-07	1.1e-10	1	1	CL0022
	>TraesCS2B02G281900.1.cds1	553	612	552	612	PF13855.9	LRR_8	2	61	61	30.59	2.3e-07	8.2e-11	1	0	CL0022
	>TraesCS2B02G281900.1.cds1	445	465	445	467	PF00560.36	LRR_1	1	21	23	11.18	0.52	0.00018	1	0	CL0022
	>TraesCS2B02G281900.1.cds1	577	596	577	645	PF00560.36	LRR_1	1	20	23	12.79	0.15	5.5e-05	1	1	CL0022
	>TraesCS2B02G281900.1.cds1	442	456	442	459	PF13516.9	LRR_6	1	15	24	9.56	1.2	0.00042	1	1	CL0022
	>TraesCS2B02G281900.1.cds1	577	590	574	592	PF13516.9	LRR_6	4	17	24	9.11	1.6	0.00059	1	1	CL0022
	>TraesCS2B02G281900.1.cds1	32	73	31	73	PF08263.15	LRRNT_2	2	41	41	22.59	0.00011	3.8e-08	1	0
	>TraesCS6D02G052100.1.cds1	346	404	345	405	PF13855.9	LRR_8	2	60	61	27.79	1.7e-06	5.3e-10	1	0	CL0022
	>TraesCS6D02G052100.1.cds1	470	490	470	492	PF00560.36	LRR_1	1	21	23	10.2	1.1	0.00033	1	0	CL0022
	>TraesCS6A02G125600.1	328	385	324	385	PF13855.9	LRR_8	5	61	61	28.15	1.3e-06	4.1e-10	1	0	CL0022
	>TraesCS6A02G125600.1	450	508	449	509	PF13855.9	LRR_8	2	60	61	29.19	6.3e-07	1.9e-10	1	0	CL0022
	>TraesCS6A02G125600.1	351	372	350	372	PF00560.36	LRR_1	2	23	23	11.72	0.35	0.00011	1	1	CL0022
	>TraesCS6A02G125600.1	39	77	38	77	PF08263.15	LRRNT_2	2	41	41	33.69	3.6e-08	1.1e-11	1	0
	>TraesCS6B02G193600.1	496	554	494	554	PF13855.9	LRR_8	3	61	61	28.75	8.6e-07	3.1e-10	1	0	CL0022
	>TraesCS6B02G193600.1	448	470	448	470	PF00560.36	LRR_1	1	23	23	10.85	0.67	0.00024	1	0	CL0022
	>TraesCS6B02G193600.1	591	613	591	613	PF00560.36	LRR_1	1	23	23	10.57	0.82	0.00029	1	0	CL0022
	>TraesCS6B02G193600.1	24	62	23	63	PF08263.15	LRRNT_2	2	40	41	35.81	7.9e-09	2.8e-12	1	0
	>TraesCS6B02G193600.1	770	788	769	790	PF13516.9	LRR_6	2	20	24	11.58	0.27	9.5e-05	1	0	CL0022
	>TraesCS2D02G263500.1.cds1	532	588	531	588	PF13855.9	LRR_8	5	61	61	30.13	3.2e-07	9.8e-11	1	1	CL0022
	>TraesCS2D02G263500.1.cds1	553	612	552	612	PF13855.9	LRR_8	2	61	61	30.59	2.3e-07	7e-11	1	0	CL0022
	>TraesCS2D02G263500.1.cds1	445	464	445	467	PF00560.36	LRR_1	1	20	23	10.77	0.71	0.00022	1	0	CL0022
	>TraesCS2D02G263500.1.cds1	577	596	577	599	PF00560.36	LRR_1	1	20	23	13.66	0.079	2.4e-05	1	1	CL0022
	>TraesCS2D02G263500.1.cds1	32	73	31	73	PF08263.15	LRRNT_2	2	41	41	21.87	0.00018	5.5e-08	1	0
	>TraesCS6B02G153500.1.cds1	427	486	426	486	PF13855.9	LRR_8	2	61	61	29.14	6.5e-07	2.3e-10	1	0	CL0022
	>TraesCS6B02G153500.1.cds1	535	591	534	591	PF13855.9	LRR_8	5	61	61	34.84	1.1e-08	3.9e-12	1	0	CL0022
	>TraesCS6B02G153500.1.cds1	106	123	105	126	PF00560.36	LRR_1	2	19	23	10.45	0.91	0.00032	1	0	CL0022
	>TraesCS6B02G153500.1.cds1	580	599	580	636	PF00560.36	LRR_1	1	20	23	10.66	0.77	0.00027	1	1	CL0022
	>TraesCS6B02G153500.1.cds1	40	76	38	77	PF08263.15	LRRNT_2	3	40	41	33.36	4.6e-08	1.6e-11	1	0
	>TraesCS6B02G153500.1.cds1	579	593	577	595	PF13516.9	LRR_6	3	17	24	8.94	1.9	0.00067	1	1	CL0022
	>TraesCS6A02G124700.1.cds1	278	338	278	338	PF13855.9	LRR_8	1	61	61	28.43	1.1e-06	3.3e-10	1	0	CL0022
	>TraesCS6A02G124700.1.cds1	327	387	326	387	PF13855.9	LRR_8	2	61	61	27.6	2e-06	6e-10	1	1	CL0022
	>TraesCS6A02G124700.1.cds1	452	511	451	511	PF13855.9	LRR_8	2	61	61	27.8	1.7e-06	5.2e-10	1	0	CL0022
	>TraesCS6A02G124700.1.cds1	559	616	559	616	PF13855.9	LRR_8	4	61	61	30.69	2.1e-07	6.5e-11	1	0	CL0022
	>TraesCS6A02G124700.1.cds1	279	300	279	301	PF00560.36	LRR_1	1	22	23	9.86	1.4	0.00043	1	1	CL0022
	>TraesCS6A02G124700.1.cds1	452	473	452	474	PF00560.36	LRR_1	1	22	23	9.97	1.3	0.0004	1	1	CL0022
	>TraesCS6A02G124700.1.cds1	605	627	605	630	PF00560.36	LRR_1	1	23	23	12.24	0.23	7.1e-05	1	1	CL0022
	>TraesCS6A02G124700.1.cds1	40	77	38	77	PF08263.15	LRRNT_2	3	41	41	31.92	1.3e-07	4e-11	1	0
	>TraesCS3A02G423400.1	202	261	201	261	PF13855.9	LRR_8	2	61	61	27.54	2.1e-06	6.3e-10	1	0	CL0022
	>TraesCS3A02G423400.1	582	642	582	642	PF13855.9	LRR_8	1	61	61	32.16	7.4e-08	2.3e-11	1	0	CL0022
	>TraesCS3A02G423400.1	671	726	670	726	PF13855.9	LRR_8	6	61	61	29.14	6.5e-07	2e-10	1	0	CL0022
	>TraesCS3A02G423400.1	41	79	39	79	PF08263.15	LRRNT_2	3	41	41	38.48	1.2e-09	3.5e-13	1	0
	>TraesCS3A02G423400.1	607	629	607	629	PF00560.36	LRR_1	1	23	23	11.64	0.37	0.00011	1	1	CL0022
	>TraesCS1A02G259600.1	121	135	120	137	PF13516.9	LRR_6	3	17	24	9.69	1.1	0.00027	1	0	CL0022
	>TraesCS1A02G259600.1	24	67	23	67	PF08263.15	LRRNT_2	2	41	41	21.5	0.00023	5.9e-08	1	0
	>TraesCS5D02G181500.1.cds1	398	459	396	459	PF13855.9	LRR_8	3	61	61	27.27	2.5e-06	1.1e-09	1	0	CL0022
	>TraesCS5D02G181500.1.cds1	690	745	689	745	PF13855.9	LRR_8	6	61	61	28.93	7.6e-07	3.5e-10	1	0	CL0022
	>TraesCS5D02G181500.1.cds1	172	189	171	191	PF13516.9	LRR_6	3	20	24	13.86	0.049	2.3e-05	1	0	CL0022
	>TraesCS5D02G181500.1.cds1	220	235	219	236	PF13516.9	LRR_6	2	17	24	10.32	0.67	0.00031	1	0	CL0022
	>TraesCS5D02G181500.1.cds1	26	69	24	70	PF08263.15	LRRNT_2	3	40	41	39.77	4.5e-10	2.1e-13	1	0
	>TraesCS6A02G166200.1.cds1	126	184	125	185	PF13855.9	LRR_8	2	60	61	29.36	5.6e-07	1.7e-10	1	1	CL0022
	>TraesCS6A02G166200.1.cds1	150	209	149	209	PF13855.9	LRR_8	2	61	61	29.9	3.8e-07	1.2e-10	1	0	CL0022
	>TraesCS6A02G166200.1.cds1	388	446	386	446	PF13855.9	LRR_8	3	61	61	30.3	2.8e-07	8.6e-11	1	0	CL0022
	>TraesCS6A02G166200.1.cds1	340	362	340	362	PF00560.36	LRR_1	1	23	23	10.98	0.61	0.00019	1	0	CL0022
	>TraesCS6A02G166200.1.cds1	483	505	483	505	PF00560.36	LRR_1	1	23	23	10.7	0.75	0.00023	1	0	CL0022
	>TraesCS6A02G166200.1.cds1	662	680	661	682	PF13516.9	LRR_6	2	20	24	11.71	0.24	7.4e-05	1	0	CL0022
	>TraesCS6B02G152800.1.cds1	476	526	475	527	PF13855.9	LRR_8	2	52	61	33.98	2e-08	7.2e-12	1	0	CL0022
	>TraesCS6B02G152800.1.cds1	41	76	38	77	PF08263.15	LRRNT_2	4	40	41	34.22	2.5e-08	8.8e-12	1	0
	>TraesCS4D02G084000.1	122	181	121	181	PF13855.9	LRR_8	2	61	61	32.66	5.2e-08	1.6e-11	1	0	CL0022
	>TraesCS4D02G084000.1	29	67	28	67	PF08263.15	LRRNT_2	4	41	41	20.23	0.00058	1.8e-07	1	0
	>TraesCS1B02G269900.1	121	181	121	181	PF13855.9	LRR_8	1	61	61	27.45	2.2e-06	5.6e-10	1	0	CL0022
	>TraesCS1B02G269900.1	94	110	94	112	PF13516.9	LRR_6	1	17	24	9.27	1.5	0.00037	1	0	CL0022
	>TraesCS1B02G269900.1	121	135	120	137	PF13516.9	LRR_6	3	17	24	8.78	2.1	0.00054	1	1	CL0022
	>TraesCS1B02G269900.1	24	67	23	67	PF08263.15	LRRNT_2	2	41	41	22.97	8e-05	2e-08	1	0
	>TraesCS3A02G099400.1.cds1	226	285	225	285	PF13855.9	LRR_8	2	61	61	35.95	4.9e-09	2.2e-12	1	0	CL0022
	>TraesCS3A02G099400.1.cds1	274	333	273	333	PF13855.9	LRR_8	2	61	61	34.26	1.6e-08	7.5e-12	1	1	CL0022
	>TraesCS3A02G099400.1.cds1	492	551	491	551	PF13855.9	LRR_8	2	61	61	30.67	2.2e-07	9.9e-11	1	0	CL0022
	>TraesCS3A02G099400.1.cds1	657	715	657	715	PF13855.9	LRR_8	3	61	61	27.87	1.6e-06	7.4e-10	1	0	CL0022
	>TraesCS3A02G099400.1.cds1	275	296	274	296	PF00560.36	LRR_1	2	23	23	10.19	1.1	0.0005	1	1	CL0022
	>TraesCS3A02G099400.1.cds1	43	96	41	96	PF08263.15	LRRNT_2	3	41	41	35.66	8.8e-09	4e-12	1	0
	>TraesCS6A02G125500.1.cds1	42	77	38	77	PF08263.15	LRRNT_2	5	41	41	32.57	8.1e-08	2.5e-11	1	0
	>TraesCS6A02G125500.1.cds1	604	626	604	658	PF00560.36	LRR_1	1	23	23	9.53	1.8	0.00055	1	0	CL0022
	>TraesCS3B02G275000.1.cds1	299	340	297	340	PF13855.9	LRR_8	21	61	61	33.1	3.8e-08	1.5e-11	1	0	CL0022
	>TraesCS3B02G275000.1.cds1	353	413	348	420	PF13855.9	LRR_8	2	61	61	42.16	5.6e-11	2.3e-14	1	0	CL0022
	>TraesCS3B02G275000.1.cds1	427	487	427	487	PF13855.9	LRR_8	1	61	61	29.11	6.6e-07	2.7e-10	1	0	CL0022
	>TraesCS3B02G275000.1.cds1	524	583	523	583	PF13855.9	LRR_8	2	61	61	31.73	1e-07	4.1e-11	1	0	CL0022
	>TraesCS3B02G275000.1.cds1	690	747	688	747	PF13855.9	LRR_8	3	61	61	31.1	1.6e-07	6.5e-11	1	0	CL0022
	>TraesCS3B02G275000.1.cds1	713	735	713	735	PF00560.36	LRR_1	1	23	23	11.34	0.46	0.00019	1	1	CL0022
	>TraesCS3B02G275000.1.cds1	327	341	326	343	PF13516.9	LRR_6	2	16	24	8.93	1.9	0.00077	1	1	CL0022
	>TraesCS7B02G335000.1.cds1	25	84	24	85	PF13855.9	LRR_8	2	60	61	31.41	1.3e-07	3.2e-11	1	0	CL0022
	>TraesCS7B02G335000.1.cds1	222	281	221	281	PF13855.9	LRR_8	2	61	61	31.53	1.2e-07	3e-11	1	0	CL0022
	>TraesCS7B02G335000.1.cds1	330	386	329	386	PF13855.9	LRR_8	5	61	61	33.55	2.7e-08	7e-12	1	0	CL0022
	>TraesCS7B02G335000.1.cds1	374	410	374	416	PF12799.10	LRR_4	1	38	43	27.02	4.6e-06	1.2e-09	1	1	CL0022
	>TraesCS7B02G335000.1.cds1	375	396	375	397	PF00560.36	LRR_1	1	22	23	13.67	0.079	2e-05	1	1	CL0022
	>TraesCS6D02G154800.1	484	542	483	542	PF13855.9	LRR_8	2	61	61	27.26	2.5e-06	9e-10	1	1	CL0022
	>TraesCS6D02G154800.1	531	590	530	590	PF13855.9	LRR_8	2	61	61	30.6	2.3e-07	8.1e-11	1	0	CL0022
	>TraesCS6D02G154800.1	604	662	602	662	PF13855.9	LRR_8	3	61	61	28.29	1.2e-06	4.3e-10	1	0	CL0022
	>TraesCS6D02G154800.1	484	506	484	506	PF00560.36	LRR_1	1	23	23	10.8	0.69	0.00025	1	0	CL0022
	>TraesCS6D02G154800.1	627	649	627	649	PF00560.36	LRR_1	1	23	23	10.53	0.85	0.0003	1	1	CL0022
	>TraesCS6D02G154800.1	60	98	59	99	PF08263.15	LRRNT_2	2	40	41	33.57	3.9e-08	1.4e-11	1	0
	>TraesCS6D02G154800.1	506	522	505	528	PF13516.9	LRR_6	2	18	24	10.14	0.77	0.00027	1	1	CL0022
	>TraesCS6D02G154800.1	806	824	805	826	PF13516.9	LRR_6	2	20	24	11.54	0.27	9.8e-05	1	0	CL0022
	>TraesCS7A02G435300.1.cds1	260	319	259	320	PF13855.9	LRR_8	2	60	61	31.08	1.6e-07	5.7e-11	1	0	CL0022
	>TraesCS7A02G435300.1.cds1	457	516	456	516	PF13855.9	LRR_8	2	61	61	30	3.5e-07	1.3e-10	1	0	CL0022
	>TraesCS7A02G435300.1.cds1	565	621	564	621	PF13855.9	LRR_8	5	61	61	33.53	2.8e-08	9.9e-12	1	0	CL0022
	>TraesCS7A02G435300.1.cds1	610	631	610	632	PF00560.36	LRR_1	1	22	23	13.28	0.11	3.8e-05	1	1	CL0022
	>TraesCS7A02G435300.1.cds1	45	84	43	84	PF08263.15	LRRNT_2	3	41	41	29.69	6.4e-07	2.3e-10	1	0
	>TraesCS7A02G435300.1.cds1	608	624	607	629	PF13516.9	LRR_6	2	18	24	11.33	0.32	0.00011	1	1	CL0022
	>TraesCS5B02G174400.1.cds1	252	313	251	313	PF13855.9	LRR_8	2	61	61	28.18	1.3e-06	5.9e-10	1	0	CL0022
	>TraesCS5B02G174400.1.cds1	401	463	400	463	PF13855.9	LRR_8	2	61	61	27.12	2.8e-06	1.3e-09	1	0	CL0022
	>TraesCS5B02G174400.1.cds1	694	749	692	749	PF13855.9	LRR_8	6	61	61	33.55	2.7e-08	1.3e-11	1	0	CL0022
	>TraesCS5B02G174400.1.cds1	715	736	714	736	PF00560.36	LRR_1	2	23	23	9.57	1.8	0.00081	1	1	CL0022
	>TraesCS5B02G174400.1.cds1	176	193	175	195	PF13516.9	LRR_6	3	20	24	13.93	0.047	2.2e-05	1	0	CL0022
	>TraesCS5B02G174400.1.cds1	224	239	223	240	PF13516.9	LRR_6	2	17	24	10.32	0.67	0.00031	1	0	CL0022
	>TraesCS5B02G174400.1.cds1	30	73	28	74	PF08263.15	LRRNT_2	3	40	41	40.28	3.2e-10	1.4e-13	1	0
	>TraesCS7D02G425700.1.cds1	330	390	329	390	PF13855.9	LRR_8	2	61	61	31.21	1.5e-07	6e-11	1	0	CL0022
	>TraesCS7D02G425700.1.cds1	572	628	571	628	PF13855.9	LRR_8	5	61	61	29.62	4.6e-07	1.9e-10	1	0	CL0022
	>TraesCS7D02G425700.1.cds1	594	614	593	615	PF00560.36	LRR_1	2	22	23	11.07	0.57	0.00023	1	1	CL0022
	>TraesCS7D02G425700.1.cds1	329	349	329	351	PF13516.9	LRR_6	3	22	24	13.53	0.063	2.6e-05	1	1	CL0022
	>TraesCS7D02G425700.1.cds1	592	606	590	608	PF13516.9	LRR_6	3	17	24	9	1.8	0.00073	1	1	CL0022
	>TraesCS7D02G425700.1.cds1	37	75	36	76	PF08263.15	LRRNT_2	3	40	41	30.24	4.3e-07	1.8e-10	1	0
	>TraesCS2D02G034200.1	582	642	582	642	PF13855.9	LRR_8	1	61	61	30.46	2.5e-07	7.7e-11	1	0	CL0022
	>TraesCS2D02G034200.1	671	726	670	726	PF13855.9	LRR_8	6	61	61	29.14	6.5e-07	2e-10	1	0	CL0022
	>TraesCS2D02G034200.1	41	79	39	79	PF08263.15	LRRNT_2	3	41	41	38.48	1.2e-09	3.5e-13	1	0
	>TraesCS2D02G034200.1	607	629	607	629	PF00560.36	LRR_1	1	23	23	11.77	0.33	0.0001	1	1	CL0022
	>TraesCS2A02G260000.1.cds1	532	588	531	588	PF13855.9	LRR_8	5	61	61	29.78	4.1e-07	1.5e-10	1	1	CL0022
	>TraesCS2A02G260000.1.cds1	553	612	552	612	PF13855.9	LRR_8	2	61	61	31.3	1.4e-07	4.9e-11	1	0	CL0022
	>TraesCS2A02G260000.1.cds1	445	465	445	467	PF00560.36	LRR_1	1	21	23	11.18	0.52	0.00018	1	0	CL0022
	>TraesCS2A02G260000.1.cds1	577	596	577	601	PF00560.36	LRR_1	1	20	23	13.08	0.12	4.4e-05	1	1	CL0022
	>TraesCS2A02G260000.1.cds1	32	73	31	73	PF08263.15	LRRNT_2	2	41	41	22.59	0.00011	3.8e-08	1	0
	>TraesCS2A02G260000.1.cds1	443	456	442	459	PF13516.9	LRR_6	2	15	24	9.04	1.7	0.00062	1	1	CL0022
	>TraesCS2A02G260000.1.cds1	577	590	574	592	PF13516.9	LRR_6	4	17	24	9.11	1.6	0.00059	1	1	CL0022
	>TraesCS7A02G435000.1.cds1	281	340	280	340	PF13855.9	LRR_8	2	61	61	30.09	3.3e-07	1.3e-10	1	1	CL0022
	>TraesCS7A02G435000.1.cds1	329	389	328	389	PF13855.9	LRR_8	2	61	61	34.9	1e-08	4.2e-12	1	0	CL0022
	>TraesCS7A02G435000.1.cds1	328	345	328	345	PF13516.9	LRR_6	3	19	24	10.13	0.77	0.00031	1	1	CL0022
	>TraesCS7A02G435000.1.cds1	36	75	35	75	PF08263.15	LRRNT_2	3	41	41	32.79	6.9e-08	2.8e-11	1	0
	>TraesCS6A02G125200.1.cds1	475	525	474	526	PF13855.9	LRR_8	2	52	61	27.08	2.9e-06	1e-09	1	0	CL0022
	>TraesCS6A02G125200.1.cds1	278	298	278	300	PF00560.36	LRR_1	1	21	23	9.84	1.4	0.00051	1	0	CL0022
	>TraesCS6A02G125200.1.cds1	604	623	604	657	PF00560.36	LRR_1	1	20	23	9.31	2.1	0.00076	1	0	CL0022
	>TraesCS6A02G125200.1.cds1	40	76	38	77	PF08263.15	LRRNT_2	3	40	41	38.64	1e-09	3.7e-13	1	0
	>TraesCS6A02G124600.1.cds1	14	74	13	74	PF13855.9	LRR_8	2	61	61	32.5	5.8e-08	1.5e-11	1	0	CL0022
	>TraesCS6A02G124600.1.cds1	248	305	248	305	PF13855.9	LRR_8	4	61	61	29.6	4.7e-07	1.2e-10	1	0	CL0022
	>TraesCS6A02G124600.1.cds1	139	161	139	161	PF00560.36	LRR_1	1	23	23	11.62	0.37	9.5e-05	1	0	CL0022
	>TraesCS6A02G124600.1.cds1	294	316	294	318	PF00560.36	LRR_1	1	23	23	12.56	0.18	4.7e-05	1	1	CL0022
	>TraesCS6B02G152600.1.cds1	614	636	614	636	PF00560.36	LRR_1	1	23	23	17.48	0.0044	1.4e-06	1	0	CL0022
	>TraesCS6B02G152600.1.cds1	50	86	48	87	PF08263.15	LRRNT_2	4	40	41	32.86	6.6e-08	2e-11	1	0
	>TraesCS3B02G115800.1.cds1	223	282	222	282	PF13855.9	LRR_8	2	61	61	34.29	1.6e-08	7.4e-12	1	1	CL0022
	>TraesCS3B02G115800.1.cds1	271	330	270	330	PF13855.9	LRR_8	2	61	61	34.62	1.3e-08	5.8e-12	1	0	CL0022
	>TraesCS3B02G115800.1.cds1	654	712	654	712	PF13855.9	LRR_8	3	61	61	27.88	1.6e-06	7.4e-10	1	0	CL0022
	>TraesCS3B02G115800.1.cds1	272	293	271	293	PF00560.36	LRR_1	2	23	23	10.19	1.1	0.0005	1	1	CL0022
	>TraesCS3B02G115800.1.cds1	43	93	41	93	PF08263.15	LRRNT_2	3	41	41	36.75	4e-09	1.8e-12	1	0
	>TraesCS6D02G115700.1.cds1	326	386	325	386	PF13855.9	LRR_8	2	61	61	28.31	1.2e-06	3.6e-10	1	0	CL0022
	>TraesCS6D02G115700.1.cds1	559	615	558	615	PF13855.9	LRR_8	5	61	61	35.09	9e-09	2.8e-12	1	0	CL0022
	>TraesCS6D02G115700.1.cds1	39	76	38	77	PF08263.15	LRRNT_2	2	40	41	41.17	1.7e-10	5.1e-14	1	0
	>TraesCS6A02G124300.1.cds1	321	381	320	381	PF13855.9	LRR_8	2	61	61	41.48	9.2e-11	3.3e-14	1	0	CL0022
	>TraesCS6A02G124300.1.cds1	446	505	441	519	PF13855.9	LRR_8	2	61	61	38.29	9.1e-10	3.2e-13	1	0	CL0022
	>TraesCS6A02G124300.1.cds1	550	607	550	607	PF13855.9	LRR_8	4	61	61	41.99	6.4e-11	2.3e-14	1	0	CL0022
	>TraesCS6A02G124300.1.cds1	446	468	446	468	PF00560.36	LRR_1	1	23	23	11.68	0.35	0.00013	1	1	CL0022
	>TraesCS6A02G124300.1.cds1	573	594	572	594	PF00560.36	LRR_1	2	23	23	9.82	1.5	0.00052	1	1	CL0022
	>TraesCS6A02G124300.1.cds1	596	618	596	618	PF00560.36	LRR_1	1	23	23	11.04	0.58	0.00021	1	1	CL0022
	>TraesCS6A02G124300.1.cds1	35	72	34	73	PF08263.15	LRRNT_2	2	40	41	38.89	8.6e-10	3.1e-13	1	0
	>TraesCS6A02G044700.1.cds1	349	407	348	408	PF13855.9	LRR_8	2	60	61	28.62	9.5e-07	2.9e-10	1	0	CL0022
	>TraesCS6A02G044700.1.cds1	473	493	473	495	PF00560.36	LRR_1	1	21	23	10.2	1.1	0.00033	1	0	CL0022
	>TraesCS6A02G125000.1.cds1	342	387	339	387	PF13855.9	LRR_8	16	61	61	27.42	2.2e-06	6.8e-10	1	0	CL0022
	>TraesCS6A02G125000.1.cds1	452	511	451	511	PF13855.9	LRR_8	2	61	61	29.53	4.9e-07	1.5e-10	1	0	CL0022
	>TraesCS6A02G125000.1.cds1	452	473	452	474	PF00560.36	LRR_1	1	22	23	10.21	1.1	0.00033	1	1	CL0022
	>TraesCS6A02G125000.1.cds1	40	77	38	77	PF08263.15	LRRNT_2	3	41	41	34.17	2.6e-08	7.8e-12	1	0
	>TraesCS3A02G245000.1.cds1	218	259	216	259	PF13855.9	LRR_8	21	61	61	33.22	3.5e-08	1.4e-11	1	0	CL0022
	>TraesCS3A02G245000.1.cds1	272	332	267	332	PF13855.9	LRR_8	2	61	61	43.9	1.6e-11	6.5e-15	1	0	CL0022
	>TraesCS3A02G245000.1.cds1	346	406	346	406	PF13855.9	LRR_8	1	61	61	29.23	6.1e-07	2.5e-10	1	0	CL0022
	>TraesCS3A02G245000.1.cds1	443	502	442	502	PF13855.9	LRR_8	2	61	61	31.73	1e-07	4.1e-11	1	0	CL0022
	>TraesCS3A02G245000.1.cds1	609	666	607	666	PF13855.9	LRR_8	3	61	61	31.22	1.5e-07	6e-11	1	0	CL0022
	>TraesCS3A02G245000.1.cds1	347	369	347	369	PF00560.36	LRR_1	1	23	23	9.31	2.1	0.00087	1	1	CL0022
	>TraesCS3A02G245000.1.cds1	632	654	632	654	PF00560.36	LRR_1	1	23	23	11.45	0.42	0.00017	1	1	CL0022
	>TraesCS3A02G245000.1.cds1	246	260	245	262	PF13516.9	LRR_6	2	16	24	9.03	1.7	0.00071	1	1	CL0022
	>TraesCS3B02G458900.1	582	642	575	642	PF13855.9	LRR_8	1	61	61	32.93	4.3e-08	1.3e-11	1	0	CL0022
	>TraesCS3B02G458900.1	671	726	670	726	PF13855.9	LRR_8	6	61	61	29.14	6.5e-07	2e-10	1	0	CL0022
	>TraesCS3B02G458900.1	40	79	39	79	PF08263.15	LRRNT_2	2	41	41	38.66	1e-09	3.1e-13	1	0
	>TraesCS3B02G458900.1	607	629	607	629	PF00560.36	LRR_1	1	23	23	11.64	0.37	0.00011	1	1	CL0022
	>TraesCS6A02G125300.1.cds1	267	311	253	312	PF13855.9	LRR_8	16	60	61	27.83	1.7e-06	5.1e-10	1	0	CL0022
	>TraesCS6A02G125300.1.cds1	474	524	466	525	PF13855.9	LRR_8	2	52	61	31.53	1.2e-07	3.6e-11	1	0	CL0022
	>TraesCS6A02G125300.1.cds1	474	495	474	496	PF00560.36	LRR_1	1	22	23	9.36	2.1	0.00063	1	1	CL0022
	>TraesCS6A02G125300.1.cds1	603	623	603	625	PF00560.36	LRR_1	1	21	23	11.46	0.42	0.00013	1	0	CL0022
	>TraesCS6A02G125300.1.cds1	40	77	38	77	PF08263.15	LRRNT_2	3	41	41	35.04	1.4e-08	4.2e-12	1	0
	>TraesCS6B02G153100.1.cds1	338	383	336	383	PF13855.9	LRR_8	16	61	61	27.22	2.6e-06	7.9e-10	1	0	CL0022
	>TraesCS6B02G153100.1.cds1	556	612	555	612	PF13855.9	LRR_8	5	61	61	29.71	4.3e-07	1.3e-10	1	0	CL0022
	>TraesCS6B02G153100.1.cds1	102	117	101	123	PF00560.36	LRR_1	2	17	23	9.75	1.5	0.00047	1	0	CL0022
	>TraesCS6B02G153100.1.cds1	36	72	34	73	PF08263.15	LRRNT_2	3	40	41	35.38	1.1e-08	3.3e-12	1	0
	>TraesCS6D02G115400.1.cds1	351	411	351	411	PF13855.9	LRR_8	1	61	61	27.33	2.4e-06	7.3e-10	1	0	CL0022
	>TraesCS6D02G115400.1.cds1	560	616	559	616	PF13855.9	LRR_8	5	61	61	29.7	4.4e-07	1.3e-10	1	0	CL0022
	>TraesCS6D02G115400.1.cds1	452	473	452	474	PF00560.36	LRR_1	1	22	23	9.56	1.8	0.00054	1	0	CL0022
	>TraesCS6D02G115400.1.cds1	40	77	38	77	PF08263.15	LRRNT_2	3	41	41	38.01	1.6e-09	4.9e-13	1	0
XI	>TraesCS5D02G262400.1	313	372	310	372	PF13855.9	LRR_8	2	61	61	30	3.5e-07	1.1e-10	1	0	CL0022
	>TraesCS5D02G262400.1	456	516	456	516	PF13855.9	LRR_8	1	61	61	33.66	2.5e-08	7.7e-12	1	0	CL0022
	>TraesCS5D02G262400.1	28	67	27	67	PF08263.15	LRRNT_2	2	41	41	43.34	3.5e-11	1.1e-14	1	0
	>TraesCS4B02G234600.1	105	164	105	166	PF13855.9	LRR_8	1	59	61	28.66	9.2e-07	2.8e-10	1	0	CL0022
	>TraesCS4B02G234600.1	277	298	276	298	PF00560.36	LRR_1	2	23	23	11.48	0.41	0.00013	1	0	CL0022
	>TraesCS7A02G234800.1	296	356	296	356	PF13855.9	LRR_8	1	61	61	34.31	1.6e-08	4.8e-12	1	0	CL0022
	>TraesCS7A02G234800.1	464	524	464	524	PF13855.9	LRR_8	1	61	61	30.21	3e-07	9.2e-11	1	0	CL0022
	>TraesCS7A02G234800.1	33	74	32	74	PF08263.15	LRRNT_2	2	41	41	44.16	1.9e-11	5.9e-15	1	0
	>TraesCS2A02G268300.1	259	318	258	318	PF13855.9	LRR_8	2	61	61	27.26	2.5e-06	9e-10	1	0	CL0022
	>TraesCS2A02G268300.1	505	559	497	559	PF13855.9	LRR_8	7	61	61	27.58	2e-06	7.1e-10	1	1	CL0022
	>TraesCS2A02G268300.1	524	583	523	583	PF13855.9	LRR_8	2	61	61	31.09	1.6e-07	5.7e-11	1	0	CL0022
	>TraesCS2A02G268300.1	23	61	21	61	PF08263.15	LRRNT_2	3	41	41	46.87	2.7e-12	9.8e-16	1	0
	>TraesCS2A02G268300.1	521	538	521	539	PF13516.9	LRR_6	1	18	24	8.79	2.1	0.00074	1	1	CL0022
	>TraesCS7D02G521200.1	630	689	629	689	PF13855.9	LRR_8	2	61	61	35.58	6.4e-09	2.3e-12	1	0	CL0022
	>TraesCS7D02G521200.1	217	232	217	236	PF00560.36	LRR_1	1	16	23	11.11	0.55	0.0002	1	0	CL0022
	>TraesCS7D02G521200.1	215	230	214	231	PF13516.9	LRR_6	2	17	24	9.47	1.3	0.00045	1	1	CL0022
	>TraesCS7D02G521200.1	676	691	675	692	PF13516.9	LRR_6	2	17	24	10.17	0.75	0.00027	1	1	CL0022
	>TraesCS7D02G521200.1	25	73	24	73	PF08263.15	LRRNT_2	2	41	41	24.46	2.8e-05	9.8e-09	1	0
	>TraesCS1B02G479300.1	111	150	111	158	PF12799.10	LRR_4	1	37	43	27.16	4.1e-06	1.5e-09	1	0	CL0022
	>TraesCS1B02G479300.1	187	208	186	208	PF00560.36	LRR_1	2	23	23	12.2	0.24	8.5e-05	1	0	CL0022
	>TraesCS1B02G479300.1	40	82	39	82	PF08263.15	LRRNT_2	2	41	41	26.83	5e-06	1.8e-09	1	0
	>TraesCS1B02G479300.1	549	564	548	566	PF13516.9	LRR_6	2	17	24	9.77	1	0.00036	1	0	CL0022
	>TraesCS5B02G182100.1	481	518	474	518	PF13855.9	LRR_8	24	61	61	28.23	1.3e-06	4.5e-10	1	0	CL0022
	>TraesCS5B02G182100.1	97	118	97	119	PF00560.36	LRR_1	1	22	23	11.18	0.52	0.00018	1	0	CL0022
	>TraesCS5B02G182100.1	28	67	27	68	PF08263.15	LRRNT_2	2	40	41	27.08	4.2e-06	1.5e-09	1	0
	>TraesCS7A02G533800.1	282	341	281	341	PF13855.9	LRR_8	2	61	61	36.23	4e-09	1.2e-12	1	0	CL0022
	>TraesCS7A02G533800.1	43	65	43	65	PF00560.36	LRR_1	1	23	23	9.39	2	0.00062	1	1	CL0022
	>TraesCS7A02G533800.1	42	57	40	63	PF13516.9	LRR_6	3	18	24	9.12	1.6	0.0005	1	0	CL0022
	>TraesCS7A02G533800.1	328	343	327	344	PF13516.9	LRR_6	2	17	24	10.74	0.49	0.00015	1	1	CL0022
	>TraesCS4A02G224800.1	172	229	172	233	PF13855.9	LRR_8	1	58	61	35	9.6e-09	3.4e-12	1	0	CL0022
	>TraesCS4A02G224800.1	516	574	514	574	PF13855.9	LRR_8	3	61	61	35.72	5.7e-09	2e-12	1	0	CL0022
	>TraesCS4A02G224800.1	34	72	32	73	PF08263.15	LRRNT_2	3	40	41	33.2	5.1e-08	1.8e-11	1	0
	>TraesCS2A02G118300.1	70	127	68	128	PF13855.9	LRR_8	3	60	61	29.29	5.9e-07	2.1e-10	1	0	CL0022
	>TraesCS2A02G118300.1	215	275	215	275	PF13855.9	LRR_8	1	61	61	30.73	2.1e-07	7.4e-11	1	0	CL0022
	>TraesCS2A02G118300.1	504	562	495	562	PF13855.9	LRR_8	2	61	61	30.16	3.1e-07	1.1e-10	1	0	CL0022
	>TraesCS2A02G118300.1	334	349	333	351	PF13516.9	LRR_6	2	17	24	10.15	0.76	0.00027	1	0	CL0022
	>TraesCS2A02G118300.1	22	62	20	63	PF08263.15	LRRNT_2	3	40	41	27	4.4e-06	1.6e-09	1	0
	>TraesCS1D02G115400.1	525	571	524	571	PF13855.9	LRR_8	15	61	61	32.59	5.4e-08	1.9e-11	1	0	CL0022
	>TraesCS1D02G115400.1	150	172	150	172	PF00560.36	LRR_1	1	23	23	10.46	0.9	0.00032	1	0	CL0022
	>TraesCS1D02G115400.1	32	71	31	71	PF08263.15	LRRNT_2	2	41	41	39.39	6e-10	2.1e-13	1	0
	>TraesCS2A02G251000.1	576	636	575	636	PF13855.9	LRR_8	2	61	61	29.47	5.1e-07	1.6e-10	1	0	CL0022
	>TraesCS2A02G251000.1	552	572	552	574	PF00560.36	LRR_1	1	21	23	10.2	1.1	0.00033	1	0	CL0022
	>TraesCS2A02G251000.1	31	68	29	68	PF08263.15	LRRNT_2	3	41	41	35.32	1.1e-08	3.4e-12	1	0
	>TraesCS7D02G354700.1	141	199	140	199	PF13855.9	LRR_8	2	60	61	28.83	8.2e-07	2.9e-10	1	0	CL0022
	>TraesCS7D02G354700.1	286	345	285	345	PF13855.9	LRR_8	2	61	61	32.49	5.9e-08	2.1e-11	1	0	CL0022
	>TraesCS7D02G354700.1	526	584	525	585	PF13855.9	LRR_8	2	60	61	34.51	1.4e-08	4.9e-12	1	0	CL0022
	>TraesCS7D02G354700.1	526	548	526	548	PF00560.36	LRR_1	1	23	23	9.66	1.6	0.00059	1	1	CL0022
	>TraesCS7D02G354700.1	27	64	26	64	PF08263.15	LRRNT_2	2	41	41	31.9	1.3e-07	4.7e-11	1	0
	>TraesCS7D02G354700.1	645	659	643	661	PF13516.9	LRR_6	3	17	24	9.66	1.1	0.00039	1	0	CL0022
	>TraesCS2B02G265700.1	554	613	553	613	PF13855.9	LRR_8	2	61	61	41.1	1.2e-10	3.7e-14	1	0	CL0022
	>TraesCS2B02G265700.1	578	638	577	638	PF13855.9	LRR_8	2	61	61	29.08	6.8e-07	2.1e-10	1	1	CL0022
	>TraesCS2B02G265700.1	554	574	554	576	PF00560.36	LRR_1	1	21	23	12.44	0.2	6.1e-05	1	1	CL0022
	>TraesCS2B02G265700.1	33	70	31	70	PF08263.15	LRRNT_2	3	41	41	37.26	2.8e-09	8.5e-13	1	0
	>TraesCS2D02G359100.1	31	69	29	69	PF08263.15	LRRNT_2	3	41	41	32.77	7e-08	2.1e-11	1	0
	>TraesCS2D02G255900.1	301	360	300	360	PF13855.9	LRR_8	2	61	61	27.02	3e-06	9.2e-10	1	0	CL0022
	>TraesCS2D02G255900.1	566	625	563	625	PF13855.9	LRR_8	2	61	61	30.07	3.3e-07	1e-10	1	0	CL0022
	>TraesCS2D02G255900.1	65	103	63	103	PF08263.15	LRRNT_2	3	41	41	47.97	1.2e-12	3.8e-16	1	0
	>TraesCS3B02G192500.1	90	151	90	151	PF13855.9	LRR_8	1	61	61	30.82	2e-07	7e-11	1	0	CL0022
	>TraesCS3B02G192500.1	27	63	26	64	PF08263.15	LRRNT_2	2	40	41	37.28	2.7e-09	9.7e-13	1	0
	>TraesCS3B02G192500.1	354	371	354	372	PF13516.9	LRR_6	1	18	24	9.36	1.4	0.00049	1	0	CL0022
	>TraesCS3D02G092600.1	392	450	391	451	PF13855.9	LRR_8	2	60	61	27.31	2.4e-06	8.6e-10	1	0	CL0022
	>TraesCS3D02G092600.1	526	572	524	572	PF13855.9	LRR_8	15	61	61	29.79	4.1e-07	1.5e-10	1	0	CL0022
	>TraesCS3D02G092600.1	536	550	534	551	PF13516.9	LRR_6	3	17	24	9.81	0.98	0.00035	1	1	CL0022
	>TraesCS3D02G092600.1	32	72	31	72	PF08263.15	LRRNT_2	2	41	41	36.48	4.9e-09	1.7e-12	1	0
	>TraesCS5D02G417400.1	269	328	268	328	PF13855.9	LRR_8	2	61	61	27.75	1.8e-06	6.3e-10	1	0	CL0022
	>TraesCS5D02G417400.1	293	315	290	315	PF00560.36	LRR_1	1	23	23	9.58	1.7	0.00062	1	1	CL0022
	>TraesCS5D02G417400.1	535	555	535	556	PF00560.36	LRR_1	2	22	23	10.94	0.62	0.00022	1	0	CL0022
	>TraesCS5D02G417400.1	26	71	25	72	PF08263.15	LRRNT_2	2	40	41	32.45	8.8e-08	3.1e-11	1	0
	>TraesCS5D02G417400.1	531	547	531	549	PF13516.9	LRR_6	1	17	24	9.81	0.98	0.00035	1	1	CL0022
	>TraesCS2D02G116700.1	217	277	217	277	PF13855.9	LRR_8	1	61	61	29.06	6.9e-07	2.5e-10	1	0	CL0022
	>TraesCS2D02G116700.1	334	349	334	350	PF13516.9	LRR_6	1	16	24	9.68	1.1	0.00038	1	0	CL0022
	>TraesCS2D02G116700.1	24	64	22	65	PF08263.15	LRRNT_2	3	40	41	27.37	3.4e-06	1.2e-09	1	0
	>TraesCS5B02G412400.1	266	325	265	325	PF13855.9	LRR_8	2	61	61	27.75	1.8e-06	6.3e-10	1	0	CL0022
	>TraesCS5B02G412400.1	290	312	287	312	PF00560.36	LRR_1	1	23	23	9.58	1.7	0.00062	1	1	CL0022
	>TraesCS5B02G412400.1	532	552	532	553	PF00560.36	LRR_1	2	22	23	10.95	0.62	0.00022	1	0	CL0022
	>TraesCS5B02G412400.1	25	68	24	69	PF08263.15	LRRNT_2	2	40	41	32.34	9.5e-08	3.4e-11	1	0
	>TraesCS5B02G412400.1	528	544	528	546	PF13516.9	LRR_6	1	17	24	9.81	0.98	0.00035	1	1	CL0022
	>TraesCS7B02G205900.1	491	549	489	549	PF13855.9	LRR_8	3	61	61	35.19	8.4e-09	3e-12	1	0	CL0022
	>TraesCS7B02G205900.1	536	551	536	552	PF13516.9	LRR_6	2	17	24	9.63	1.1	0.0004	1	1	CL0022
	>TraesCS7B02G205900.1	656	674	656	675	PF13516.9	LRR_6	1	19	24	9.05	1.7	0.00061	1	0	CL0022
	>TraesCS7B02G205900.1	101	147	100	147	PF08263.15	LRRNT_2	6	41	41	30.46	3.7e-07	1.3e-10	1	0
	>TraesCS1D02G452700.1	186	207	185	207	PF00560.36	LRR_1	2	23	23	13.09	0.12	3.7e-05	1	0	CL0022
	>TraesCS1D02G452700.1	41	82	39	82	PF08263.15	LRRNT_2	3	41	41	24.86	2.1e-05	6.3e-09	1	0
	>TraesCS7D02G206800.1	495	517	495	517	PF00560.36	LRR_1	1	23	23	13.49	0.091	2.8e-05	1	0	CL0022
	>TraesCS7D02G206800.1	543	565	543	565	PF00560.36	LRR_1	1	23	23	12	0.28	8.5e-05	1	0	CL0022
	>TraesCS7D02G206800.1	23	61	22	62	PF08263.15	LRRNT_2	2	40	41	33.01	5.9e-08	1.8e-11	1	0
	>TraesCS6D02G033300.1.cds1	312	372	312	372	PF13855.9	LRR_8	1	61	61	30.11	3.2e-07	1.2e-10	1	0	CL0022
	>TraesCS6D02G033300.1.cds1	529	588	528	588	PF13855.9	LRR_8	2	61	61	35.14	8.7e-09	3.1e-12	1	0	CL0022
	>TraesCS6D02G033300.1.cds1	32	69	30	69	PF08263.15	LRRNT_2	4	41	41	42.51	6.3e-11	2.3e-14	1	0
	>TraesCS6D02G033300.1.cds1	191	207	190	208	PF13516.9	LRR_6	2	18	24	8.92	1.9	0.00067	1	0	CL0022
	>TraesCS4D02G088500.1	259	317	258	318	PF13855.9	LRR_8	2	60	61	29.79	4.1e-07	1.5e-10	1	0	CL0022
	>TraesCS4D02G088500.1	187	205	187	209	PF00560.36	LRR_1	1	19	23	10.68	0.76	0.00027	1	0	CL0022
	>TraesCS4D02G088500.1	260	281	259	281	PF00560.36	LRR_1	2	23	23	10.06	1.2	0.00043	1	1	CL0022
	>TraesCS4D02G088500.1	451	473	451	473	PF00560.36	LRR_1	1	23	23	9.42	2	0.0007	1	0	CL0022
	>TraesCS4D02G088500.1	26	64	25	64	PF08263.15	LRRNT_2	2	41	41	41.8	1.1e-10	3.8e-14	1	0
	>TraesCS2B02G251700.1	179	239	179	239	PF13855.9	LRR_8	1	61	61	27.38	2.3e-06	7e-10	1	0	CL0022
	>TraesCS2B02G251700.1	403	461	402	462	PF13855.9	LRR_8	2	60	61	27.24	2.5e-06	7.8e-10	1	1	CL0022
	>TraesCS2B02G251700.1	427	486	426	486	PF13855.9	LRR_8	2	61	61	29.26	6e-07	1.8e-10	1	0	CL0022
	>TraesCS2B02G251700.1	618	677	617	677	PF13855.9	LRR_8	2	61	61	33.56	2.7e-08	8.3e-12	1	0	CL0022
	>TraesCS2B02G251700.1	791	846	785	846	PF13855.9	LRR_8	6	61	61	40.37	2e-10	6.2e-14	1	0	CL0022
	>TraesCS2B02G251700.1	35	78	34	78	PF08263.15	LRRNT_2	2	41	41	42.73	5.4e-11	1.7e-14	1	0
	>TraesCS7B02G270900.1	526	585	525	585	PF13855.9	LRR_8	2	61	61	33	4.1e-08	1.4e-11	1	0	CL0022
	>TraesCS7B02G270900.1	98	130	97	144	PF12799.10	LRR_4	2	33	43	27.61	3e-06	1.1e-09	1	0	CL0022
	>TraesCS7B02G270900.1	98	114	98	116	PF00560.36	LRR_1	1	17	23	10.12	1.2	0.00041	1	1	CL0022
	>TraesCS7B02G270900.1	551	573	551	573	PF00560.36	LRR_1	1	23	23	11.73	0.34	0.00012	1	1	CL0022
	>TraesCS7B02G270900.1	29	66	27	67	PF08263.15	LRRNT_2	3	40	41	33.89	3.1e-08	1.1e-11	1	0
	>TraesCS7B02G270900.1	550	565	549	566	PF13516.9	LRR_6	3	18	24	12.04	0.19	6.8e-05	1	1	CL0022
	>TraesCS7D02G365800.1	528	587	527	587	PF13855.9	LRR_8	2	61	61	32.33	6.6e-08	2.3e-11	1	0	CL0022
	>TraesCS7D02G365800.1	554	575	553	575	PF00560.36	LRR_1	2	23	23	10.06	1.2	0.00043	1	1	CL0022
	>TraesCS7D02G365800.1	98	111	95	112	PF13516.9	LRR_6	4	17	24	11.47	0.29	0.0001	1	0	CL0022
	>TraesCS7D02G365800.1	28	65	26	66	PF08263.15	LRRNT_2	3	40	41	30.14	4.6e-07	1.7e-10	1	0
	>TraesCS4A02G409400.1.cds1	557	576	556	578	PF00560.36	LRR_1	2	21	23	9.43	2	0.0007	1	0	CL0022
	>TraesCS4A02G409400.1.cds1	35	71	34	72	PF08263.15	LRRNT_2	2	40	41	36.08	6.5e-09	2.3e-12	1	0
	>TraesCS3D02G168700.1	87	148	87	148	PF13855.9	LRR_8	1	61	61	30.05	3.4e-07	1.2e-10	1	0	CL0022
	>TraesCS3D02G168700.1	24	60	23	61	PF08263.15	LRRNT_2	2	40	41	34.64	1.8e-08	6.5e-12	1	0
	>TraesCS2A02G360300.1	35	69	29	69	PF08263.15	LRRNT_2	7	41	41	31.97	1.2e-07	3.8e-11	1	0
	>TraesCS6B02G042000.1.cds1	313	373	313	373	PF13855.9	LRR_8	1	61	61	30	3.5e-07	1.2e-10	1	0	CL0022
	>TraesCS6B02G042000.1.cds1	530	589	529	589	PF13855.9	LRR_8	2	61	61	33.86	2.2e-08	7.8e-12	1	0	CL0022
	>TraesCS6B02G042000.1.cds1	32	70	31	70	PF08263.15	LRRNT_2	3	41	41	41.31	1.5e-10	5.3e-14	1	0
	>TraesCS7A02G148600.1	23	61	22	62	PF08263.15	LRRNT_2	2	40	41	39.71	4.7e-10	1.2e-13	1	0
	>TraesCS7A02G368200.1	286	345	285	345	PF13855.9	LRR_8	2	61	61	32.48	5.9e-08	2.1e-11	1	0	CL0022
	>TraesCS7A02G368200.1	526	585	517	585	PF13855.9	LRR_8	2	61	61	38.04	1.1e-09	3.9e-13	1	0	CL0022
	>TraesCS7A02G368200.1	27	64	26	64	PF08263.15	LRRNT_2	2	41	41	33.36	4.6e-08	1.6e-11	1	0
	>TraesCS7A02G368200.1	645	659	643	661	PF13516.9	LRR_6	3	17	24	9.5	1.2	0.00044	1	0	CL0022
	>TraesCS6A02G187400.1	474	532	473	532	PF13855.9	LRR_8	2	61	61	30.53	2.4e-07	7.3e-11	1	0	CL0022
	>TraesCS6A02G187400.1	44	56	42	58	PF13516.9	LRR_6	4	16	24	8.95	1.9	0.00057	1	0	CL0022
	>TraesCS6A02G187400.1	65	81	65	82	PF13516.9	LRR_6	1	17	24	10.71	0.51	0.00015	1	0	CL0022
	>TraesCS6A02G187400.1	452	464	450	466	PF13516.9	LRR_6	5	17	24	9.67	1.1	0.00033	1	0	CL0022
	>TraesCS6A02G187400.1	68	89	68	90	PF00560.36	LRR_1	1	22	23	9.96	1.3	0.0004	1	1	CL0022
	>TraesCS6A02G187400.1	93	112	93	115	PF00560.36	LRR_1	1	20	23	12.16	0.25	7.6e-05	1	0	CL0022
	>TraesCS6A02G187400.1	238	260	238	260	PF00560.36	LRR_1	1	23	23	10.39	0.95	0.00029	1	0	CL0022
	>TraesCS5D02G019400.1.cds1	441	500	440	500	PF13855.9	LRR_8	2	61	61	27.72	1.8e-06	6.5e-10	1	0	CL0022
	>TraesCS5D02G019400.1.cds1	33	73	31	74	PF08263.15	LRRNT_2	3	40	41	41.46	1.3e-10	4.8e-14	1	0
	>TraesCS5D02G019400.1.cds1	489	502	486	504	PF13516.9	LRR_6	4	17	24	9.49	1.2	0.00044	1	1	CL0022
	>TraesCS7D02G150200.1	23	62	22	62	PF08263.15	LRRNT_2	2	41	41	40.68	2.4e-10	7.2e-14	1	0
	>TraesCS7D02G150200.1	115	136	114	136	PF00560.36	LRR_1	2	23	23	10.51	0.86	0.00026	1	0	CL0022
	>TraesCS7B02G052200.1	23	62	22	62	PF08263.15	LRRNT_2	2	41	41	40.72	2.3e-10	7e-14	1	0
	>TraesCS7B02G052200.1	115	136	114	136	PF00560.36	LRR_1	2	23	23	9.32	2.1	0.00065	1	0	CL0022
	>TraesCS7A02G305700.1	490	548	488	548	PF13855.9	LRR_8	3	61	61	35.19	8.4e-09	3e-12	1	0	CL0022
	>TraesCS7A02G305700.1	535	550	535	551	PF13516.9	LRR_6	2	17	24	9.63	1.1	0.0004	1	1	CL0022
	>TraesCS7A02G305700.1	655	673	655	673	PF13516.9	LRR_6	1	19	24	8.98	1.8	0.00065	1	0	CL0022
	>TraesCS7A02G305700.1	100	146	99	146	PF08263.15	LRRNT_2	6	41	41	29.91	5.5e-07	2e-10	1	0
	>TraesCS5D02G188700.1	519	557	513	557	PF13855.9	LRR_8	23	61	61	27.26	2.5e-06	8.9e-10	1	0	CL0022
	>TraesCS5D02G188700.1	136	157	136	158	PF00560.36	LRR_1	1	22	23	11.6	0.38	0.00014	1	0	CL0022
	>TraesCS5D02G188700.1	67	106	66	107	PF08263.15	LRRNT_2	2	40	41	22.86	8.8e-05	3.1e-08	1	0
	>TraesCS2D02G013700.1	297	356	296	356	PF13855.9	LRR_8	2	61	61	42.12	5.8e-11	1.8e-14	1	0	CL0022
	>TraesCS2D02G013700.1	494	549	489	549	PF13855.9	LRR_8	6	61	61	43.71	1.8e-11	5.6e-15	1	0	CL0022
	>TraesCS2D02G013700.1	128	149	127	149	PF00560.36	LRR_1	2	23	23	9.75	1.5	0.00047	1	0	CL0022
	>TraesCS2D02G013700.1	587	608	586	608	PF00560.36	LRR_1	2	23	23	9.5	1.8	0.00056	1	0	CL0022
	>TraesCS7A02G356900.1	527	586	526	586	PF13855.9	LRR_8	2	61	61	30.48	2.5e-07	8.9e-11	1	0	CL0022
	>TraesCS7A02G356900.1	292	314	292	314	PF00560.36	LRR_1	1	23	23	9.57	1.8	0.00063	1	0	CL0022
	>TraesCS7A02G356900.1	28	65	26	66	PF08263.15	LRRNT_2	3	40	41	33.1	5.5e-08	2e-11	1	0
	>TraesCS3B02G310000.1	120	178	119	179	PF13855.9	LRR_8	2	60	61	31.15	1.5e-07	4.7e-11	1	0	CL0022
	>TraesCS3B02G310000.1	267	327	259	327	PF13855.9	LRR_8	2	61	61	36.48	3.3e-09	1e-12	1	0	CL0022
	>TraesCS3B02G310000.1	292	313	292	314	PF00560.36	LRR_1	1	22	23	9.86	1.4	0.00043	1	1	CL0022
	>TraesCS3B02G310000.1	29	66	28	66	PF08263.15	LRRNT_2	2	41	41	29.89	5.6e-07	1.7e-10	1	0
	>TraesCS4B02G091500.1	259	317	258	318	PF13855.9	LRR_8	2	60	61	31.26	1.4e-07	5.1e-11	1	0	CL0022
	>TraesCS4B02G091500.1	187	206	187	209	PF00560.36	LRR_1	1	20	23	11.53	0.4	0.00014	1	0	CL0022
	>TraesCS4B02G091500.1	451	473	451	473	PF00560.36	LRR_1	1	23	23	10.37	0.96	0.00034	1	0	CL0022
	>TraesCS4B02G091500.1	26	64	25	64	PF08263.15	LRRNT_2	2	41	41	38.65	1e-09	3.6e-13	1	0
	>TraesCS5D02G218500.1	167	227	167	227	PF13855.9	LRR_8	1	61	61	35.27	7.9e-09	2e-12	1	0	CL0022
	>TraesCS5D02G218500.1	263	320	262	322	PF13855.9	LRR_8	2	59	61	34.03	1.9e-08	4.9e-12	1	0	CL0022
	>TraesCS5D02G218500.1	600	660	600	660	PF13855.9	LRR_8	1	61	61	27.41	2.3e-06	5.8e-10	1	0	CL0022
	>TraesCS5D02G218500.1	263	302	262	307	PF12799.10	LRR_4	2	38	43	29.8	6.1e-07	1.6e-10	1	1	CL0022
	>TraesCS5D02G218500.1	335	357	335	357	PF00560.36	LRR_1	1	23	23	10.79	0.7	0.00018	1	0	CL0022
	>TraesCS4B02G309300.1.cds1	532	591	531	591	PF13855.9	LRR_8	2	61	61	30.4	2.6e-07	9.4e-11	1	0	CL0022
	>TraesCS4B02G309300.1.cds1	557	576	556	578	PF00560.36	LRR_1	2	21	23	9.43	2	0.0007	1	1	CL0022
	>TraesCS4B02G309300.1.cds1	35	72	34	72	PF08263.15	LRRNT_2	2	41	41	37.96	1.7e-09	6e-13	1	0
	>TraesCS2A02G012900.1	306	365	305	365	PF13855.9	LRR_8	2	61	61	42.14	5.7e-11	1.7e-14	1	0	CL0022
	>TraesCS2A02G012900.1	331	389	331	389	PF13855.9	LRR_8	3	61	61	32.03	8.2e-08	2.5e-11	1	1	CL0022
	>TraesCS2A02G012900.1	503	558	498	558	PF13855.9	LRR_8	6	61	61	43.77	1.8e-11	5.4e-15	1	0	CL0022
	>TraesCS2A02G012900.1	137	158	136	158	PF00560.36	LRR_1	2	23	23	9.73	1.6	0.00047	1	0	CL0022
	>TraesCS3A02G276200.1	143	203	142	203	PF13855.9	LRR_8	2	61	61	29.72	4.3e-07	1.1e-10	1	0	CL0022
	>TraesCS3A02G276200.1	342	393	333	393	PF13855.9	LRR_8	10	61	61	31.86	9.2e-08	2.3e-11	1	0	CL0022
	>TraesCS1A02G444500.1	112	151	112	159	PF12799.10	LRR_4	1	37	43	29.34	8.5e-07	3e-10	1	0	CL0022
	>TraesCS1A02G444500.1	188	209	187	209	PF00560.36	LRR_1	2	23	23	9.88	1.4	0.0005	1	0	CL0022
	>TraesCS1A02G444500.1	42	84	41	84	PF08263.15	LRRNT_2	2	41	41	26.23	7.8e-06	2.8e-09	1	0
	>TraesCS1A02G444500.1	550	565	549	567	PF13516.9	LRR_6	2	17	24	10.08	0.81	0.00029	1	0	CL0022
	>TraesCS3A02G092300.1	295	354	295	355	PF13855.9	LRR_8	1	60	61	29.74	4.2e-07	1.5e-10	1	0	CL0022
	>TraesCS3A02G092300.1	526	572	524	572	PF13855.9	LRR_8	15	61	61	29.12	6.6e-07	2.4e-10	1	0	CL0022
	>TraesCS3A02G092300.1	536	550	534	551	PF13516.9	LRR_6	3	17	24	10.99	0.41	0.00015	1	1	CL0022
	>TraesCS3A02G092300.1	32	72	31	72	PF08263.15	LRRNT_2	2	41	41	36.48	4.8e-09	1.7e-12	1	0
	>TraesCS4D02G088400.1	173	229	172	233	PF13855.9	LRR_8	2	58	61	33.9	2.1e-08	7.6e-12	1	0	CL0022
	>TraesCS4D02G088400.1	514	572	512	572	PF13855.9	LRR_8	3	61	61	36.15	4.2e-09	1.5e-12	1	0	CL0022
	>TraesCS4D02G088400.1	34	72	32	73	PF08263.15	LRRNT_2	3	40	41	33.2	5.1e-08	1.8e-11	1	0
	>TraesCS3D02G276100.1	70	123	68	127	PF13855.9	LRR_8	4	57	61	30.04	3.4e-07	1.2e-10	1	0	CL0022
	>TraesCS3D02G276100.1	28	63	25	63	PF08263.15	LRRNT_2	4	41	41	30.74	3e-07	1.1e-10	1	0
	>TraesCS3D02G276100.1	91	104	89	106	PF13516.9	LRR_6	3	16	24	9.26	1.5	0.00052	1	1	CL0022
	>TraesCS2D02G252000.1	552	611	551	611	PF13855.9	LRR_8	2	61	61	40.16	2.4e-10	7.2e-14	1	0	CL0022
	>TraesCS2D02G252000.1	552	572	552	574	PF00560.36	LRR_1	1	21	23	13.64	0.081	2.5e-05	1	1	CL0022
	>TraesCS2D02G252000.1	29	66	27	66	PF08263.15	LRRNT_2	3	41	41	38.39	1.2e-09	3.7e-13	1	0
	>TraesCS6A02G029100.1.cds1	311	371	311	371	PF13855.9	LRR_8	1	61	61	30.89	1.9e-07	6.6e-11	1	0	CL0022
	>TraesCS6A02G029100.1.cds1	528	587	527	587	PF13855.9	LRR_8	2	61	61	35.14	8.7e-09	3.1e-12	1	0	CL0022
	>TraesCS6A02G029100.1.cds1	31	68	29	68	PF08263.15	LRRNT_2	4	41	41	42.74	5.4e-11	1.9e-14	1	0
	>TraesCS6A02G029100.1.cds1	190	206	189	207	PF13516.9	LRR_6	2	18	24	8.93	1.9	0.00067	1	0	CL0022
	>TraesCS2B02G138400.1	69	125	66	126	PF13855.9	LRR_8	4	60	61	27.54	2.1e-06	7.3e-10	1	0	CL0022
	>TraesCS2B02G138400.1	213	273	213	273	PF13855.9	LRR_8	1	61	61	29.83	4e-07	1.4e-10	1	0	CL0022
	>TraesCS2B02G138400.1	502	560	501	560	PF13855.9	LRR_8	2	61	61	27.07	2.9e-06	1e-09	1	0	CL0022
	>TraesCS2B02G138400.1	331	347	331	349	PF13516.9	LRR_6	1	17	24	10.23	0.72	0.00026	1	0	CL0022
	>TraesCS2B02G138400.1	24	60	22	61	PF08263.15	LRRNT_2	3	40	41	31.42	1.8e-07	6.6e-11	1	0
	>TraesCS4A02G380300.1	221	280	220	280	PF13855.9	LRR_8	2	61	61	29.98	3.6e-07	1.1e-10	1	0	CL0022
	>TraesCS4A02G380300.1	243	258	242	260	PF13516.9	LRR_6	2	17	24	9.47	1.3	0.00039	1	1	CL0022
	>TraesCS2A02G230100.1	218	278	218	278	PF13855.9	LRR_8	1	61	61	30.73	2.1e-07	6.3e-11	1	0	CL0022
	>TraesCS2A02G230100.1	466	525	465	525	PF13855.9	LRR_8	2	61	61	29.01	7.1e-07	2.2e-10	1	0	CL0022
	>TraesCS2A02G230100.1	562	621	561	621	PF13855.9	LRR_8	2	61	61	29.16	6.4e-07	2e-10	1	0	CL0022
	>TraesCS2A02G230100.1	657	716	656	716	PF13855.9	LRR_8	2	61	61	31.29	1.4e-07	4.2e-11	1	0	CL0022
	>TraesCS2A02G230100.1	830	885	825	885	PF13855.9	LRR_8	6	61	61	40.14	2.4e-10	7.3e-14	1	0	CL0022
	>TraesCS2A02G230100.1	74	117	73	117	PF08263.15	LRRNT_2	2	41	41	43.69	2.7e-11	8.3e-15	1	0
	>TraesCS7B02G260400.1	141	199	140	199	PF13855.9	LRR_8	2	60	61	28.83	8.2e-07	2.9e-10	1	0	CL0022
	>TraesCS7B02G260400.1	286	345	285	345	PF13855.9	LRR_8	2	61	61	32.47	5.9e-08	2.1e-11	1	0	CL0022
	>TraesCS7B02G260400.1	526	584	523	585	PF13855.9	LRR_8	2	60	61	35.41	7.2e-09	2.6e-12	1	0	CL0022
	>TraesCS7B02G260400.1	526	548	526	548	PF00560.36	LRR_1	1	23	23	9.66	1.6	0.00059	1	1	CL0022
	>TraesCS7B02G260400.1	27	64	26	64	PF08263.15	LRRNT_2	2	41	41	31.9	1.3e-07	4.7e-11	1	0
	>TraesCS7B02G260400.1	645	659	643	661	PF13516.9	LRR_6	3	17	24	9.5	1.2	0.00044	1	0	CL0022
	>TraesCS7B02G110700.1	499	521	499	521	PF00560.36	LRR_1	1	23	23	13.48	0.091	2.8e-05	1	0	CL0022
	>TraesCS7B02G110700.1	547	569	547	569	PF00560.36	LRR_1	1	23	23	12	0.28	8.6e-05	1	0	CL0022
	>TraesCS7B02G110700.1	27	65	26	66	PF08263.15	LRRNT_2	2	40	41	30.88	2.7e-07	8.3e-11	1	0
	>TraesCS4D02G005000.1	280	340	280	340	PF13855.9	LRR_8	1	61	61	42.31	5e-11	1.5e-14	1	0	CL0022
	>TraesCS4D02G005000.1	354	413	352	413	PF13855.9	LRR_8	3	61	61	27.38	2.3e-06	7.1e-10	1	0	CL0022
	>TraesCS4D02G005000.1	425	485	425	485	PF13855.9	LRR_8	1	61	61	30.49	2.5e-07	7.5e-11	1	0	CL0022
	>TraesCS4D02G005000.1	495	533	490	533	PF13855.9	LRR_8	23	61	61	29.51	5e-07	1.5e-10	1	1	CL0022
	>TraesCS4D02G005000.1	523	581	523	581	PF13855.9	LRR_8	3	61	61	40.27	2.2e-10	6.7e-14	1	0	CL0022
	>TraesCS4D02G005000.1	571	592	570	592	PF00560.36	LRR_1	2	23	23	9.74	1.5	0.00047	1	1	CL0022
	>TraesCS5A02G213500.1	168	228	168	228	PF13855.9	LRR_8	1	61	61	36.27	3.9e-09	9.9e-13	1	0	CL0022
	>TraesCS5A02G213500.1	264	321	263	323	PF13855.9	LRR_8	2	59	61	34.97	9.9e-09	2.5e-12	1	0	CL0022
	>TraesCS5A02G213500.1	264	299	263	307	PF12799.10	LRR_4	2	34	43	28.46	1.6e-06	4.1e-10	1	1	CL0022
	>TraesCS5B02G210300.1	168	227	167	227	PF13855.9	LRR_8	2	61	61	37.5	1.6e-09	4.1e-13	1	0	CL0022
	>TraesCS5B02G210300.1	263	320	262	322	PF13855.9	LRR_8	2	59	61	32.36	6.4e-08	1.6e-11	1	0	CL0022
	>TraesCS5B02G210300.1	286	344	286	346	PF13855.9	LRR_8	1	59	61	27.36	2.3e-06	5.9e-10	1	1	CL0022
	>TraesCS5B02G210300.1	335	357	335	357	PF00560.36	LRR_1	1	23	23	11.38	0.45	0.00011	1	0	CL0022
	>TraesCS1B02G134100.1	295	354	294	354	PF13855.9	LRR_8	2	61	61	28.28	1.2e-06	4.3e-10	1	0	CL0022
	>TraesCS1B02G134100.1	525	571	523	571	PF13855.9	LRR_8	15	61	61	32.49	5.9e-08	2.1e-11	1	0	CL0022
	>TraesCS1B02G134100.1	150	172	150	172	PF00560.36	LRR_1	1	23	23	10.44	0.91	0.00032	1	0	CL0022
	>TraesCS1B02G134100.1	32	71	31	71	PF08263.15	LRRNT_2	2	41	41	42.11	8.4e-11	3e-14	1	0
	>TraesCS3B02G309900.1	71	126	70	127	PF13855.9	LRR_8	2	57	61	32.83	4.6e-08	1.6e-11	1	0	CL0022
	>TraesCS3B02G309900.1	29	66	28	66	PF08263.15	LRRNT_2	2	41	41	34.83	1.6e-08	5.7e-12	1	0
	>TraesCS3B02G309900.1	94	108	92	109	PF13516.9	LRR_6	3	17	24	10.15	0.76	0.00027	1	1	CL0022
	>TraesCS3D02G276200.1	100	158	99	159	PF13855.9	LRR_8	2	60	61	30.61	2.3e-07	6.9e-11	1	0	CL0022
	>TraesCS3D02G276200.1	247	307	246	307	PF13855.9	LRR_8	2	61	61	37.04	2.2e-09	6.8e-13	1	0	CL0022
	>TraesCS3D02G276200.1	446	497	437	497	PF13855.9	LRR_8	11	61	61	30.08	3.3e-07	1e-10	1	0	CL0022
	>TraesCS3D02G276200.1	272	293	272	294	PF00560.36	LRR_1	1	22	23	9.89	1.4	0.00042	1	1	CL0022
	>TraesCS3D02G276200.1	27	64	26	64	PF08263.15	LRRNT_2	2	41	41	29.92	5.4e-07	1.7e-10	1	0
	>TraesCSU02G061100.1	296	355	295	355	PF13855.9	LRR_8	2	61	61	39.48	3.9e-10	9.8e-14	1	0	CL0022
	>TraesCSU02G061100.1	392	452	392	452	PF13855.9	LRR_8	1	61	61	32.32	6.6e-08	1.7e-11	1	0	CL0022
	>TraesCSU02G061100.1	440	500	440	500	PF13855.9	LRR_8	1	61	61	27.35	2.4e-06	6e-10	1	1	CL0022
	>TraesCSU02G061100.1	527	586	526	586	PF13855.9	LRR_8	2	61	61	37.88	1.2e-09	3.1e-13	1	0	CL0022
	>TraesCSU02G061100.1	139	160	139	160	PF00560.36	LRR_1	2	23	23	12.4	0.21	5.3e-05	1	0	CL0022
	>TraesCSU02G061100.1	417	436	417	439	PF00560.36	LRR_1	1	20	23	10.75	0.72	0.00018	1	1	CL0022
	>TraesCS5B02G012000.1.cds1	513	571	502	571	PF13855.9	LRR_8	2	61	61	30.16	3.1e-07	1.1e-10	1	0	CL0022
	>TraesCS5B02G012000.1.cds1	250	271	250	272	PF00560.36	LRR_1	1	22	23	9.82	1.5	0.00052	1	0	CL0022
	>TraesCS5B02G012000.1.cds1	465	487	465	487	PF00560.36	LRR_1	1	23	23	10.45	0.9	0.00032	1	0	CL0022
	>TraesCS5B02G012000.1.cds1	33	73	31	74	PF08263.15	LRRNT_2	3	40	41	38.09	1.5e-09	5.4e-13	1	0
	>TraesCS1A02G113800.1	526	571	523	571	PF13855.9	LRR_8	16	61	61	30.76	2e-07	7.2e-11	1	0	CL0022
	>TraesCS1A02G113800.1	150	172	150	172	PF00560.36	LRR_1	1	23	23	10.45	0.9	0.00032	1	0	CL0022
	>TraesCS1A02G113800.1	32	71	31	71	PF08263.15	LRRNT_2	2	41	41	39.39	6e-10	2.1e-13	1	0
	>TraesCS1A02G113800.1	536	549	533	550	PF13516.9	LRR_6	4	17	24	10.59	0.55	0.0002	1	1	CL0022
	>TraesCS5A02G183800.1	97	117	97	119	PF00560.36	LRR_1	1	21	23	11.33	0.47	0.00017	1	0	CL0022
	>TraesCS5A02G183800.1	196	217	195	217	PF00560.36	LRR_1	2	23	23	10.58	0.82	0.00029	1	0	CL0022
	>TraesCS5A02G183800.1	29	67	27	68	PF08263.15	LRRNT_2	3	40	41	24.28	3.1e-05	1.1e-08	1	0
	>TraesCS2B02G005000.1	305	364	304	364	PF13855.9	LRR_8	2	61	61	39.74	3.2e-10	9.8e-14	1	0	CL0022
	>TraesCS2B02G005000.1	329	388	328	388	PF13855.9	LRR_8	2	61	61	30.84	1.9e-07	5.9e-11	1	1	CL0022
	>TraesCS2B02G005000.1	474	533	473	533	PF13855.9	LRR_8	2	61	61	30.12	3.2e-07	9.8e-11	1	1	CL0022
	>TraesCS2B02G005000.1	502	557	499	557	PF13855.9	LRR_8	6	61	61	39.77	3.1e-10	9.5e-14	1	1	CL0022
	>TraesCS2B02G005000.1	522	581	521	581	PF13855.9	LRR_8	2	61	61	40.25	2.2e-10	6.7e-14	1	0	CL0022
	>TraesCS2B02G005000.1	545	605	545	605	PF13855.9	LRR_8	1	61	61	39.31	4.4e-10	1.3e-13	1	1	CL0022
	>TraesCS2B02G005000.1	136	157	135	157	PF00560.36	LRR_1	2	23	23	9.74	1.5	0.00047	1	0	CL0022
	>TraesCS2B02G005000.1	547	568	546	568	PF00560.36	LRR_1	2	23	23	10.96	0.62	0.00019	1	1	CL0022
	>TraesCS5B02G253700.1	313	372	312	372	PF13855.9	LRR_8	2	61	61	29.97	3.6e-07	1.3e-10	1	0	CL0022
	>TraesCS5B02G253700.1	456	516	456	516	PF13855.9	LRR_8	1	61	61	33.4	3e-08	1.1e-11	1	0	CL0022
	>TraesCS5B02G253700.1	28	67	27	67	PF08263.15	LRRNT_2	2	41	41	42.42	6.8e-11	2.4e-14	1	0
	>TraesCS5B02G253700.1	407	422	406	424	PF13516.9	LRR_6	2	17	24	8.79	2.1	0.00074	1	0	CL0022
	>TraesCS5A02G407500.1	231	290	230	290	PF13855.9	LRR_8	2	61	61	27.76	1.8e-06	6.3e-10	1	0	CL0022
	>TraesCS5A02G407500.1	255	277	255	277	PF00560.36	LRR_1	1	23	23	11.06	0.57	0.0002	1	1	CL0022
	>TraesCS5A02G407500.1	497	517	497	518	PF00560.36	LRR_1	2	22	23	11	0.6	0.00021	1	0	CL0022
	>TraesCS5A02G407500.1	493	509	493	511	PF13516.9	LRR_6	1	17	24	9.86	0.95	0.00034	1	1	CL0022
	>TraesCS5A02G407500.1	22	47	21	52	PF08263.15	LRRNT_2	2	27	41	19.81	0.00078	2.8e-07	1	0
	>TraesCS7D02G077200.1	30	89	29	89	PF13855.9	LRR_8	2	61	61	28.33	1.2e-06	3e-10	1	0	CL0022
	>TraesCS7D02G077200.1	55	76	54	76	PF00560.36	LRR_1	2	23	23	12.06	0.27	6.8e-05	1	1	CL0022
	>TraesCS1D02G344700.1	291	349	289	349	PF13855.9	LRR_8	3	61	61	27.44	2.2e-06	6.7e-10	1	0	CL0022
	>TraesCS1D02G344700.1	28	67	27	67	PF08263.15	LRRNT_2	2	41	41	27.23	3.8e-06	1.2e-09	1	0
	>TraesCS4A02G224700.1	259	317	258	318	PF13855.9	LRR_8	2	60	61	29.8	4.1e-07	1.4e-10	1	0	CL0022
	>TraesCS4A02G224700.1	187	206	187	209	PF00560.36	LRR_1	1	20	23	13.89	0.067	2.4e-05	1	0	CL0022
	>TraesCS4A02G224700.1	260	281	259	281	PF00560.36	LRR_1	2	23	23	10.06	1.2	0.00043	1	1	CL0022
	>TraesCS4A02G224700.1	451	473	451	473	PF00560.36	LRR_1	1	23	23	9.42	2	0.0007	1	0	CL0022
	>TraesCS4A02G224700.1	26	64	25	64	PF08263.15	LRRNT_2	2	41	41	41.05	1.8e-10	6.5e-14	1	0
	>TraesCS7A02G203700.1	448	506	447	506	PF13855.9	LRR_8	2	61	61	30.46	2.5e-07	7.7e-11	1	0	CL0022
	>TraesCS7A02G203700.1	495	517	495	517	PF00560.36	LRR_1	1	23	23	13.62	0.082	2.5e-05	1	1	CL0022
	>TraesCS7A02G203700.1	543	565	543	565	PF00560.36	LRR_1	1	23	23	13.3	0.1	3.2e-05	1	0	CL0022
	>TraesCS7A02G203700.1	23	61	22	62	PF08263.15	LRRNT_2	2	40	41	31.42	1.8e-07	5.6e-11	1	0
	>TraesCS2D02G233800.1	180	240	180	240	PF13855.9	LRR_8	1	61	61	28.6	9.6e-07	2.9e-10	1	0	CL0022
	>TraesCS2D02G233800.1	428	487	427	487	PF13855.9	LRR_8	2	61	61	29.51	5e-07	1.5e-10	1	0	CL0022
	>TraesCS2D02G233800.1	524	583	523	583	PF13855.9	LRR_8	2	61	61	28.31	1.2e-06	3.6e-10	1	0	CL0022
	>TraesCS2D02G233800.1	619	678	618	678	PF13855.9	LRR_8	2	61	61	31.33	1.3e-07	4.1e-11	1	0	CL0022
	>TraesCS2D02G233800.1	792	847	786	847	PF13855.9	LRR_8	6	61	61	41.49	9.1e-11	2.8e-14	1	0	CL0022
	>TraesCS2D02G233800.1	36	79	35	79	PF08263.15	LRRNT_2	2	41	41	42.93	4.7e-11	1.4e-14	1	0
	>TraesCS7D02G302400.1	491	549	489	549	PF13855.9	LRR_8	3	61	61	34.02	2e-08	7e-12	1	0	CL0022
	>TraesCS7D02G302400.1	101	147	100	147	PF08263.15	LRRNT_2	6	41	41	30.46	3.7e-07	1.3e-10	1	0
	>TraesCS3B02G107600.1	392	450	391	451	PF13855.9	LRR_8	2	60	61	27.31	2.4e-06	8.6e-10	1	0	CL0022
	>TraesCS3B02G107600.1	526	572	524	572	PF13855.9	LRR_8	15	61	61	29.12	6.6e-07	2.4e-10	1	0	CL0022
	>TraesCS3B02G107600.1	536	550	534	551	PF13516.9	LRR_6	3	17	24	10.98	0.41	0.00015	1	1	CL0022
	>TraesCS3B02G107600.1	33	72	31	72	PF08263.15	LRRNT_2	3	41	41	37.09	3.1e-09	1.1e-12	1	0
	>TraesCS2B02G379400.1	31	69	29	69	PF08263.15	LRRNT_2	3	41	41	30.05	4.9e-07	1.5e-10	1	0
	>TraesCS4A02G059000.1	105	164	105	166	PF13855.9	LRR_8	1	59	61	28.66	9.2e-07	2.8e-10	1	0	CL0022
	>TraesCS4A02G059000.1	277	298	276	298	PF00560.36	LRR_1	2	23	23	10.88	0.65	0.0002	1	0	CL0022
	>TraesCS3D02G534900.1	280	323	279	323	PF13855.9	LRR_8	18	61	61	27.25	2.5e-06	7.7e-10	1	0	CL0022
	>TraesCS3D02G534900.1	336	395	335	395	PF13855.9	LRR_8	2	61	61	32.44	6.1e-08	1.9e-11	1	0	CL0022
	>TraesCS3D02G534900.1	407	467	407	467	PF13855.9	LRR_8	1	61	61	30.32	2.8e-07	8.5e-11	1	0	CL0022
	>TraesCS3D02G534900.1	118	140	118	140	PF00560.36	LRR_1	1	23	23	12.31	0.22	6.8e-05	1	0	CL0022
	>TraesCS3D02G534900.1	116	131	115	137	PF13516.9	LRR_6	2	17	24	9.04	1.7	0.00053	1	1	CL0022
	>TraesCS3D02G534900.1	286	303	285	304	PF13516.9	LRR_6	2	19	24	10.63	0.54	0.00016	1	1	CL0022
	>TraesCS1B02G355700.1	144	202	143	203	PF13855.9	LRR_8	2	60	61	27.89	1.6e-06	4.9e-10	1	0	CL0022
	>TraesCS1B02G355700.1	28	67	27	67	PF08263.15	LRRNT_2	2	41	41	26.04	8.9e-06	2.7e-09	1	0
	>TraesCS4D02G307500.1.cds1	532	591	531	591	PF13855.9	LRR_8	2	61	61	30.09	3.3e-07	1.2e-10	1	0	CL0022
	>TraesCS4D02G307500.1.cds1	557	576	556	578	PF00560.36	LRR_1	2	21	23	9.43	2	0.0007	1	1	CL0022
	>TraesCS4D02G307500.1.cds1	35	72	34	72	PF08263.15	LRRNT_2	2	41	41	37.96	1.7e-09	6e-13	1	0
	>TraesCS6D02G174300.1	131	191	130	191	PF13855.9	LRR_8	2	61	61	28.63	9.4e-07	2.9e-10	1	0	CL0022
	>TraesCS6D02G174300.1	554	612	553	612	PF13855.9	LRR_8	2	61	61	33.95	2.1e-08	6.3e-12	1	0	CL0022
	>TraesCS6D02G174300.1	155	174	155	177	PF00560.36	LRR_1	1	20	23	9.79	1.5	0.00046	1	1	CL0022
	>TraesCS6D02G174300.1	180	199	180	202	PF00560.36	LRR_1	1	20	23	12.04	0.27	8.3e-05	1	1	CL0022
	>TraesCS6D02G174300.1	318	340	318	340	PF00560.36	LRR_1	1	23	23	10.26	1	0.00032	1	0	CL0022
	>TraesCS6D02G174300.1	152	168	152	169	PF13516.9	LRR_6	1	17	24	9.91	0.91	0.00028	1	1	CL0022
	>TraesCS6B02G392500.1	97	157	96	157	PF13855.9	LRR_8	2	61	61	27.56	2e-06	7.2e-10	1	0	CL0022
	>TraesCS6B02G392500.1	527	585	526	585	PF13855.9	LRR_8	2	61	61	30.4	2.6e-07	9.4e-11	1	0	CL0022
	>TraesCS6B02G392500.1	121	142	121	143	PF00560.36	LRR_1	1	22	23	9.88	1.4	0.0005	1	1	CL0022
	>TraesCS6B02G392500.1	146	165	146	168	PF00560.36	LRR_1	1	20	23	12.08	0.26	9.4e-05	1	1	CL0022
	>TraesCS6B02G392500.1	291	313	291	313	PF00560.36	LRR_1	1	23	23	11.41	0.44	0.00016	1	0	CL0022
	>TraesCS6B02G392500.1	527	548	527	549	PF00560.36	LRR_1	1	22	23	10.96	0.61	0.00022	1	1	CL0022
	>TraesCS6B02G392500.1	118	134	118	135	PF13516.9	LRR_6	1	17	24	10.63	0.54	0.00019	1	1	CL0022
	>TraesCS6B02G392500.1	527	540	526	542	PF13516.9	LRR_6	4	17	24	9.77	1	0.00036	1	1	CL0022
	>TraesCS6B02G392500.1	33	69	32	70	PF08263.15	LRRNT_2	3	40	41	20.26	0.00057	2e-07	1	0
	>TraesCS1A02G342600.1	144	203	143	203	PF13855.9	LRR_8	2	61	61	31.45	1.2e-07	3.8e-11	1	0	CL0022
	>TraesCS1A02G342600.1	28	67	27	67	PF08263.15	LRRNT_2	2	41	41	27.12	4.1e-06	1.2e-09	1	0
	>TraesCS7D02G234800.1	295	355	295	355	PF13855.9	LRR_8	1	61	61	33.67	2.5e-08	9e-12	1	0	CL0022
	>TraesCS7D02G234800.1	321	379	319	379	PF13855.9	LRR_8	3	61	61	28.17	1.3e-06	4.7e-10	1	1	CL0022
	>TraesCS7D02G234800.1	463	523	463	523	PF13855.9	LRR_8	1	61	61	28.29	1.2e-06	4.3e-10	1	0	CL0022
	>TraesCS7D02G234800.1	32	73	31	73	PF08263.15	LRRNT_2	2	41	41	43.26	3.7e-11	1.3e-14	1	0
	>TraesCS5A02G254600.1	288	348	288	348	PF13855.9	LRR_8	1	61	61	29.01	7.1e-07	2.2e-10	1	0	CL0022
	>TraesCS5A02G254600.1	456	516	456	516	PF13855.9	LRR_8	1	61	61	33.66	2.5e-08	7.7e-12	1	0	CL0022
	>TraesCS5A02G254600.1	28	67	27	67	PF08263.15	LRRNT_2	2	41	41	43.22	3.8e-11	1.2e-14	1	0
	>TraesCS1A02G103900.1.cds1	520	578	519	578	PF13855.9	LRR_8	2	61	61	28.85	8e-07	2.9e-10	1	0	CL0022
	>TraesCS1A02G103900.1.cds1	257	279	257	279	PF00560.36	LRR_1	1	23	23	10.96	0.62	0.00022	1	0	CL0022
	>TraesCS1A02G103900.1.cds1	472	494	472	494	PF00560.36	LRR_1	1	23	23	10.44	0.91	0.00032	1	0	CL0022
	>TraesCS1A02G103900.1.cds1	40	80	39	81	PF08263.15	LRRNT_2	3	40	41	39.3	6.4e-10	2.3e-13	1	0
	>TraesCS4D02G235800.1	105	164	105	166	PF13855.9	LRR_8	1	59	61	28.75	8.6e-07	2.6e-10	1	0	CL0022
	>TraesCS4D02G235800.1	277	298	276	298	PF00560.36	LRR_1	2	23	23	10.88	0.65	0.0002	1	0	CL0022
	>TraesCS2B02G266700.1	259	318	258	318	PF13855.9	LRR_8	2	61	61	27.02	3e-06	9.1e-10	1	0	CL0022
	>TraesCS2B02G266700.1	524	583	523	583	PF13855.9	LRR_8	2	61	61	29.87	3.9e-07	1.2e-10	1	0	CL0022
	>TraesCS2B02G266700.1	23	61	21	61	PF08263.15	LRRNT_2	3	41	41	44.01	2.2e-11	6.6e-15	1	0
	>TraesCS2D02G088000.1	156	218	156	218	PF13855.9	LRR_8	1	61	61	35.75	5.6e-09	1.4e-12	1	0	CL0022
	>TraesCS2D02G088000.1	230	289	229	290	PF13855.9	LRR_8	2	60	61	27.84	1.7e-06	4.2e-10	1	0	CL0022
	>TraesCS2D02G088000.1	598	654	596	654	PF13855.9	LRR_8	5	61	61	35.27	7.9e-09	2e-12	1	0	CL0022
	>TraesCS2D02G088000.1	183	201	182	204	PF00560.36	LRR_1	2	20	23	11.51	0.4	0.0001	1	1	CL0022
	>TraesCS7B02G133000.1	293	353	293	353	PF13855.9	LRR_8	1	61	61	34.76	1.1e-08	3.5e-12	1	0	CL0022
	>TraesCS7B02G133000.1	461	521	461	521	PF13855.9	LRR_8	1	61	61	32.26	6.9e-08	2.1e-11	1	0	CL0022
	>TraesCS7B02G133000.1	30	71	29	71	PF08263.15	LRRNT_2	2	41	41	42.39	6.9e-11	2.1e-14	1	0
	>TraesCS4B02G091400.1	173	229	172	233	PF13855.9	LRR_8	2	58	61	33.83	2.2e-08	8e-12	1	0	CL0022
	>TraesCS4B02G091400.1	516	574	514	574	PF13855.9	LRR_8	3	61	61	36.14	4.3e-09	1.5e-12	1	0	CL0022
	>TraesCS4B02G091400.1	34	72	32	73	PF08263.15	LRRNT_2	3	40	41	33.91	3.1e-08	1.1e-11	1	0
XII-a	>TraesCS6A02G384900.1	101	159	99	159	PF13855.9	LRR_8	3	61	61	27.95	1.5e-06	4.7e-10	1	1	CL0022
	>TraesCS6A02G384900.1	125	183	123	183	PF13855.9	LRR_8	3	61	61	35.24	8.1e-09	2.5e-12	1	0	CL0022
	>TraesCS6A02G384900.1	172	231	171	231	PF13855.9	LRR_8	2	61	61	30.51	2.4e-07	7.4e-11	1	1	CL0022
	>TraesCS6A02G384900.1	587	647	587	647	PF13855.9	LRR_8	1	61	61	30.49	2.5e-07	7.6e-11	1	0	CL0022
	>TraesCS6A02G384900.1	125	146	124	146	PF00560.36	LRR_1	2	23	23	11.19	0.52	0.00016	1	1	CL0022
	>TraesCS6A02G384900.1	196	218	196	218	PF00560.36	LRR_1	1	23	23	11.47	0.42	0.00013	1	0	CL0022
	>TraesCS6A02G384900.1	540	562	540	562	PF00560.36	LRR_1	1	23	23	11.05	0.57	0.00017	1	0	CL0022
	>TraesCS6A02G384900.1	57	94	55	94	PF08263.15	LRRNT_2	3	41	41	42.01	9.1e-11	2.8e-14	1	0
	>TraesCS1B02G187300.1	517	572	516	573	PF13855.9	LRR_8	5	60	61	31.39	1.3e-07	3.9e-11	1	0	CL0022
	>TraesCS1B02G187300.1	30	68	29	68	PF08263.15	LRRNT_2	2	41	41	51.1	1.3e-13	4e-17	1	0
	>TraesCS2D02G599800.1	181	241	180	241	PF13855.9	LRR_8	2	61	61	30.29	2.8e-07	1e-10	1	0	CL0022
	>TraesCS2D02G599800.1	40	79	39	79	PF08263.15	LRRNT_2	2	41	41	37.78	1.9e-09	6.8e-13	1	0
	>TraesCS6D02G271500.1	150	209	149	209	PF13855.9	LRR_8	2	61	61	35.08	9.1e-09	3.3e-12	1	0	CL0022
	>TraesCS6D02G271500.1	498	549	490	550	PF13855.9	LRR_8	9	60	61	28.19	1.3e-06	4.6e-10	1	0	CL0022
	>TraesCS6D02G271500.1	588	646	587	646	PF13855.9	LRR_8	3	61	61	28.86	8e-07	2.8e-10	1	0	CL0022
	>TraesCS6D02G271500.1	661	719	659	719	PF13855.9	LRR_8	3	61	61	38.13	1e-09	3.6e-13	1	0	CL0022
	>TraesCS6D02G271500.1	661	682	661	682	PF00560.36	LRR_1	2	23	23	13.45	0.093	3.3e-05	1	1	CL0022
	>TraesCS6D02G271500.1	684	705	684	706	PF00560.36	LRR_1	1	22	23	12.68	0.17	5.9e-05	1	1	CL0022
	>TraesCS6D02G271500.1	58	96	58	96	PF08263.15	LRRNT_2	1	41	41	34.1	2.7e-08	9.5e-12	1	0
	>TraesCS3B02G043400.1	119	178	118	178	PF13855.9	LRR_8	2	61	61	33.15	3.7e-08	1.1e-11	1	0	CL0022
	>TraesCS3B02G043400.1	313	363	312	364	PF13855.9	LRR_8	2	52	61	28.69	9e-07	2.7e-10	1	0	CL0022
	>TraesCS3B02G043400.1	362	406	361	407	PF13855.9	LRR_8	8	52	61	28.29	1.2e-06	3.7e-10	1	1	CL0022
	>TraesCS3B02G043400.1	506	561	504	561	PF13855.9	LRR_8	5	61	61	32.23	7.1e-08	2.2e-11	1	0	CL0022
	>TraesCS3B02G043400.1	28	64	25	65	PF08263.15	LRRNT_2	4	40	41	43.83	2.4e-11	7.5e-15	1	0
	>TraesCS3B02G043400.1	119	141	119	141	PF00560.36	LRR_1	1	23	23	13.03	0.13	3.9e-05	1	1	CL0022
	>TraesCS3B02G043400.1	550	571	550	572	PF00560.36	LRR_1	1	22	23	10.97	0.61	0.00019	1	1	CL0022
	>TraesCS3B02G096000.1.cds1	150	210	150	210	PF13855.9	LRR_8	1	61	61	29.66	4.5e-07	1.6e-10	1	0	CL0022
	>TraesCS3B02G096000.1.cds1	200	221	199	221	PF00560.36	LRR_1	2	23	23	11.61	0.38	0.00013	1	1	CL0022
	>TraesCS3B02G096000.1.cds1	29	67	27	68	PF08263.15	LRRNT_2	3	40	41	41.2	1.6e-10	5.8e-14	1	0
	>TraesCS3B02G096000.1.cds1	117	132	116	134	PF13516.9	LRR_6	2	17	24	8.85	2	0.00071	1	0	CL0022
	>TraesCS7D02G457900.1	163	222	163	223	PF13855.9	LRR_8	1	60	61	32.4	6.2e-08	1.9e-11	1	0	CL0022
	>TraesCS7D02G457900.1	435	495	435	495	PF13855.9	LRR_8	1	61	61	27.06	2.9e-06	8.8e-10	1	0	CL0022
	>TraesCS7D02G457900.1	164	186	164	186	PF00560.36	LRR_1	1	23	23	12.04	0.27	8.3e-05	1	1	CL0022
	>TraesCS7D02G457900.1	36	85	35	85	PF08263.15	LRRNT_2	3	41	41	30.06	4.9e-07	1.5e-10	1	0
	>TraesCS7D02G048600.1	267	325	265	325	PF13855.9	LRR_8	3	61	61	30.02	3.5e-07	1.1e-10	1	0	CL0022
	>TraesCS7D02G048600.1	314	374	313	374	PF13855.9	LRR_8	2	61	61	27.52	2.1e-06	6.4e-10	1	1	CL0022
	>TraesCS7D02G048600.1	29	68	28	68	PF08263.15	LRRNT_2	2	41	41	41.92	9.7e-11	3e-14	1	0
	>TraesCS2B02G379000.1	122	181	121	181	PF13855.9	LRR_8	2	61	61	34.56	1.3e-08	4.1e-12	1	0	CL0022
	>TraesCS2B02G379000.1	395	454	394	454	PF13855.9	LRR_8	2	61	61	30.4	2.6e-07	8.1e-11	1	0	CL0022
	>TraesCS2B02G379000.1	538	597	537	597	PF13855.9	LRR_8	2	61	61	28.36	1.1e-06	3.5e-10	1	0	CL0022
	>TraesCS2B02G379000.1	267	288	267	289	PF00560.36	LRR_1	1	22	23	9.61	1.7	0.00052	1	0	CL0022
	>TraesCS2B02G379000.1	562	584	562	584	PF00560.36	LRR_1	1	23	23	12.46	0.2	6.1e-05	1	1	CL0022
	>TraesCS2B02G379000.1	30	69	29	69	PF08263.15	LRRNT_2	2	41	41	42.73	5.4e-11	1.7e-14	1	0
	>TraesCS1A02G317800.1	37	82	36	82	PF08263.15	LRRNT_2	3	41	41	40.75	2.2e-10	6.9e-14	1	0
	>TraesCS1A02G317800.1	112	134	112	134	PF00560.36	LRR_1	1	23	23	12.28	0.23	6.9e-05	1	0	CL0022
	>TraesCS1A02G317800.1	578	597	577	599	PF00560.36	LRR_1	2	21	23	10.23	1.1	0.00033	1	0	CL0022
	>TraesCS6D02G002200.1	642	701	641	701	PF13855.9	LRR_8	2	61	61	28.65	9.3e-07	2.8e-10	1	0	CL0022
	>TraesCS6D02G002200.1	41	81	39	82	PF08263.15	LRRNT_2	3	40	41	37.28	2.7e-09	8.3e-13	1	0
	>TraesCS6D02G002200.1	131	152	130	152	PF00560.36	LRR_1	2	23	23	10.76	0.71	0.00022	1	0	CL0022
	>TraesCS3A02G072300.1	247	305	245	305	PF13855.9	LRR_8	3	61	61	31.73	1e-07	3.1e-11	1	0	CL0022
	>TraesCS4D02G081700.1	163	222	163	223	PF13855.9	LRR_8	1	60	61	35.61	6.2e-09	1.6e-12	1	0	CL0022
	>TraesCS4D02G081700.1	290	350	290	350	PF13855.9	LRR_8	1	61	61	28.2	1.3e-06	3.3e-10	1	0	CL0022
	>TraesCS4D02G081700.1	435	494	434	494	PF13855.9	LRR_8	2	61	61	30.03	3.4e-07	8.7e-11	1	0	CL0022
	>TraesCS4D02G081700.1	460	481	459	481	PF00560.36	LRR_1	2	23	23	10.15	1.1	0.00029	1	1	CL0022
	>TraesCS5D02G543000.1	122	181	122	181	PF13855.9	LRR_8	1	61	61	29.58	4.8e-07	1.7e-10	1	0	CL0022
	>TraesCS5D02G543000.1	270	326	268	328	PF13855.9	LRR_8	3	59	61	27.92	1.6e-06	5.6e-10	1	0	CL0022
	>TraesCS5D02G543000.1	634	693	633	693	PF13855.9	LRR_8	2	61	61	34.82	1.1e-08	3.9e-12	1	0	CL0022
	>TraesCS5D02G543000.1	123	143	123	144	PF00560.36	LRR_1	1	21	23	12.32	0.22	7.8e-05	1	1	CL0022
	>TraesCS5D02G543000.1	634	656	634	656	PF00560.36	LRR_1	1	23	23	9.45	1.9	0.00069	1	1	CL0022
	>TraesCS5D02G543000.1	31	72	30	72	PF08263.15	LRRNT_2	2	41	41	28.93	1.1e-06	3.9e-10	1	0
	>TraesCS3B02G032400.1	69	128	68	128	PF13855.9	LRR_8	2	61	61	30.21	3e-07	9.2e-11	1	0	CL0022
	>TraesCS3B02G032400.1	287	347	286	347	PF13855.9	LRR_8	2	61	61	27.88	1.6e-06	4.9e-10	1	0	CL0022
	>TraesCS3B02G032400.1	24	65	22	65	PF08263.15	LRRNT_2	3	41	41	41.18	1.6e-10	5e-14	1	0
	>TraesCS3B02G588300.1	35	95	35	95	PF13855.9	LRR_8	1	61	61	27.01	3e-06	7.7e-10	1	0	CL0022
	>TraesCS3B02G588300.1	163	222	162	222	PF13855.9	LRR_8	2	61	61	33.97	2e-08	5.1e-12	1	0	CL0022
	>TraesCS6D02G000800.1	244	302	242	302	PF13855.9	LRR_8	3	61	61	31.79	9.7e-08	2.5e-11	1	0	CL0022
	>TraesCS6D02G000800.1	386	422	386	428	PF12799.10	LRR_4	1	34	43	28.21	1.9e-06	4.9e-10	1	0	CL0022
	>TraesCS4B02G360600.1	257	317	257	317	PF13855.9	LRR_8	1	61	61	28.76	8.5e-07	2.6e-10	1	0	CL0022
	>TraesCS4B02G360600.1	555	614	554	614	PF13855.9	LRR_8	2	61	61	30.23	3e-07	9.1e-11	1	0	CL0022
	>TraesCS4B02G360600.1	26	62	24	62	PF08263.15	LRRNT_2	3	41	41	45.58	7e-12	2.1e-15	1	0
	>TraesCS4B02G360600.1	93	112	92	114	PF00560.36	LRR_1	2	21	23	10.6	0.8	0.00025	1	0	CL0022
	>TraesCS6D02G206000.1	128	187	127	187	PF13855.9	LRR_8	2	61	61	30.82	1.9e-07	5.9e-11	1	0	CL0022
	>TraesCS6D02G206000.1	393	455	392	455	PF13855.9	LRR_8	2	61	61	28.89	7.8e-07	2.4e-10	1	0	CL0022
	>TraesCS6D02G206000.1	567	621	564	622	PF13855.9	LRR_8	5	60	61	28.65	9.3e-07	2.8e-10	1	0	CL0022
	>TraesCS6D02G206000.1	635	694	634	694	PF13855.9	LRR_8	2	61	61	28.93	7.6e-07	2.3e-10	1	0	CL0022
	>TraesCS6D02G206000.1	587	623	587	627	PF12799.10	LRR_4	1	39	43	27.85	2.5e-06	7.7e-10	1	1	CL0022
	>TraesCS6D02G206000.1	518	539	517	539	PF00560.36	LRR_1	2	23	23	9.66	1.6	0.0005	1	0	CL0022
	>TraesCS6D02G206000.1	39	74	36	75	PF08263.15	LRRNT_2	4	40	41	40.01	3.8e-10	1.2e-13	1	0
	>TraesCS1A02G391700.1	2	61	1	61	PF13855.9	LRR_8	3	61	61	37.42	1.7e-09	5.2e-13	1	0	CL0022
	>TraesCS1A02G391700.1	74	133	73	133	PF13855.9	LRR_8	2	61	61	37.84	1.3e-09	3.8e-13	1	0	CL0022
	>TraesCS1B02G004700.1	48	108	48	108	PF13855.9	LRR_8	1	61	61	39.6	3.5e-10	9e-14	1	0	CL0022
	>TraesCS1B02G004700.1	323	381	321	381	PF13855.9	LRR_8	3	61	61	31.46	1.2e-07	3.1e-11	1	0	CL0022
	>TraesCS1B02G004700.1	49	70	49	71	PF00560.36	LRR_1	1	22	23	9.52	1.8	0.00047	1	1	CL0022
	>TraesCS1B02G004700.1	298	320	295	320	PF00560.36	LRR_1	1	23	23	9.71	1.6	0.0004	1	0	CL0022
	>TraesCS4A02G430400.1	314	372	312	372	PF13855.9	LRR_8	3	61	61	35.63	6.1e-09	1.9e-12	1	0	CL0022
	>TraesCS4A02G430400.1	385	442	384	444	PF13855.9	LRR_8	2	59	61	27.2	2.6e-06	8e-10	1	0	CL0022
	>TraesCS4A02G430400.1	68	89	67	89	PF00560.36	LRR_1	2	23	23	10.65	0.77	0.00024	1	0	CL0022
	>TraesCS2D02G475300.1	119	178	118	178	PF13855.9	LRR_8	2	61	61	28.01	1.5e-06	4.5e-10	1	0	CL0022
	>TraesCS2D02G475300.1	366	425	365	425	PF13855.9	LRR_8	2	61	61	43.77	1.8e-11	5.4e-15	1	0	CL0022
	>TraesCS2D02G475300.1	414	473	414	473	PF13855.9	LRR_8	2	61	61	28.75	8.6e-07	2.6e-10	1	1	CL0022
	>TraesCS2D02G475300.1	487	546	486	546	PF13855.9	LRR_8	2	61	61	40.85	1.4e-10	4.4e-14	1	0	CL0022
	>TraesCS2D02G475300.1	120	141	119	141	PF00560.36	LRR_1	2	23	23	10.37	0.96	0.00029	1	1	CL0022
	>TraesCS2D02G475300.1	366	388	366	388	PF00560.36	LRR_1	1	23	23	10.42	0.92	0.00028	1	1	CL0022
	>TraesCS2D02G475300.1	414	436	414	436	PF00560.36	LRR_1	1	23	23	14.59	0.039	1.2e-05	1	1	CL0022
	>TraesCS2D02G475300.1	29	66	27	66	PF08263.15	LRRNT_2	3	41	41	47.19	2.2e-12	6.7e-16	1	0
	>TraesCS2A02G461800.1	348	408	348	408	PF13855.9	LRR_8	1	61	61	29.21	6.2e-07	2.5e-10	1	0	CL0022
	>TraesCS2A02G461800.1	565	625	565	625	PF13855.9	LRR_8	1	61	61	28.46	1.1e-06	4.3e-10	1	0	CL0022
	>TraesCS2A02G461800.1	157	179	157	179	PF00560.36	LRR_1	1	23	23	12.52	0.19	7.7e-05	1	0	CL0022
	>TraesCS2A02G461800.1	714	727	713	728	PF13516.9	LRR_6	5	18	24	9.21	1.5	0.00062	1	0	CL0022
	>TraesCS2A02G461800.1	759	773	758	775	PF13516.9	LRR_6	2	16	24	9.03	1.7	0.00071	1	0	CL0022
	>TraesCS2A02G461800.1	37	81	35	81	PF08263.15	LRRNT_2	6	41	41	31.53	1.7e-07	7e-11	1	0
	>TraesCS4D02G003300.1	243	302	242	302	PF13855.9	LRR_8	2	61	61	35.38	7.3e-09	2.2e-12	1	0	CL0022
	>TraesCS4D02G003300.1	394	453	393	453	PF13855.9	LRR_8	2	61	61	35.61	6.2e-09	1.9e-12	1	0	CL0022
	>TraesCS4D02G003300.1	514	573	513	573	PF13855.9	LRR_8	2	61	61	31.25	1.4e-07	4.4e-11	1	0	CL0022
	>TraesCS4D02G003300.1	33	71	32	72	PF08263.15	LRRNT_2	2	40	41	43.51	3.1e-11	9.4e-15	1	0
	>TraesCS4D02G003300.1	538	560	538	560	PF00560.36	LRR_1	1	23	23	9.59	1.7	0.00053	1	1	CL0022
	>TraesCSU02G203400.1	480	531	471	531	PF13855.9	LRR_8	10	61	61	33.03	4e-08	1.4e-11	1	0	CL0022
	>TraesCSU02G203400.1	642	699	639	699	PF13855.9	LRR_8	4	61	61	34.86	1.1e-08	3.8e-12	1	0	CL0022
	>TraesCSU02G203400.1	664	685	664	686	PF00560.36	LRR_1	1	22	23	11.67	0.36	0.00013	1	1	CL0022
	>TraesCSU02G203400.1	38	77	37	77	PF08263.15	LRRNT_2	2	41	41	40.99	1.9e-10	6.7e-14	1	0
	>TraesCS4A02G327100.1	2	56	1	56	PF13855.9	LRR_8	7	61	61	33.45	2.9e-08	7.5e-12	1	0	CL0022
	>TraesCS6B02G051700.1	141	200	140	200	PF13855.9	LRR_8	2	61	61	29.71	4.3e-07	1.3e-10	1	0	CL0022
	>TraesCS6B02G051700.1	364	423	363	423	PF13855.9	LRR_8	2	61	61	31.94	8.7e-08	2.7e-11	1	0	CL0022
	>TraesCS6B02G051700.1	117	139	117	139	PF00560.36	LRR_1	1	23	23	11.05	0.57	0.00018	1	0	CL0022
	>TraesCS6B02G051700.1	26	63	24	63	PF08263.15	LRRNT_2	3	41	41	42.67	5.6e-11	1.7e-14	1	0
	>TraesCS3A02G060000.1	223	281	221	281	PF13855.9	LRR_8	3	61	61	29.08	6.8e-07	1.7e-10	1	0	CL0022
	>TraesCS3A02G060000.1	366	425	365	425	PF13855.9	LRR_8	2	61	61	27.45	2.2e-06	5.6e-10	1	0	CL0022
	>TraesCS2B02G612100.1	149	209	149	210	PF13855.9	LRR_8	1	60	61	27.84	1.7e-06	3.4e-10	1	0	CL0022
	>TraesCS4A02G411700.1	155	216	155	216	PF13855.9	LRR_8	1	61	61	28.38	1.1e-06	3.4e-10	1	1	CL0022
	>TraesCS4A02G411700.1	180	240	180	240	PF13855.9	LRR_8	1	61	61	34.37	1.5e-08	4.6e-12	1	0	CL0022
	>TraesCS4A02G411700.1	380	439	379	441	PF13855.9	LRR_8	2	59	61	27.16	2.7e-06	8.2e-10	1	0	CL0022
	>TraesCS4A02G411700.1	430	451	430	452	PF00560.36	LRR_1	1	22	23	11.17	0.52	0.00016	1	1	CL0022
	>TraesCS4A02G411700.1	39	79	38	79	PF08263.15	LRRNT_2	2	41	41	43.3	3.6e-11	1.1e-14	1	0
	>TraesCS2D02G013100.1	208	266	207	266	PF13855.9	LRR_8	2	61	61	30.17	3.1e-07	9.5e-11	1	0	CL0022
	>TraesCS2D02G013100.1	452	513	451	513	PF13855.9	LRR_8	2	61	61	29.61	4.6e-07	1.4e-10	1	0	CL0022
	>TraesCS2D02G013100.1	550	609	549	609	PF13855.9	LRR_8	2	61	61	32.1	7.7e-08	2.4e-11	1	0	CL0022
	>TraesCS2D02G013100.1	38	77	37	78	PF08263.15	LRRNT_2	2	40	41	24.65	2.4e-05	7.4e-09	1	0
	>TraesCS2B02G539200.1.cds1	165	223	163	223	PF13855.9	LRR_8	3	61	61	28.7	9e-07	2.3e-10	1	0	CL0022
	>TraesCS2B02G539200.1.cds1	212	234	212	234	PF00560.36	LRR_1	1	23	23	10.21	1.1	0.00028	1	1	CL0022
	>TraesCS3A02G043500.1	140	199	138	199	PF13855.9	LRR_8	3	61	61	33.62	2.6e-08	8e-12	1	0	CL0022
	>TraesCS3A02G043500.1	558	617	557	617	PF13855.9	LRR_8	2	61	61	30.11	3.2e-07	9.9e-11	1	0	CL0022
	>TraesCS3A02G043500.1	92	112	91	113	PF00560.36	LRR_1	2	22	23	11.91	0.3	9.2e-05	1	0	CL0022
	>TraesCS3A02G043500.1	510	532	510	532	PF00560.36	LRR_1	1	23	23	12.35	0.21	6.5e-05	1	0	CL0022
	>TraesCS3A02G043500.1	23	61	22	61	PF08263.15	LRRNT_2	2	41	41	45.34	8.3e-12	2.5e-15	1	0
	>TraesCS1D02G426400.1	25	85	24	85	PF13855.9	LRR_8	2	61	61	34.09	1.9e-08	5.7e-12	1	0	CL0022
	>TraesCS1D02G426400.1	89	134	87	134	PF13855.9	LRR_8	16	61	61	27.84	1.7e-06	5.1e-10	1	0	CL0022
	>TraesCS1D02G426400.1	197	253	196	256	PF13855.9	LRR_8	2	58	61	27.5	2.1e-06	6.5e-10	1	0	CL0022
	>TraesCS1D02G426400.1	352	403	343	403	PF13855.9	LRR_8	10	61	61	27.29	2.5e-06	7.5e-10	1	0	CL0022
	>TraesCS1D02G426400.1	417	475	416	475	PF13855.9	LRR_8	3	61	61	32.5	5.8e-08	1.8e-11	1	0	CL0022
	>TraesCS1D02G426400.1	513	571	513	571	PF13855.9	LRR_8	3	61	61	32.65	5.2e-08	1.6e-11	1	0	CL0022
	>TraesCS1D02G426400.1	440	459	440	465	PF00560.36	LRR_1	1	20	23	10.99	0.6	0.00018	1	1	CL0022
	>TraesCS2B02G524300.1	99	156	97	156	PF13855.9	LRR_8	3	61	61	27.01	3e-06	1.1e-09	1	0	CL0022
	>TraesCS2B02G524300.1	397	452	396	452	PF13855.9	LRR_8	6	61	61	30.02	3.5e-07	1.2e-10	1	0	CL0022
	>TraesCS2B02G524300.1	513	572	512	572	PF13855.9	LRR_8	2	61	61	34.69	1.2e-08	4.3e-12	1	0	CL0022
	>TraesCS2B02G524300.1	29	67	28	68	PF08263.15	LRRNT_2	2	40	41	42.92	4.7e-11	1.7e-14	1	0
	>TraesCS2B02G524300.1	513	535	513	535	PF00560.36	LRR_1	1	23	23	9.82	1.5	0.00052	1	1	CL0022
	>TraesCS2B02G524300.1	561	583	561	583	PF00560.36	LRR_1	1	23	23	9.66	1.6	0.00059	1	1	CL0022
	>TraesCS2B02G524300.1	192	207	190	211	PF13516.9	LRR_6	3	18	24	12.38	0.15	5.3e-05	1	0	CL0022
	>TraesCS6B02G212700.1	162	223	162	223	PF13855.9	LRR_8	1	61	61	36.49	3.3e-09	1e-12	1	0	CL0022
	>TraesCS6B02G212700.1	533	592	532	592	PF13855.9	LRR_8	2	61	61	30.04	3.4e-07	1e-10	1	0	CL0022
	>TraesCS6B02G212700.1	632	688	631	688	PF13855.9	LRR_8	5	61	61	32.52	5.7e-08	1.8e-11	1	0	CL0022
	>TraesCS6B02G212700.1	188	210	188	210	PF00560.36	LRR_1	1	23	23	9.46	1.9	0.00058	1	1	CL0022
	>TraesCS6B02G212700.1	677	697	677	699	PF00560.36	LRR_1	1	21	23	10.72	0.73	0.00022	1	1	CL0022
	>TraesCS6B02G212700.1	40	82	38	83	PF08263.15	LRRNT_2	4	40	41	33.55	4e-08	1.2e-11	1	0
	>TraesCS2A02G069000.1	317	376	317	377	PF13855.9	LRR_8	1	61	61	31.12	1.6e-07	4.8e-11	1	0	CL0022
	>TraesCS2A02G069000.1	33	70	30	71	PF08263.15	LRRNT_2	4	40	41	45.88	5.6e-12	1.7e-15	1	0
	>TraesCS2A02G069000.1	342	363	342	363	PF00560.36	LRR_1	1	23	23	11.4	0.44	0.00013	1	1	CL0022
	>TraesCS2B02G047800.1	120	178	118	178	PF13855.9	LRR_8	3	61	61	27.32	2.4e-06	7.4e-10	1	1	CL0022
	>TraesCS2B02G047800.1	166	226	166	226	PF13855.9	LRR_8	1	61	61	33.94	2.1e-08	6.3e-12	1	0	CL0022
	>TraesCS2B02G047800.1	143	163	143	165	PF00560.36	LRR_1	1	21	23	12.34	0.22	6.6e-05	1	0	CL0022
	>TraesCS2B02G047800.1	50	89	49	89	PF08263.15	LRRNT_2	2	41	41	45.17	9.3e-12	2.9e-15	1	0
	>TraesCS3A02G060200.1	172	232	172	232	PF13855.9	LRR_8	1	61	61	27.62	1.9e-06	5.9e-10	1	0	CL0022
	>TraesCS3A02G060200.1	270	329	269	329	PF13855.9	LRR_8	2	61	61	40.65	1.7e-10	5.1e-14	1	0	CL0022
	>TraesCS3A02G060200.1	397	456	396	456	PF13855.9	LRR_8	2	61	61	29.57	4.8e-07	1.5e-10	1	0	CL0022
	>TraesCS3A02G060200.1	35	73	34	74	PF08263.15	LRRNT_2	2	40	41	40.79	2.2e-10	6.7e-14	1	0
	>TraesCS6D02G000900.1	254	314	254	314	PF13855.9	LRR_8	1	61	61	27.24	2.6e-06	7.8e-10	1	0	CL0022
	>TraesCS6D02G000900.1	552	611	551	611	PF13855.9	LRR_8	2	61	61	30.69	2.1e-07	6.5e-11	1	0	CL0022
	>TraesCS6D02G000900.1	20	55	18	56	PF08263.15	LRRNT_2	3	40	41	46.44	3.7e-12	1.1e-15	1	0
	>TraesCS6D02G000900.1	504	526	504	526	PF00560.36	LRR_1	1	23	23	10.67	0.76	0.00023	1	0	CL0022
	>TraesCS2A02G491300.1	122	182	122	182	PF13855.9	LRR_8	1	61	61	42.42	4.6e-11	1.7e-14	1	0	CL0022
	>TraesCS2A02G491300.1	365	425	365	425	PF13855.9	LRR_8	1	61	61	29.51	5e-07	1.8e-10	1	0	CL0022
	>TraesCS2A02G491300.1	123	145	123	145	PF00560.36	LRR_1	1	23	23	12.25	0.23	8.2e-05	1	1	CL0022
	>TraesCS2A02G491300.1	30	68	29	69	PF08263.15	LRRNT_2	2	40	41	38.22	1.4e-09	4.9e-13	1	0
	>TraesCS2D02G571100.1	193	251	192	252	PF13855.9	LRR_8	2	60	61	30.67	2.2e-07	6.6e-11	1	0	CL0022
	>TraesCS2D02G571100.1	464	524	464	524	PF13855.9	LRR_8	1	61	61	28.46	1.1e-06	3.3e-10	1	0	CL0022
	>TraesCS2D02G571100.1	145	167	145	167	PF00560.36	LRR_1	1	23	23	9.42	2	0.0006	1	0	CL0022
	>TraesCS2D02G571100.1	193	215	193	215	PF00560.36	LRR_1	1	23	23	11.37	0.45	0.00014	1	1	CL0022
	>TraesCS2D02G571100.1	611	632	610	632	PF00560.36	LRR_1	2	23	23	9.33	2.1	0.00064	1	0	CL0022
	>TraesCS2D02G571100.1	57	114	55	114	PF08263.15	LRRNT_2	3	41	41	21.89	0.00018	5.4e-08	1	0
	>TraesCS2A02G260600.1.cds1	151	210	150	210	PF13855.9	LRR_8	2	61	61	30.99	1.7e-07	5.3e-11	1	0	CL0022
	>TraesCS2A02G260600.1.cds1	152	171	151	173	PF00560.36	LRR_1	2	21	23	10.9	0.64	0.0002	1	1	CL0022
	>TraesCS2A02G260600.1.cds1	34	74	32	74	PF08263.15	LRRNT_2	3	41	41	21.37	0.00026	7.8e-08	1	0
	>TraesCS2A02G068900.1	593	651	592	652	PF13855.9	LRR_8	2	60	61	33.49	2.9e-08	8.7e-12	1	0	CL0022
	>TraesCS2A02G068900.1	91	127	88	128	PF08263.15	LRRNT_2	4	40	41	55.47	5.6e-15	1.7e-18	1	0
	>TraesCS2A02G068900.1	230	250	229	251	PF00560.36	LRR_1	2	22	23	10.17	1.1	0.00034	1	0	CL0022
	>TraesCS5B02G080100.1	115	174	114	174	PF13855.9	LRR_8	2	61	61	30.67	2.2e-07	7.7e-11	1	0	CL0022
	>TraesCS5B02G080100.1	36	84	34	84	PF08263.15	LRRNT_2	4	41	41	27.33	3.5e-06	1.2e-09	1	0
	>TraesCS2D02G067300.1	125	184	124	184	PF13855.9	LRR_8	2	61	61	28.58	9.7e-07	2.5e-10	1	0	CL0022
	>TraesCS4D02G107000.1	391	451	391	451	PF13855.9	LRR_8	1	61	61	29.02	7.1e-07	2.2e-10	1	0	CL0022
	>TraesCS4D02G107000.1	30	68	29	69	PF08263.15	LRRNT_2	2	40	41	44.82	1.2e-11	3.7e-15	1	0
	>TraesCS5D02G547600.1	126	187	126	187	PF13855.9	LRR_8	1	61	61	29.19	6.3e-07	2.2e-10	1	0	CL0022
	>TraesCS5D02G547600.1	299	355	298	358	PF13855.9	LRR_8	2	58	61	35.29	7.8e-09	2.8e-12	1	0	CL0022
	>TraesCS5D02G547600.1	541	600	541	601	PF13855.9	LRR_8	1	60	61	32.61	5.4e-08	1.9e-11	1	0	CL0022
	>TraesCS5D02G547600.1	614	673	613	673	PF13855.9	LRR_8	2	61	61	32.65	5.2e-08	1.9e-11	1	0	CL0022
	>TraesCS5D02G547600.1	37	74	34	74	PF08263.15	LRRNT_2	4	41	41	35.93	7.2e-09	2.6e-12	1	0
	>TraesCS4D02G352700.1	93	151	91	151	PF13855.9	LRR_8	3	61	61	31.58	1.1e-07	4e-11	1	0	CL0022
	>TraesCS4D02G352700.1	236	297	236	297	PF13855.9	LRR_8	1	61	61	28.87	7.9e-07	2.8e-10	1	0	CL0022
	>TraesCS4D02G352700.1	559	617	557	617	PF13855.9	LRR_8	3	61	61	41.2	1.1e-10	4e-14	1	0	CL0022
	>TraesCS4D02G352700.1	139	178	139	182	PF12799.10	LRR_4	1	40	43	29.22	9.3e-07	3.3e-10	1	1	CL0022
	>TraesCS4D02G352700.1	25	61	23	62	PF08263.15	LRRNT_2	3	40	41	45.13	9.6e-12	3.4e-15	1	0
	>TraesCS4D02G352700.1	583	602	582	604	PF00560.36	LRR_1	2	21	23	11.02	0.59	0.00021	1	1	CL0022
	>TraesCS4D02G352700.1	138	154	137	155	PF13516.9	LRR_6	2	18	24	13.51	0.064	2.3e-05	1	1	CL0022
	>TraesCS4D02G352700.1	483	498	482	500	PF13516.9	LRR_6	2	17	24	8.86	2	0.00071	1	0	CL0022
	>TraesCS6A02G056300.1	32	70	30	71	PF08263.15	LRRNT_2	3	40	41	27.6	2.9e-06	8.8e-10	1	0
	>TraesCS5D02G556900.1	101	159	99	159	PF13855.9	LRR_8	3	61	61	31.61	1.1e-07	3.9e-11	1	0	CL0022
	>TraesCS5D02G556900.1	173	233	172	233	PF13855.9	LRR_8	2	61	61	27.34	2.4e-06	8.4e-10	1	0	CL0022
	>TraesCS5D02G556900.1	467	526	466	526	PF13855.9	LRR_8	2	61	61	29.11	6.6e-07	2.4e-10	1	0	CL0022
	>TraesCS5D02G556900.1	539	597	538	598	PF13855.9	LRR_8	2	60	61	37.9	1.2e-09	4.3e-13	1	0	CL0022
	>TraesCS5D02G556900.1	587	607	587	609	PF00560.36	LRR_1	1	21	23	11.1	0.55	0.0002	1	1	CL0022
	>TraesCS5D02G556900.1	31	70	30	70	PF08263.15	LRRNT_2	2	41	41	36.04	6.7e-09	2.4e-12	1	0
	>TraesCS2D02G067500.1	293	352	293	352	PF13855.9	LRR_8	1	61	61	35.47	6.9e-09	2.1e-12	1	0	CL0022
	>TraesCS2D02G067500.1	417	476	416	476	PF13855.9	LRR_8	2	61	61	27.38	2.3e-06	7.1e-10	1	1	CL0022
	>TraesCS2D02G067500.1	441	500	440	500	PF13855.9	LRR_8	2	61	61	28.94	7.5e-07	2.3e-10	1	0	CL0022
	>TraesCS2D02G067500.1	562	599	543	599	PF13855.9	LRR_8	24	61	61	27.24	2.6e-06	7.8e-10	1	0	CL0022
	>TraesCS2D02G067500.1	33	70	30	71	PF08263.15	LRRNT_2	4	40	41	42.96	4.6e-11	1.4e-14	1	0
	>TraesCS2D02G067500.1	125	147	125	147	PF00560.36	LRR_1	1	23	23	10.74	0.73	0.00022	1	0	CL0022
	>TraesCS2D02G067500.1	294	315	294	316	PF00560.36	LRR_1	1	22	23	10.35	0.97	0.0003	1	1	CL0022
	>TraesCS2D02G067500.1	318	339	318	339	PF00560.36	LRR_1	1	23	23	10.3	1	0.00031	1	1	CL0022
	>TraesCS4D02G352500.1	104	163	103	163	PF13855.9	LRR_8	2	61	61	36.08	4.4e-09	1.6e-12	1	0	CL0022
	>TraesCS4D02G352500.1	275	334	274	334	PF13855.9	LRR_8	2	61	61	31.72	1e-07	3.6e-11	1	0	CL0022
	>TraesCS4D02G352500.1	346	406	346	406	PF13855.9	LRR_8	1	61	61	30.63	2.2e-07	8e-11	1	0	CL0022
	>TraesCS4D02G352500.1	453	505	446	505	PF13855.9	LRR_8	9	61	61	30.07	3.3e-07	1.2e-10	1	0	CL0022
	>TraesCS4D02G352500.1	494	515	494	516	PF00560.36	LRR_1	1	22	23	12.89	0.14	5.1e-05	1	1	CL0022
	>TraesCS4D02G352500.1	12	51	11	51	PF08263.15	LRRNT_2	2	41	41	31.98	1.2e-07	4.4e-11	1	0
	>TraesCS2B02G620800.1	143	202	142	202	PF13855.9	LRR_8	2	61	61	28.95	7.5e-07	2.3e-10	1	0	CL0022
	>TraesCS2B02G620800.1	462	522	462	522	PF13855.9	LRR_8	1	61	61	29.03	7e-07	2.2e-10	1	0	CL0022
	>TraesCS2B02G620800.1	191	213	191	213	PF00560.36	LRR_1	1	23	23	11.37	0.45	0.00014	1	1	CL0022
	>TraesCS2B02G620800.1	57	111	55	112	PF08263.15	LRRNT_2	3	40	41	22.29	0.00013	4e-08	1	0
	>TraesCSU02G198500.1	128	188	108	188	PF13855.9	LRR_8	2	61	61	34.14	1.8e-08	6.4e-12	1	0	CL0022
	>TraesCSU02G198500.1	446	504	445	505	PF13855.9	LRR_8	2	60	61	34.43	1.5e-08	5.2e-12	1	0	CL0022
	>TraesCSU02G198500.1	520	577	517	577	PF13855.9	LRR_8	4	61	61	28.81	8.3e-07	3e-10	1	0	CL0022
	>TraesCSU02G198500.1	37	75	36	75	PF08263.15	LRRNT_2	2	41	41	37.26	2.8e-09	9.8e-13	1	0
	>TraesCS2D02G066200.1	282	343	282	343	PF13855.9	LRR_8	1	61	61	29.23	6.1e-07	1.9e-10	1	0	CL0022
	>TraesCS2D02G066200.1	331	390	331	390	PF13855.9	LRR_8	1	61	61	27.7	1.8e-06	5.6e-10	1	1	CL0022
	>TraesCS2D02G066200.1	601	659	599	659	PF13855.9	LRR_8	3	61	61	27.15	2.7e-06	8.3e-10	1	0	CL0022
	>TraesCS2D02G066200.1	46	86	45	86	PF08263.15	LRRNT_2	2	41	41	44.98	1.1e-11	3.3e-15	1	0
	>TraesCS2D02G066200.1	236	256	235	257	PF00560.36	LRR_1	2	22	23	9.97	1.3	0.0004	1	0	CL0022
	>TraesCS2A02G068200.1	331	390	331	390	PF13855.9	LRR_8	1	61	61	29.36	5.6e-07	1.7e-10	1	0	CL0022
	>TraesCS2A02G068200.1	600	659	599	659	PF13855.9	LRR_8	2	61	61	36.92	2.4e-09	7.4e-13	1	0	CL0022
	>TraesCS2A02G068200.1	46	86	45	86	PF08263.15	LRRNT_2	2	41	41	39.72	4.7e-10	1.4e-13	1	0
	>TraesCS3D02G013800.1.cds1	5	64	4	64	PF13855.9	LRR_8	2	61	61	38.46	8e-10	2e-13	1	0	CL0022
	>TraesCS3D02G013800.1.cds1	53	112	52	112	PF13855.9	LRR_8	2	61	61	33.19	3.5e-08	9e-12	1	1	CL0022
	>TraesCS3D02G013800.1.cds1	127	184	124	184	PF13855.9	LRR_8	4	61	61	31.55	1.1e-07	2.9e-11	1	0	CL0022
	>TraesCS3D02G013800.1.cds1	5	22	5	27	PF00560.36	LRR_1	1	18	23	9.37	2	0.00052	1	1	CL0022
	>TraesCS3D02G013800.1.cds1	128	147	125	147	PF00560.36	LRR_1	4	23	23	10.32	0.99	0.00025	1	1	CL0022
	>TraesCS3D02G013800.1.cds1	149	170	149	171	PF00560.36	LRR_1	1	22	23	12.85	0.15	3.7e-05	1	1	CL0022
	>TraesCS4D02G345700.1	150	209	149	209	PF13855.9	LRR_8	2	61	61	36.25	3.9e-09	1.2e-12	1	0	CL0022
	>TraesCS4D02G345700.1	538	597	537	597	PF13855.9	LRR_8	2	61	61	29.14	6.5e-07	2e-10	1	0	CL0022
	>TraesCS4D02G345700.1	660	718	660	718	PF13855.9	LRR_8	3	61	61	28.14	1.3e-06	4.1e-10	1	0	CL0022
	>TraesCS4D02G345700.1	33	72	32	72	PF08263.15	LRRNT_2	2	41	41	38.6	1.1e-09	3.2e-13	1	0
	>TraesCS2D02G590600.1	100	158	98	158	PF13855.9	LRR_8	3	61	61	27.35	2.4e-06	8.4e-10	1	0	CL0022
	>TraesCS2D02G590600.1	294	353	293	353	PF13855.9	LRR_8	2	61	61	30.29	2.8e-07	1e-10	1	0	CL0022
	>TraesCS2D02G590600.1	366	425	365	425	PF13855.9	LRR_8	2	61	61	31.1	1.6e-07	5.7e-11	1	0	CL0022
	>TraesCS2D02G590600.1	466	524	464	524	PF13855.9	LRR_8	3	61	61	28.36	1.1e-06	4.1e-10	1	0	CL0022
	>TraesCS2D02G590600.1	537	595	536	596	PF13855.9	LRR_8	2	60	61	31.26	1.4e-07	5.1e-11	1	0	CL0022
	>TraesCS2D02G590600.1	634	692	632	692	PF13855.9	LRR_8	3	61	61	34.65	1.2e-08	4.4e-12	1	0	CL0022
	>TraesCS2D02G590600.1	318	340	318	340	PF00560.36	LRR_1	1	23	23	10.23	1.1	0.00038	1	1	CL0022
	>TraesCS2D02G590600.1	634	655	634	655	PF00560.36	LRR_1	2	23	23	10.82	0.68	0.00024	1	1	CL0022
	>TraesCS2D02G590600.1	32	70	30	70	PF08263.15	LRRNT_2	3	41	41	33.67	3.7e-08	1.3e-11	1	0
	>TraesCS4A02G325700.1	98	156	96	156	PF13855.9	LRR_8	3	61	61	31.51	1.2e-07	4.2e-11	1	0	CL0022
	>TraesCS4A02G325700.1	120	181	120	181	PF13855.9	LRR_8	1	61	61	30.26	2.9e-07	1e-10	1	1	CL0022
	>TraesCS4A02G325700.1	464	523	463	523	PF13855.9	LRR_8	2	61	61	33.43	3e-08	1.1e-11	1	0	CL0022
	>TraesCS4A02G325700.1	536	593	535	595	PF13855.9	LRR_8	2	59	61	33.42	3e-08	1.1e-11	1	0	CL0022
	>TraesCS4A02G325700.1	636	690	633	691	PF13855.9	LRR_8	6	60	61	28.23	1.2e-06	4.5e-10	1	0	CL0022
	>TraesCS4A02G325700.1	29	68	28	68	PF08263.15	LRRNT_2	2	41	41	37.6	2.2e-09	7.7e-13	1	0
	>TraesCS4A02G325700.1	584	604	584	606	PF00560.36	LRR_1	1	21	23	11.56	0.39	0.00014	1	1	CL0022
	>TraesCS7D02G356200.1	150	208	149	209	PF13855.9	LRR_8	2	60	61	36.75	2.7e-09	9.8e-13	1	0	CL0022
	>TraesCS7D02G356200.1	295	353	293	353	PF13855.9	LRR_8	3	61	61	31.84	9.4e-08	3.3e-11	1	0	CL0022
	>TraesCS7D02G356200.1	174	196	174	196	PF00560.36	LRR_1	1	23	23	11.05	0.57	0.0002	1	1	CL0022
	>TraesCS7D02G356200.1	33	72	32	72	PF08263.15	LRRNT_2	2	41	41	34.73	1.7e-08	6.1e-12	1	0
	>TraesCS3B02G052600.1	69	128	68	128	PF13855.9	LRR_8	2	61	61	29.57	4.8e-07	1.5e-10	1	0	CL0022
	>TraesCS3B02G052600.1	341	401	340	401	PF13855.9	LRR_8	2	61	61	27.71	1.8e-06	5.6e-10	1	0	CL0022
	>TraesCS3B02G052600.1	24	65	22	65	PF08263.15	LRRNT_2	3	41	41	39.49	5.5e-10	1.7e-13	1	0
	>TraesCS2B02G081700.1	181	240	180	240	PF13855.9	LRR_8	2	61	61	32.76	4.8e-08	1.2e-11	1	0	CL0022
	>TraesCS5D02G546900.1	14	72	14	73	PF13855.9	LRR_8	2	60	61	27.19	2.6e-06	8.1e-10	1	0	CL0022
	>TraesCS5D02G546900.1	87	145	85	145	PF13855.9	LRR_8	3	61	61	33.99	2e-08	6.1e-12	1	0	CL0022
	>TraesCS4A02G446600.1	137	191	137	191	PF13855.9	LRR_8	8	61	61	31.65	1.1e-07	3.8e-11	1	0	CL0022
	>TraesCS4A02G446600.1	428	487	427	487	PF13855.9	LRR_8	2	61	61	39.04	5.3e-10	1.9e-13	1	0	CL0022
	>TraesCS4A02G446600.1	671	729	670	730	PF13855.9	LRR_8	2	60	61	40.12	2.4e-10	8.6e-14	1	0	CL0022
	>TraesCS4A02G446600.1	39	78	38	78	PF08263.15	LRRNT_2	2	41	41	37.69	2e-09	7.2e-13	1	0
	>TraesCS4A02G446600.1	452	474	452	474	PF00560.36	LRR_1	1	23	23	10.3	1	0.00036	1	1	CL0022
	>TraesCS4A02G446600.1	180	265	152	271	PF13306.9	LRR_5	35	113	128	12.58	0.11	3.9e-05	1	1	CL0022
	>TraesCS4A02G446600.1	294	410	293	430	PF13306.9	LRR_5	2	109	128	15.69	0.012	4.3e-06	1	0	CL0022
	>TraesCS6B02G252800.1	129	188	128	188	PF13855.9	LRR_8	2	61	61	32.85	4.5e-08	1.4e-11	1	0	CL0022
	>TraesCS6B02G252800.1	347	412	346	412	PF13855.9	LRR_8	2	61	61	32.64	5.3e-08	1.6e-11	1	0	CL0022
	>TraesCS6B02G252800.1	425	485	425	485	PF13855.9	LRR_8	1	61	61	30.87	1.9e-07	5.7e-11	1	0	CL0022
	>TraesCS6B02G252800.1	249	269	249	271	PF00560.36	LRR_1	1	21	23	9.33	2.1	0.00065	1	0	CL0022
	>TraesCS6B02G252800.1	348	369	347	369	PF00560.36	LRR_1	2	23	23	12.44	0.2	6.1e-05	1	1	CL0022
	>TraesCS6B02G252800.1	568	589	568	590	PF00560.36	LRR_1	1	22	23	9.67	1.6	0.0005	1	0	CL0022
	>TraesCS6B02G252800.1	39	75	36	76	PF08263.15	LRRNT_2	4	40	41	37.27	2.8e-09	8.4e-13	1	0
	>TraesCSU02G160500.1	476	527	467	527	PF13855.9	LRR_8	10	61	61	32.62	5.3e-08	1.9e-11	1	0	CL0022
	>TraesCSU02G160500.1	636	695	628	697	PF13855.9	LRR_8	2	61	61	40.15	2.4e-10	8.4e-14	1	0	CL0022
	>TraesCSU02G160500.1	443	465	443	465	PF00560.36	LRR_1	1	23	23	9.6	1.7	0.00061	1	0	CL0022
	>TraesCSU02G160500.1	637	658	635	658	PF00560.36	LRR_1	2	23	23	9.71	1.6	0.00056	1	1	CL0022
	>TraesCSU02G160500.1	660	681	660	682	PF00560.36	LRR_1	1	22	23	11.67	0.36	0.00013	1	1	CL0022
	>TraesCSU02G160500.1	38	73	34	73	PF08263.15	LRRNT_2	6	41	41	36.56	4.6e-09	1.6e-12	1	0
	>TraesCS3A02G060100.1	170	228	169	228	PF13855.9	LRR_8	3	61	61	29.96	3.6e-07	1.1e-10	1	0	CL0022
	>TraesCS3A02G060100.1	441	500	440	500	PF13855.9	LRR_8	2	61	61	28.63	9.4e-07	2.9e-10	1	0	CL0022
	>TraesCS3A02G060100.1	30	69	29	70	PF08263.15	LRRNT_2	2	40	41	35.05	1.4e-08	4.2e-12	1	0
	>TraesCS3A02G060100.1	561	583	561	583	PF00560.36	LRR_1	1	23	23	10.61	0.8	0.00025	1	0	CL0022
	>TraesCS2A02G559400.1	144	203	143	203	PF13855.9	LRR_8	2	61	61	28.62	9.4e-07	2.9e-10	1	1	CL0022
	>TraesCS2A02G559400.1	192	251	191	251	PF13855.9	LRR_8	2	61	61	29.97	3.6e-07	1.1e-10	1	0	CL0022
	>TraesCS2A02G559400.1	463	523	463	523	PF13855.9	LRR_8	1	61	61	29.74	4.2e-07	1.3e-10	1	0	CL0022
	>TraesCS2A02G559400.1	144	166	144	166	PF00560.36	LRR_1	1	23	23	11.09	0.56	0.00017	1	0	CL0022
	>TraesCS2A02G559400.1	512	530	512	540	PF00560.36	LRR_1	1	19	23	10.03	1.2	0.00038	1	1	CL0022
	>TraesCS2A02G559400.1	610	630	609	631	PF00560.36	LRR_1	2	22	23	9.64	1.7	0.00051	1	0	CL0022
	>TraesCS2A02G559400.1	56	112	54	113	PF08263.15	LRRNT_2	3	40	41	22.87	8.7e-05	2.6e-08	1	0
	>TraesCS2D02G067000.1	395	454	395	454	PF13855.9	LRR_8	1	61	61	32.43	6.1e-08	1.9e-11	1	0	CL0022
	>TraesCS2D02G067000.1	111	148	108	149	PF08263.15	LRRNT_2	4	40	41	40	3.9e-10	1.2e-13	1	0
	>TraesCS7D02G357100.1	108	166	106	166	PF13855.9	LRR_8	3	61	61	28.47	1.1e-06	3.2e-10	1	1	CL0022
	>TraesCS7D02G357100.1	131	190	130	190	PF13855.9	LRR_8	2	61	61	33.24	3.4e-08	1e-11	1	0	CL0022
	>TraesCS7D02G357100.1	470	530	469	530	PF13855.9	LRR_8	2	61	61	27.26	2.5e-06	7.7e-10	1	0	CL0022
	>TraesCS7D02G357100.1	131	153	131	153	PF00560.36	LRR_1	1	23	23	11.44	0.43	0.00013	1	1	CL0022
	>TraesCS7D02G357100.1	155	177	155	177	PF00560.36	LRR_1	1	23	23	10.65	0.78	0.00024	1	1	CL0022
	>TraesCS7D02G357100.1	347	368	347	369	PF00560.36	LRR_1	1	22	23	10.48	0.88	0.00027	1	0	CL0022
	>TraesCS7D02G357100.1	38	77	37	77	PF08263.15	LRRNT_2	2	41	41	29.99	5.2e-07	1.6e-10	1	0
	>TraesCS7B02G245100.1	135	192	134	194	PF13855.9	LRR_8	2	59	61	30.79	2e-07	6.1e-11	1	0	CL0022
	>TraesCS7B02G245100.1	331	386	331	386	PF13855.9	LRR_8	6	61	61	29.43	5.3e-07	1.6e-10	1	0	CL0022
	>TraesCS7B02G245100.1	594	655	587	655	PF13855.9	LRR_8	1	61	61	31.27	1.4e-07	4.3e-11	1	0	CL0022
	>TraesCS7B02G245100.1	668	727	668	727	PF13855.9	LRR_8	2	61	61	35.79	5.5e-09	1.7e-12	1	0	CL0022
	>TraesCS7B02G245100.1	644	666	644	666	PF00560.36	LRR_1	1	23	23	10.33	0.99	0.0003	1	1	CL0022
	>TraesCS7B02G245100.1	38	78	37	79	PF08263.15	LRRNT_2	2	40	41	36.58	4.5e-09	1.4e-12	1	0
	>TraesCS2B02G080600.1	35	94	35	94	PF13855.9	LRR_8	1	61	61	30.66	2.2e-07	5.5e-11	1	0	CL0022
	>TraesCS2B02G080600.1	60	81	60	81	PF00560.36	LRR_1	1	23	23	12.13	0.25	6.4e-05	1	1	CL0022
	>TraesCS4B02G083700.1	267	326	267	327	PF13855.9	LRR_8	1	60	61	34.17	1.8e-08	5.4e-12	1	0	CL0022
	>TraesCS4B02G083700.1	485	544	484	544	PF13855.9	LRR_8	2	61	61	36.55	3.2e-09	9.7e-13	1	0	CL0022
	>TraesCS4B02G083700.1	32	70	31	71	PF08263.15	LRRNT_2	2	40	41	44.36	1.7e-11	5.1e-15	1	0
	>TraesCS4B02G083700.1	510	531	509	531	PF00560.36	LRR_1	2	23	23	12.01	0.28	8.5e-05	1	1	CL0022
	>TraesCS6D02G333700.1	98	157	97	157	PF13855.9	LRR_8	2	61	61	29.47	5.1e-07	1.6e-10	1	0	CL0022
	>TraesCS6D02G333700.1	170	229	169	229	PF13855.9	LRR_8	2	61	61	30.78	2e-07	6.1e-11	1	0	CL0022
	>TraesCS6D02G333700.1	418	473	416	476	PF13855.9	LRR_8	3	58	61	29.02	7.1e-07	2.2e-10	1	0	CL0022
	>TraesCS6D02G333700.1	517	572	516	573	PF13855.9	LRR_8	5	60	61	30.53	2.4e-07	7.3e-11	1	1	CL0022
	>TraesCS6D02G333700.1	562	621	561	621	PF13855.9	LRR_8	2	61	61	32	8.3e-08	2.6e-11	1	0	CL0022
	>TraesCS6D02G333700.1	30	68	29	68	PF08263.15	LRRNT_2	2	41	41	41.82	1e-10	3.2e-14	1	0
	>TraesCS6D02G369900.1	217	276	216	276	PF13855.9	LRR_8	2	61	61	34.28	1.6e-08	5e-12	1	0	CL0022
	>TraesCS6D02G369900.1	585	644	584	644	PF13855.9	LRR_8	2	61	61	34.09	1.9e-08	5.7e-12	1	0	CL0022
	>TraesCS6D02G369900.1	608	668	608	668	PF13855.9	LRR_8	1	61	61	33.51	2.8e-08	8.6e-12	1	1	CL0022
	>TraesCS6D02G369900.1	78	115	76	115	PF08263.15	LRRNT_2	3	41	41	41	1.9e-10	5.7e-14	1	0
	>TraesCS6D02G369900.1	146	167	145	167	PF00560.36	LRR_1	2	23	23	9.54	1.8	0.00055	1	0	CL0022
	>TraesCS6D02G369900.1	634	655	633	655	PF00560.36	LRR_1	2	23	23	9.56	1.8	0.00054	1	1	CL0022
	>TraesCS7D02G015600.1	166	225	165	225	PF13855.9	LRR_8	2	61	61	29.57	4.8e-07	1.7e-10	1	0	CL0022
	>TraesCS7D02G015600.1	287	347	287	349	PF13855.9	LRR_8	1	59	61	28.94	7.5e-07	2.7e-10	1	0	CL0022
	>TraesCS7D02G015600.1	394	454	394	454	PF13855.9	LRR_8	1	61	61	33.19	3.5e-08	1.3e-11	1	0	CL0022
	>TraesCS7D02G015600.1	94	116	94	116	PF00560.36	LRR_1	1	23	23	11.39	0.44	0.00016	1	0	CL0022
	>TraesCS7D02G015600.1	28	66	27	66	PF08263.15	LRRNT_2	2	41	41	41.87	1e-10	3.6e-14	1	0
	>TraesCS2B02G519500.1	122	182	122	182	PF13855.9	LRR_8	1	61	61	41.01	1.3e-10	4.6e-14	1	0	CL0022
	>TraesCS2B02G519500.1	365	425	365	425	PF13855.9	LRR_8	1	61	61	29.61	4.7e-07	1.7e-10	1	0	CL0022
	>TraesCS2B02G519500.1	123	162	122	174	PF12799.10	LRR_4	2	38	43	29.19	9.5e-07	3.4e-10	1	1	CL0022
	>TraesCS2B02G519500.1	123	145	123	145	PF00560.36	LRR_1	1	23	23	11.82	0.32	0.00011	1	1	CL0022
	>TraesCS2B02G519500.1	30	68	29	69	PF08263.15	LRRNT_2	2	40	41	37.03	3.3e-09	1.2e-12	1	0
	>TraesCS7A02G364500.1	506	560	504	561	PF13855.9	LRR_8	6	60	61	30.2	3e-07	9.3e-11	1	0	CL0022
	>TraesCS7A02G364500.1	406	428	406	428	PF00560.36	LRR_1	1	23	23	10.85	0.67	0.0002	1	0	CL0022
	>TraesCS4D02G346200.1	153	212	152	212	PF13855.9	LRR_8	2	61	61	37.73	1.4e-09	4.8e-13	1	0	CL0022
	>TraesCS4D02G346200.1	663	721	661	721	PF13855.9	LRR_8	3	61	61	27.29	2.5e-06	8.8e-10	1	0	CL0022
	>TraesCS4D02G346200.1	419	452	418	464	PF12799.10	LRR_4	3	35	43	29.6	7.1e-07	2.5e-10	1	0	CL0022
	>TraesCS4D02G346200.1	177	197	177	199	PF00560.36	LRR_1	1	21	23	10.32	1	0.00036	1	1	CL0022
	>TraesCS4D02G346200.1	299	319	298	319	PF00560.36	LRR_1	3	23	23	10.58	0.82	0.00029	1	0	CL0022
	>TraesCS4D02G346200.1	36	75	35	75	PF08263.15	LRRNT_2	2	41	41	41.31	1.5e-10	5.3e-14	1	0
	>TraesCS6A02G385000.1	116	175	116	176	PF13855.9	LRR_8	1	60	61	29.17	6.4e-07	1.9e-10	1	0	CL0022
	>TraesCS6A02G385000.1	165	224	164	224	PF13855.9	LRR_8	2	61	61	27.3	2.4e-06	7.5e-10	1	1	CL0022
	>TraesCS6A02G385000.1	488	543	487	544	PF13855.9	LRR_8	5	60	61	27.81	1.7e-06	5.2e-10	1	1	CL0022
	>TraesCS6A02G385000.1	533	592	532	592	PF13855.9	LRR_8	2	61	61	33.41	3e-08	9.2e-12	1	0	CL0022
	>TraesCS6A02G385000.1	94	113	93	115	PF00560.36	LRR_1	2	21	23	9.74	1.5	0.00047	1	0	CL0022
	>TraesCS6A02G385000.1	509	531	509	531	PF00560.36	LRR_1	1	23	23	9.68	1.6	0.00049	1	0	CL0022
	>TraesCS6A02G385000.1	26	63	24	63	PF08263.15	LRRNT_2	3	41	41	39.89	4.2e-10	1.3e-13	1	0
	>TraesCS7A02G150700.1	156	218	156	218	PF13855.9	LRR_8	1	61	61	31.09	1.6e-07	6.5e-11	1	1	CL0022
	>TraesCS7A02G150700.1	206	267	206	267	PF13855.9	LRR_8	1	61	61	36.79	2.7e-09	1.1e-12	1	0	CL0022
	>TraesCS7A02G150700.1	315	372	312	372	PF13855.9	LRR_8	4	61	61	32.29	6.8e-08	2.8e-11	1	0	CL0022
	>TraesCS7A02G150700.1	42	81	41	81	PF08263.15	LRRNT_2	2	41	41	38.89	8.6e-10	3.5e-13	1	0
	>TraesCS7B02G417400.1	3	63	2	63	PF13855.9	LRR_8	2	61	61	31.32	1.4e-07	4.1e-11	1	0	CL0022
	>TraesCS7B02G417400.1	172	231	171	231	PF13855.9	LRR_8	2	61	61	30.39	2.6e-07	8.1e-11	1	0	CL0022
	>TraesCS7B02G417400.1	279	330	274	330	PF13855.9	LRR_8	10	61	61	31.98	8.5e-08	2.6e-11	1	0	CL0022
	>TraesCS7B02G417400.1	345	401	342	402	PF13855.9	LRR_8	4	60	61	32.13	7.6e-08	2.3e-11	1	0	CL0022
	>TraesCS5D02G263300.1	141	200	139	200	PF13855.9	LRR_8	3	61	61	30.24	3e-07	9e-11	1	0	CL0022
	>TraesCS5D02G263300.1	536	594	534	594	PF13855.9	LRR_8	3	61	61	28.46	1.1e-06	3.2e-10	1	0	CL0022
	>TraesCS5D02G263300.1	93	113	92	114	PF00560.36	LRR_1	2	22	23	9.65	1.7	0.0005	1	0	CL0022
	>TraesCS5D02G263300.1	26	62	24	62	PF08263.15	LRRNT_2	3	41	41	43.61	2.9e-11	8.8e-15	1	0
	>TraesCS5D02G402900.1.cds1	129	186	126	186	PF13855.9	LRR_8	2	61	61	33.4	3.1e-08	9.3e-12	1	0	CL0022
	>TraesCS5D02G402900.1.cds1	150	187	150	193	PF12799.10	LRR_4	1	35	43	27.76	2.7e-06	8.2e-10	1	1	CL0022
	>TraesCS5D02G402900.1.cds1	151	173	151	173	PF00560.36	LRR_1	1	23	23	11.8	0.32	9.9e-05	1	1	CL0022
	>TraesCS5D02G402900.1.cds1	247	269	247	269	PF00560.36	LRR_1	1	23	23	13.1	0.12	3.7e-05	1	0	CL0022
	>TraesCS5D02G402900.1.cds1	34	70	32	70	PF08263.15	LRRNT_2	3	41	41	35.14	1.3e-08	3.9e-12	1	0
	>TraesCS7B02G054500.1	106	165	106	166	PF13855.9	LRR_8	1	60	61	27.85	1.6e-06	6.7e-10	1	0	CL0022
	>TraesCS7B02G054500.1	179	239	178	239	PF13855.9	LRR_8	2	61	61	28.45	1.1e-06	4.4e-10	1	0	CL0022
	>TraesCS7B02G054500.1	359	419	359	419	PF13855.9	LRR_8	1	61	61	31.04	1.7e-07	6.8e-11	1	0	CL0022
	>TraesCS7B02G054500.1	432	491	431	491	PF13855.9	LRR_8	2	61	61	35.88	5.1e-09	2.1e-12	1	0	CL0022
	>TraesCS7B02G054500.1	408	429	408	430	PF00560.36	LRR_1	1	22	23	10.76	0.71	0.00029	1	1	CL0022
	>TraesCS7B02G054500.1	504	526	504	526	PF00560.36	LRR_1	1	23	23	11.19	0.52	0.00021	1	0	CL0022
	>TraesCS7B02G054500.1	553	574	553	574	PF00560.36	LRR_1	2	23	23	9.81	1.5	0.0006	1	0	CL0022
	>TraesCS7B02G054500.1	40	77	38	78	PF08263.15	LRRNT_2	3	40	41	40.93	2e-10	8e-14	1	0
	>TraesCS7B02G362800.1	246	303	243	303	PF13855.9	LRR_8	4	61	61	33.06	3.9e-08	1.2e-11	1	0	CL0022
	>TraesCS7B02G362800.1	371	424	370	430	PF13855.9	LRR_8	2	55	61	30.57	2.3e-07	7.1e-11	1	0	CL0022
	>TraesCS7B02G362800.1	518	576	516	576	PF13855.9	LRR_8	3	61	61	27.09	2.8e-06	8.7e-10	1	1	CL0022
	>TraesCS7B02G362800.1	541	600	540	600	PF13855.9	LRR_8	2	61	61	28.84	8.1e-07	2.5e-10	1	0	CL0022
	>TraesCS7B02G362800.1	7	44	6	44	PF08263.15	LRRNT_2	2	41	41	47.91	1.3e-12	4e-16	1	0
	>TraesCS7B02G362800.1	565	587	565	587	PF00560.36	LRR_1	1	23	23	9.42	2	0.0006	1	1	CL0022
	>TraesCS7D02G356000.1	118	175	117	175	PF13855.9	LRR_8	4	61	61	29.33	5.7e-07	1.4e-10	1	0	CL0022
	>TraesCS7D02G356000.1	141	161	140	162	PF00560.36	LRR_1	2	22	23	10.38	0.95	0.00024	1	1	CL0022
	>TraesCS4A02G313900.1	282	341	281	341	PF13855.9	LRR_8	2	61	61	32.01	8.3e-08	3e-11	1	0	CL0022
	>TraesCS4A02G313900.1	651	705	650	705	PF13855.9	LRR_8	7	61	61	29.58	4.7e-07	1.7e-10	1	0	CL0022
	>TraesCS4A02G313900.1	43	82	42	82	PF08263.15	LRRNT_2	2	41	41	37.94	1.7e-09	6e-13	1	0
	>TraesCS4A02G313900.1	670	691	670	692	PF00560.36	LRR_1	1	22	23	10.85	0.67	0.00024	1	1	CL0022
	>TraesCS4A02G206000.1	389	449	389	449	PF13855.9	LRR_8	1	61	61	27.22	2.6e-06	7.9e-10	1	0	CL0022
	>TraesCS4A02G206000.1	456	497	452	497	PF13855.9	LRR_8	20	61	61	30.39	2.7e-07	8.1e-11	1	0	CL0022
	>TraesCS4A02G206000.1	121	159	120	165	PF12799.10	LRR_4	2	38	43	28.29	1.8e-06	5.6e-10	1	0	CL0022
	>TraesCS4A02G206000.1	28	66	27	67	PF08263.15	LRRNT_2	2	40	41	44.82	1.2e-11	3.7e-15	1	0
	>TraesCS4A02G206000.1	366	388	366	388	PF00560.36	LRR_1	1	23	23	9.42	2	0.0006	1	0	CL0022
	>TraesCS2A02G182400.1	74	133	72	133	PF13855.9	LRR_8	3	61	61	29.07	6.9e-07	2.1e-10	1	0	CL0022
	>TraesCS2A02G182400.1	360	419	359	419	PF13855.9	LRR_8	2	61	61	29.33	5.7e-07	1.7e-10	1	1	CL0022
	>TraesCS2A02G182400.1	384	443	383	443	PF13855.9	LRR_8	2	61	61	29.76	4.2e-07	1.3e-10	1	0	CL0022
	>TraesCS2A02G182400.1	239	261	239	261	PF00560.36	LRR_1	1	23	23	9.81	1.5	0.00045	1	0	CL0022
	>TraesCS2A02G182400.1	27	69	25	69	PF08263.15	LRRNT_2	3	41	41	24.5	2.7e-05	8.2e-09	1	0
	>TraesCS7B02G473500.1	399	458	398	458	PF13855.9	LRR_8	2	61	61	30.32	2.8e-07	8.5e-11	1	0	CL0022
	>TraesCS7B02G473500.1	545	603	543	603	PF13855.9	LRR_8	3	61	61	33.13	3.7e-08	1.1e-11	1	0	CL0022
	>TraesCS7B02G473500.1	32	71	32	71	PF08263.15	LRRNT_2	1	41	41	47.87	1.3e-12	4.1e-16	1	0
	>TraesCS7B02G473500.1	102	123	101	123	PF00560.36	LRR_1	2	23	23	9.61	1.7	0.00052	1	0	CL0022
	>TraesCS7B02G473500.1	423	445	423	445	PF00560.36	LRR_1	1	23	23	12.54	0.19	5.7e-05	1	1	CL0022
	>TraesCS7D02G144900.1	116	157	114	157	PF13855.9	LRR_8	20	61	61	29.57	4.8e-07	1.7e-10	1	0	CL0022
	>TraesCS7D02G144900.1	546	597	544	597	PF13855.9	LRR_8	10	61	61	34.53	1.4e-08	4.8e-12	1	0	CL0022
	>TraesCS7D02G144900.1	121	159	121	166	PF12799.10	LRR_4	1	36	43	27.2	4e-06	1.4e-09	1	1	CL0022
	>TraesCS7D02G144900.1	28	67	27	67	PF08263.15	LRRNT_2	2	41	41	51.37	1.1e-13	3.8e-17	1	0
	>TraesCS7D02G144900.1	561	575	559	581	PF13516.9	LRR_6	3	17	24	11.95	0.2	7.2e-05	1	1	CL0022
	>TraesCS3B02G292600.1	265	306	259	306	PF13855.9	LRR_8	20	61	61	27.91	1.6e-06	4.8e-10	1	0	CL0022
	>TraesCS3B02G292600.1	392	449	390	449	PF13855.9	LRR_8	3	60	61	34.45	1.4e-08	4.4e-12	1	0	CL0022
	>TraesCS3B02G292600.1	392	413	391	413	PF00560.36	LRR_1	2	23	23	11.06	0.57	0.00017	1	1	CL0022
	>TraesCS3A02G490100.1	222	264	217	264	PF13855.9	LRR_8	20	61	61	32.1	7.8e-08	2.8e-11	1	0	CL0022
	>TraesCS3A02G490100.1	355	414	354	414	PF13855.9	LRR_8	2	61	61	28.14	1.3e-06	4.7e-10	1	0	CL0022
	>TraesCS3A02G490100.1	184	196	181	196	PF13516.9	LRR_6	7	19	24	9.12	1.6	0.00058	1	0	CL0022
	>TraesCS3A02G490100.1	226	242	225	242	PF13516.9	LRR_6	2	18	24	8.86	2	0.00071	1	1	CL0022
	>TraesCS5D02G548100.1	2	56	1	56	PF13855.9	LRR_8	7	61	61	34.5	1.4e-08	3.5e-12	1	0	CL0022
	>TraesCS5B02G221100.1	118	177	117	177	PF13855.9	LRR_8	2	61	61	32.83	4.6e-08	1.6e-11	1	0	CL0022
	>TraesCS5B02G221100.1	345	404	344	404	PF13855.9	LRR_8	2	61	61	34.71	1.2e-08	4.2e-12	1	0	CL0022
	>TraesCS5B02G221100.1	510	570	510	570	PF13855.9	LRR_8	1	61	61	29.62	4.6e-07	1.6e-10	1	0	CL0022
	>TraesCS5B02G221100.1	118	140	118	140	PF00560.36	LRR_1	1	23	23	10.95	0.62	0.00022	1	1	CL0022
	>TraesCS5B02G221100.1	143	164	142	164	PF00560.36	LRR_1	2	23	23	13.39	0.097	3.5e-05	1	1	CL0022
	>TraesCS5B02G221100.1	512	530	511	533	PF00560.36	LRR_1	2	20	23	9.57	1.8	0.00063	1	1	CL0022
	>TraesCS5B02G221100.1	50	89	48	89	PF08263.15	LRRNT_2	3	41	41	31.8	1.4e-07	5e-11	1	0
	>TraesCSU02G189000.1.cds1	254	305	245	305	PF13855.9	LRR_8	10	61	61	33.66	2.5e-08	7.7e-12	1	0	CL0022
	>TraesCSU02G189000.1.cds1	416	473	413	473	PF13855.9	LRR_8	4	61	61	35.41	7.2e-09	2.2e-12	1	0	CL0022
	>TraesCSU02G189000.1.cds1	221	243	221	243	PF00560.36	LRR_1	1	23	23	9.79	1.5	0.00046	1	0	CL0022
	>TraesCSU02G189000.1.cds1	438	459	438	460	PF00560.36	LRR_1	1	22	23	12.24	0.23	7.1e-05	1	1	CL0022
	>TraesCS7A02G365400.1	119	178	118	178	PF13855.9	LRR_8	2	61	61	32.21	7.2e-08	1.8e-11	1	0	CL0022
	>TraesCS7A02G365400.1	288	347	287	347	PF13855.9	LRR_8	2	61	61	32.54	5.6e-08	1.4e-11	1	0	CL0022
	>TraesCS7A02G365400.1	288	310	288	310	PF00560.36	LRR_1	1	23	23	10.23	1.1	0.00027	1	1	CL0022
	>TraesCS6B02G009000.1	139	177	137	177	PF08263.15	LRRNT_2	3	41	41	36.8	3.8e-09	1.4e-12	1	0
	>TraesCS3D02G081000.1.cds1	147	207	147	207	PF13855.9	LRR_8	1	61	61	31.94	8.7e-08	3.1e-11	1	0	CL0022
	>TraesCS3D02G081000.1.cds1	486	544	484	544	PF13855.9	LRR_8	3	61	61	28.4	1.1e-06	3.9e-10	1	0	CL0022
	>TraesCS3D02G081000.1.cds1	197	218	196	218	PF00560.36	LRR_1	2	23	23	10.09	1.2	0.00042	1	1	CL0022
	>TraesCS3D02G081000.1.cds1	25	63	23	64	PF08263.15	LRRNT_2	3	40	41	43.04	4.3e-11	1.5e-14	1	0
	>TraesCS3B02G292700.1	156	209	149	209	PF13855.9	LRR_8	8	61	61	32.83	4.6e-08	1.2e-11	1	0	CL0022
	>TraesCS3B02G292700.1	194	233	189	233	PF13855.9	LRR_8	22	61	61	28.55	1e-06	2.5e-10	1	1	CL0022
	>TraesCS3B02G292700.1	222	280	221	281	PF13855.9	LRR_8	2	60	61	29.55	4.9e-07	1.2e-10	1	0	CL0022
	>TraesCS3B02G292700.1	295	353	293	353	PF13855.9	LRR_8	3	61	61	33	4.1e-08	1e-11	1	0	CL0022
	>TraesCS3B02G292700.1	321	377	318	377	PF13855.9	LRR_8	5	61	61	31.2	1.5e-07	3.8e-11	1	1	CL0022
	>TraesCS3B02G292700.1	198	218	198	220	PF00560.36	LRR_1	1	21	23	11.05	0.57	0.00015	1	1	CL0022
	>TraesCS2B02G208900.1	74	133	72	133	PF13855.9	LRR_8	3	61	61	27.03	3e-06	9.1e-10	1	0	CL0022
	>TraesCS2B02G208900.1	144	204	143	204	PF13855.9	LRR_8	2	61	61	28.8	8.3e-07	2.5e-10	1	0	CL0022
	>TraesCS2B02G208900.1	384	443	383	443	PF13855.9	LRR_8	2	61	61	30.52	2.4e-07	7.4e-11	1	0	CL0022
	>TraesCS2B02G208900.1	409	430	408	430	PF00560.36	LRR_1	2	23	23	11.26	0.49	0.00015	1	1	CL0022
	>TraesCS2B02G208900.1	27	69	25	69	PF08263.15	LRRNT_2	3	41	41	27.73	2.6e-06	8e-10	1	0
	>TraesCS6A02G184000.1	135	194	134	194	PF13855.9	LRR_8	2	61	61	29.53	4.9e-07	1.5e-10	1	0	CL0022
	>TraesCS6A02G184000.1	234	290	233	290	PF13855.9	LRR_8	5	61	61	32.99	4.1e-08	1.2e-11	1	0	CL0022
	>TraesCSU02G105400.1	81	121	77	121	PF13855.9	LRR_8	21	61	61	29.59	4.7e-07	1.2e-10	1	0	CL0022
	>TraesCS2D02G496300.1	397	452	396	452	PF13855.9	LRR_8	6	61	61	33.19	3.6e-08	1.3e-11	1	0	CL0022
	>TraesCS2D02G496300.1	121	164	121	165	PF12799.10	LRR_4	1	42	43	27.15	4.2e-06	1.5e-09	1	0	CL0022
	>TraesCS2D02G496300.1	29	67	28	68	PF08263.15	LRRNT_2	2	40	41	46.03	5e-12	1.8e-15	1	0
	>TraesCS2D02G496300.1	513	535	513	535	PF00560.36	LRR_1	1	23	23	11.33	0.46	0.00016	1	0	CL0022
	>TraesCS2D02G496300.1	561	583	561	583	PF00560.36	LRR_1	1	23	23	12.02	0.28	9.8e-05	1	0	CL0022
	>TraesCS2D02G496300.1	192	207	192	211	PF13516.9	LRR_6	3	18	24	11.49	0.28	0.0001	1	0	CL0022
	>TraesCS2D02G496300.1	583	599	582	599	PF13516.9	LRR_6	2	18	24	9.18	1.6	0.00056	1	1	CL0022
	>TraesCS2D02G474300.1	120	179	119	179	PF13855.9	LRR_8	2	61	61	44.84	8.2e-12	2.1e-15	1	0	CL0022
	>TraesCS2D02G474300.1	264	323	263	323	PF13855.9	LRR_8	2	61	61	39.74	3.2e-10	8.1e-14	1	0	CL0022
	>TraesCS2D02G474300.1	120	142	120	142	PF00560.36	LRR_1	1	23	23	11.3	0.47	0.00012	1	1	CL0022
	>TraesCS2D02G474300.1	168	190	168	190	PF00560.36	LRR_1	1	23	23	14.96	0.03	7.6e-06	1	1	CL0022
	>TraesCS5A02G519400.1	133	192	132	192	PF13855.9	LRR_8	2	61	61	28.21	1.3e-06	3.9e-10	1	1	CL0022
	>TraesCS5A02G519400.1	157	216	156	216	PF13855.9	LRR_8	2	61	61	30.52	2.4e-07	7.4e-11	1	0	CL0022
	>TraesCS5A02G519400.1	35	68	34	74	PF12799.10	LRR_4	3	38	43	27.36	3.6e-06	1.1e-09	1	0	CL0022
	>TraesCS5A02G519400.1	254	276	254	276	PF00560.36	LRR_1	1	23	23	10.15	1.1	0.00035	1	0	CL0022
	>TraesCS4D02G106900.1	458	499	453	499	PF13855.9	LRR_8	20	61	61	27.51	2.1e-06	6.4e-10	1	0	CL0022
	>TraesCS4D02G106900.1	123	161	122	167	PF12799.10	LRR_4	2	38	43	28.2	2e-06	6e-10	1	0	CL0022
	>TraesCS4D02G106900.1	30	68	29	69	PF08263.15	LRRNT_2	2	40	41	42.48	6.5e-11	2e-14	1	0
	>TraesCS4D02G106900.1	368	390	368	390	PF00560.36	LRR_1	1	23	23	9.41	2	0.0006	1	0	CL0022
	>TraesCS6B02G424000.1	389	445	387	447	PF13855.9	LRR_8	3	59	61	28.08	1.4e-06	4.3e-10	1	0	CL0022
	>TraesCS6B02G424000.1	489	543	452	544	PF13855.9	LRR_8	6	60	61	29.94	3.7e-07	1.1e-10	1	0	CL0022
	>TraesCS6B02G424000.1	94	113	93	115	PF00560.36	LRR_1	2	21	23	10.28	1	0.00031	1	0	CL0022
	>TraesCS6B02G424000.1	412	434	412	434	PF00560.36	LRR_1	1	23	23	11.28	0.48	0.00015	1	1	CL0022
	>TraesCS6B02G424000.1	26	63	24	63	PF08263.15	LRRNT_2	3	41	41	42.04	8.8e-11	2.7e-14	1	0
	>TraesCS2B02G001400.1	4	40	2	40	PF13855.9	LRR_8	25	61	61	33.54	2.8e-08	8.4e-12	1	0	CL0022
	>TraesCS2B02G001400.1	273	334	272	334	PF13855.9	LRR_8	2	61	61	29.17	6.4e-07	1.9e-10	1	0	CL0022
	>TraesCS2B02G001400.1	347	369	347	369	PF00560.36	LRR_1	1	23	23	10.35	0.97	0.0003	1	0	CL0022
	>TraesCS2B02G001400.1	28	43	26	46	PF13516.9	LRR_6	3	18	24	12.82	0.11	3.2e-05	1	1	CL0022
	>TraesCS2B02G001400.1	294	310	294	312	PF13516.9	LRR_6	1	17	24	10.5	0.59	0.00018	1	1	CL0022
	>TraesCS6D02G205900.1	107	147	100	147	PF13855.9	LRR_8	21	61	61	28.84	8.1e-07	2.1e-10	1	0	CL0022
	>TraesCS6D02G205900.1	354	413	353	413	PF13855.9	LRR_8	2	61	61	27.79	1.7e-06	4.4e-10	1	0	CL0022
	>TraesCS6D02G205900.1	237	258	236	258	PF00560.36	LRR_1	2	23	23	10.73	0.73	0.00019	1	0	CL0022
	>TraesCS6D02G205900.1	330	351	330	352	PF00560.36	LRR_1	1	22	23	11.31	0.47	0.00012	1	0	CL0022
	>TraesCS7D02G355800.1	27	86	27	86	PF13855.9	LRR_8	1	61	61	28.9	7.7e-07	2.4e-10	1	1	CL0022
	>TraesCS7D02G355800.1	52	86	52	99	PF12799.10	LRR_4	2	35	43	30.88	2.8e-07	8.5e-11	1	0	CL0022
[truncated: 1,460 more rows]

## Sheet: S7
Table S7 Distribution of protein kinase in TaLRR-RLKs
	Gene ID	Alignment start	Alignment end	Envelope start	Envelope end	HMM accession	HMM name	HMM start	HMM end	HMM length	Bit score	Individual E-value	Conditional E-value	database significant	outcompeted	clan
I	>TraesCS5B02G089000.1	621	891	619	891	PF07714.20	PK_Tyr_Ser-Thr	3	259	259	172.25	1.3e-50	3.9e-54	1	0	CL0016
	>TraesCS5B02G089000.1	621	889	619	891	PF00069.28	Pkinase	3	260	264	156.43	9.4e-46	2.9e-49	1	1	CL0016
	>TraesCS1B02G358300.1	639	907	638	908	PF07714.20	PK_Tyr_Ser-Thr	3	258	259	173.42	5.7e-51	1.2e-54	1	0	CL0016
	>TraesCS1B02G358300.1	640	905	638	909	PF00069.28	Pkinase	4	259	264	157.32	5.1e-46	1e-49	1	1	CL0016
	>TraesCS1B02G359200.1	616	885	614	885	PF07714.20	PK_Tyr_Ser-Thr	3	259	259	172.37	1.2e-50	2.4e-54	1	0	CL0016
	>TraesCS1B02G359200.1	617	883	615	885	PF00069.28	Pkinase	4	260	264	159.9	8.2e-47	1.7e-50	1	1	CL0016
	>TraesCS1A02G346300.1	598	866	596	866	PF07714.20	PK_Tyr_Ser-Thr	3	259	259	176.04	9e-52	2.3e-55	1	0	CL0016
	>TraesCS1A02G346300.1	599	863	597	866	PF00069.28	Pkinase	4	259	264	169.46	1e-49	2.5e-53	1	1	CL0016
	>TraesCS3B02G366100.1	602	866	601	867	PF07714.20	PK_Tyr_Ser-Thr	3	258	259	167.43	3.8e-49	9.7e-53	1	0	CL0016
	>TraesCS3B02G366100.1	604	862	601	866	PF00069.28	Pkinase	5	257	264	155.19	2.3e-45	5.7e-49	1	1	CL0016
	>TraesCS1A02G345100.1	611	876	608	878	PF00069.28	Pkinase	5	260	264	157.06	6.1e-46	1.5e-49	1	0	CL0016
	>TraesCS1A02G345100.1	609	878	607	878	PF07714.20	PK_Tyr_Ser-Thr	3	259	259	154.65	3e-45	7.7e-49	1	1	CL0016
	>TraesCS1A02G031800.1	560	829	559	829	PF07714.20	PK_Tyr_Ser-Thr	3	259	259	157.37	4.5e-46	1.4e-49	1	0	CL0016
	>TraesCS1A02G031800.1	562	827	559	829	PF00069.28	Pkinase	5	260	264	147.95	3.7e-43	1.1e-46	1	1	CL0016
	>TraesCS6B02G006800.1	596	861	595	861	PF07714.20	PK_Tyr_Ser-Thr	3	259	259	164.51	3e-48	6e-52	1	0	CL0016
	>TraesCS6B02G006800.1	598	859	595	861	PF00069.28	Pkinase	5	260	264	153.12	9.7e-45	2e-48	1	1	CL0016
	>TraesCS4A02G497200.1	519	783	518	785	PF07714.20	PK_Tyr_Ser-Thr	3	257	259	153.65	6.1e-45	1.6e-48	1	0	CL0016
	>TraesCS4A02G497200.1	521	782	518	784	PF00069.28	Pkinase	5	259	264	144.92	3.1e-42	7.8e-46	1	1	CL0016
	>TraesCS1D02G347700.1	588	858	586	858	PF07714.20	PK_Tyr_Ser-Thr	3	259	259	157.54	4e-46	1e-49	1	0	CL0016
	>TraesCS1D02G347700.1	589	855	587	858	PF00069.28	Pkinase	4	259	264	149.53	1.2e-43	3.1e-47	1	1	CL0016
	>TraesCS2D02G561200.1	219	484	218	484	PF07714.20	PK_Tyr_Ser-Thr	3	259	259	168.69	1.6e-49	2.4e-53	1	0	CL0016
	>TraesCS2D02G561200.1	221	482	218	487	PF00069.28	Pkinase	5	260	264	155.86	1.4e-45	2.2e-49	1	1	CL0016
	>TraesCS3D02G328800.1	616	881	615	881	PF07714.20	PK_Tyr_Ser-Thr	3	259	259	172.16	1.4e-50	3.5e-54	1	0	CL0016
	>TraesCS3D02G328800.1	617	879	615	881	PF00069.28	Pkinase	4	260	264	155.3	2.1e-45	5.3e-49	1	1	CL0016
	>TraesCS6D02G112200.1	577	845	575	845	PF07714.20	PK_Tyr_Ser-Thr	3	259	259	170.95	3.2e-50	6.5e-54	1	0	CL0016
	>TraesCS6D02G112200.1	578	843	575	845	PF00069.28	Pkinase	4	260	264	158.92	1.6e-46	3.4e-50	1	1	CL0016
	>TraesCS6D02G111800.1	308	574	305	574	PF07714.20	PK_Tyr_Ser-Thr	4	259	259	164.06	4.1e-48	1e-51	1	0	CL0016
	>TraesCS6D02G111800.1	308	507	305	573	PF00069.28	Pkinase	4	199	264	148.91	1.9e-43	4.7e-47	1	1	CL0016
	>TraesCS1B02G039500.1	643	912	642	912	PF07714.20	PK_Tyr_Ser-Thr	3	259	259	157.78	3.4e-46	1e-49	1	0	CL0016
	>TraesCS1B02G039500.1	644	910	642	912	PF00069.28	Pkinase	4	260	264	147.5	5e-43	1.5e-46	1	1	CL0016
	>TraesCS6B02G006900.1	599	683	598	701	PF07714.20	PK_Tyr_Ser-Thr	3	93	259	57.09	1.8e-15	4.5e-19	1	0	CL0016
	>TraesCS6B02G006900.1	601	683	598	703	PF00069.28	Pkinase	5	90	264	51.8	7.8e-14	2e-17	1	1	CL0016
	>TraesCS3A02G335800.1	239	502	237	502	PF07714.20	PK_Tyr_Ser-Thr	4	259	259	170.42	4.7e-50	7.1e-54	1	0	CL0016
	>TraesCS3A02G335800.1	240	500	237	502	PF00069.28	Pkinase	5	260	264	152.06	2e-44	3.1e-48	1	1	CL0016
	>TraesCS1A02G345000.1	595	863	593	863	PF07714.20	PK_Tyr_Ser-Thr	4	259	259	172.97	7.8e-51	2e-54	1	0	CL0016
	>TraesCS1A02G345000.1	596	861	593	864	PF00069.28	Pkinase	5	260	264	168.81	1.6e-49	4e-53	1	1	CL0016
	>TraesCS6D02G003800.1	598	863	597	863	PF07714.20	PK_Tyr_Ser-Thr	3	259	259	168.76	1.5e-49	3e-53	1	0	CL0016
	>TraesCS6D02G003800.1	600	861	597	863	PF00069.28	Pkinase	5	260	264	152.6	1.4e-44	2.8e-48	1	1	CL0016
	>TraesCS5B02G544900.1	608	873	606	876	PF00069.28	Pkinase	4	259	264	157.66	4e-46	1e-49	1	0	CL0016
	>TraesCS5B02G544900.1	607	875	605	876	PF07714.20	PK_Tyr_Ser-Thr	3	258	259	157.33	4.6e-46	1.2e-49	1	1	CL0016
	>TraesCS1A02G345700.1	412	703	409	709	PF00069.28	Pkinase	5	257	264	147.9	3.8e-43	9.6e-47	1	0	CL0016
	>TraesCS1A02G345700.1	410	707	408	708	PF07714.20	PK_Tyr_Ser-Thr	3	258	259	138.9	1.9e-40	4.9e-44	1	1	CL0016
	>TraesCS7D02G002400.1	371	572	364	574	PF07714.20	PK_Tyr_Ser-Thr	72	257	259	101.78	4.1e-29	1e-32	1	0	CL0016
	>TraesCS7D02G002400.1	369	571	363	574	PF00069.28	Pkinase	67	259	264	100.99	7.7e-29	2e-32	1	1	CL0016
	>TraesCS5D02G095300.1	620	890	618	890	PF07714.20	PK_Tyr_Ser-Thr	3	259	259	171.41	2.3e-50	7.1e-54	1	0	CL0016
	>TraesCS5D02G095300.1	620	888	618	890	PF00069.28	Pkinase	3	260	264	158.7	1.9e-46	5.9e-50	1	1	CL0016
	>TraesCS1D02G348000.1	618	887	617	887	PF07714.20	PK_Tyr_Ser-Thr	3	259	259	172.13	1.4e-50	3.6e-54	1	0	CL0016
	>TraesCS1D02G348000.1	619	885	617	887	PF00069.28	Pkinase	4	260	264	162.5	1.3e-47	3.4e-51	1	1	CL0016
	>TraesCS1D02G033200.1	625	894	624	894	PF07714.20	PK_Tyr_Ser-Thr	3	259	259	155.04	2.3e-45	5.8e-49	1	0	CL0016
	>TraesCS1D02G033200.1	627	892	624	895	PF00069.28	Pkinase	5	260	264	146.57	9.6e-43	2.4e-46	1	1	CL0016
	>TraesCS3A02G335600.1	605	870	604	870	PF07714.20	PK_Tyr_Ser-Thr	3	259	259	164.68	2.6e-48	6.7e-52	1	0	CL0016
	>TraesCS3A02G335600.1	606	868	604	870	PF00069.28	Pkinase	4	260	264	150.84	4.8e-44	1.2e-47	1	1	CL0016
	>TraesCS1B02G358600.1	602	870	600	870	PF07714.20	PK_Tyr_Ser-Thr	3	259	259	165.1	2e-48	5e-52	1	0	CL0016
	>TraesCS1B02G358600.1	603	867	601	870	PF00069.28	Pkinase	4	259	264	158.29	2.6e-46	6.5e-50	1	1	CL0016
	>TraesCS6A02G122000.1	577	845	575	845	PF07714.20	PK_Tyr_Ser-Thr	3	259	259	168.35	2e-49	4.1e-53	1	0	CL0016
	>TraesCS6A02G122000.1	578	843	575	845	PF00069.28	Pkinase	4	260	264	158.27	2.6e-46	5.3e-50	1	1	CL0016
	>TraesCS4A02G399600.1	609	878	607	878	PF07714.20	PK_Tyr_Ser-Thr	3	259	259	179.44	8.2e-53	1.7e-56	1	0	CL0016
	>TraesCS4A02G399600.1	610	876	608	878	PF00069.28	Pkinase	4	260	264	167.79	3.2e-49	6.6e-53	1	1	CL0016
	>TraesCS6A02G122200.1	579	847	577	847	PF07714.20	PK_Tyr_Ser-Thr	3	259	259	168.09	2.4e-49	4.9e-53	1	0	CL0016
	>TraesCS6A02G122200.1	580	845	577	847	PF00069.28	Pkinase	4	260	264	156.26	1.1e-45	2.2e-49	1	1	CL0016
	>TraesCS3A02G335700.1	600	881	599	881	PF07714.20	PK_Tyr_Ser-Thr	3	259	259	166.66	6.5e-49	1.7e-52	1	0	CL0016
	>TraesCS3A02G335700.1	601	879	599	881	PF00069.28	Pkinase	4	260	264	147.14	6.4e-43	1.6e-46	1	1	CL0016
	>TraesCS1B02G359400.1	600	865	597	868	PF00069.28	Pkinase	4	259	264	162.87	1e-47	2.1e-51	1	0	CL0016
	>TraesCS1B02G359400.1	599	867	597	868	PF07714.20	PK_Tyr_Ser-Thr	3	258	259	158.36	2.2e-46	4.5e-50	1	1	CL0016
	>TraesCS3A02G335400.1	614	878	613	879	PF07714.20	PK_Tyr_Ser-Thr	3	258	259	167.69	3.2e-49	8.1e-53	1	0	CL0016
	>TraesCS3A02G335400.1	616	874	613	878	PF00069.28	Pkinase	5	257	264	153.19	9.2e-45	2.3e-48	1	1	CL0016
	>TraesCS3B02G366200.1	473	738	472	738	PF07714.20	PK_Tyr_Ser-Thr	3	259	259	166.84	5.8e-49	1.2e-52	1	0	CL0016
	>TraesCS3B02G366200.1	475	735	472	738	PF00069.28	Pkinase	5	259	264	150.7	5.3e-44	1.1e-47	1	1	CL0016
	>TraesCS5D02G542600.1	593	862	591	862	PF07714.20	PK_Tyr_Ser-Thr	3	259	259	166.12	9.5e-49	1.9e-52	1	0	CL0016
	>TraesCS5D02G542600.1	594	859	591	862	PF00069.28	Pkinase	4	259	264	162.19	1.7e-47	3.4e-51	1	1	CL0016
	>TraesCS3B02G366600.1	616	881	615	881	PF07714.20	PK_Tyr_Ser-Thr	3	259	259	172.03	1.5e-50	3.1e-54	1	0	CL0016
	>TraesCS3B02G366600.1	617	879	615	881	PF00069.28	Pkinase	4	260	264	155.69	1.6e-45	3.2e-49	1	1	CL0016
	>TraesCS1B02G039800.1	606	872	605	872	PF07714.20	PK_Tyr_Ser-Thr	3	259	259	163.58	5.7e-48	1.4e-51	1	0	CL0016
	>TraesCS1B02G039800.1	607	870	605	872	PF00069.28	Pkinase	4	260	264	154.87	2.8e-45	7.2e-49	1	1	CL0016
	>TraesCS5A02G156400.1	600	812	598	868	PF00069.28	Pkinase	4	215	264	148.3	2.9e-43	8.7e-47	1	0	CL0016
	>TraesCS5A02G156400.1	599	866	598	868	PF07714.20	PK_Tyr_Ser-Thr	3	257	259	147.1	6.1e-43	1.9e-46	1	1	CL0016
	>TraesCS1B02G358400.1	604	872	602	872	PF07714.20	PK_Tyr_Ser-Thr	3	259	259	163.51	6e-48	1.2e-51	1	0	CL0016
	>TraesCS1B02G358400.1	605	870	602	872	PF00069.28	Pkinase	4	260	264	156.36	9.9e-46	2e-49	1	1	CL0016
	>TraesCS1A02G031900.1	607	873	606	873	PF07714.20	PK_Tyr_Ser-Thr	3	259	259	168.77	1.5e-49	3e-53	1	0	CL0016
	>TraesCS1A02G031900.1	608	870	606	873	PF00069.28	Pkinase	4	259	264	163.89	5e-48	1e-51	1	1	CL0016
	>TraesCS1B02G039600.1	548	817	547	817	PF07714.20	PK_Tyr_Ser-Thr	3	259	259	152.16	1.7e-44	4.4e-48	1	0	CL0016
	>TraesCS1B02G039600.1	550	814	547	817	PF00069.28	Pkinase	5	259	264	143.92	6.2e-42	1.6e-45	1	1	CL0016
	>TraesCS1A02G345400.1	603	688	602	711	PF07714.20	PK_Tyr_Ser-Thr	3	94	259	59.09	4.3e-16	8.8e-20	1	0	CL0016
	>TraesCS1A02G345400.1	604	691	602	710	PF00069.28	Pkinase	4	94	264	47.88	1.2e-12	2.5e-16	1	1	CL0016
	>TraesCS3A02G286500.1	603	869	601	869	PF07714.20	PK_Tyr_Ser-Thr	3	259	259	163.97	4.3e-48	1.1e-51	1	0	CL0016
	>TraesCS3A02G286500.1	604	866	602	869	PF00069.28	Pkinase	4	259	264	148.07	3.4e-43	8.6e-47	1	1	CL0016
	>TraesCS3D02G328400.1	598	861	596	862	PF07714.20	PK_Tyr_Ser-Thr	4	258	259	167.31	4.1e-49	1.1e-52	1	0	CL0016
	>TraesCS3D02G328400.1	599	857	596	861	PF00069.28	Pkinase	5	257	264	152.52	1.5e-44	3.8e-48	1	1	CL0016
	>TraesCS1D02G348200.1	572	837	569	840	PF00069.28	Pkinase	4	259	264	164.08	4.4e-48	1.1e-51	1	0	CL0016
	>TraesCS1D02G348200.1	571	839	569	840	PF07714.20	PK_Tyr_Ser-Thr	3	258	259	158.86	1.6e-46	4e-50	1	1	CL0016
	>TraesCS4A02G173400.1	562	826	561	828	PF07714.20	PK_Tyr_Ser-Thr	3	257	259	160.57	4.7e-47	1.2e-50	1	0	CL0016
	>TraesCS4A02G173400.1	564	824	561	827	PF00069.28	Pkinase	5	258	264	148.52	2.4e-43	6.2e-47	1	1	CL0016
	>TraesCS1A02G344800.1	221	490	219	490	PF07714.20	PK_Tyr_Ser-Thr	3	259	259	160.66	4.4e-47	9e-51	1	0	CL0016
	>TraesCS1A02G344800.1	222	487	219	490	PF00069.28	Pkinase	4	259	264	146.68	8.9e-43	1.8e-46	1	1	CL0016
	>TraesCS1D02G033300.1	609	878	608	878	PF07714.20	PK_Tyr_Ser-Thr	3	259	259	153.49	6.8e-45	1.7e-48	1	0	CL0016
	>TraesCS1D02G033300.1	611	876	608	878	PF00069.28	Pkinase	5	260	264	149.37	1.3e-43	3.4e-47	1	1	CL0016
	>TraesCS5B02G154600.1	587	799	585	855	PF00069.28	Pkinase	4	215	264	148.34	2.8e-43	8.5e-47	1	0	CL0016
	>TraesCS5B02G154600.1	586	853	585	855	PF07714.20	PK_Tyr_Ser-Thr	3	257	259	147.14	5.9e-43	1.8e-46	1	1	CL0016
	>TraesCS1B02G389400.1	591	859	590	860	PF07714.20	PK_Tyr_Ser-Thr	3	258	259	169.34	1e-49	2.5e-53	1	0	CL0016
	>TraesCS1B02G389400.1	593	857	590	861	PF00069.28	Pkinase	5	259	264	162.11	1.8e-47	4.5e-51	1	1	CL0016
	>TraesCS5D02G194500.1	599	866	597	866	PF07714.20	PK_Tyr_Ser-Thr	4	259	259	160.16	6.3e-47	1.6e-50	1	0	CL0016
	>TraesCS5D02G194500.1	601	865	597	866	PF00069.28	Pkinase	6	261	264	150.79	5e-44	1.3e-47	1	1	CL0016
	>TraesCS6D02G112000.1	577	845	575	845	PF07714.20	PK_Tyr_Ser-Thr	3	259	259	165.5	1.5e-48	3e-52	1	0	CL0016
	>TraesCS6D02G112000.1	578	843	575	845	PF00069.28	Pkinase	4	260	264	154.27	4.3e-45	8.8e-49	1	1	CL0016
	>TraesCS5A02G082900.1	622	892	620	892	PF07714.20	PK_Tyr_Ser-Thr	3	259	259	168.93	1.3e-49	4.1e-53	1	0	CL0016
	>TraesCS5A02G082900.1	622	890	620	892	PF00069.28	Pkinase	3	260	264	156.73	7.6e-46	2.3e-49	1	1	CL0016
	>TraesCS3D02G328700.1	597	862	596	862	PF07714.20	PK_Tyr_Ser-Thr	3	259	259	164.56	2.9e-48	5.8e-52	1	0	CL0016
	>TraesCS3D02G328700.1	598	860	596	862	PF00069.28	Pkinase	4	260	264	150.49	6.1e-44	1.2e-47	1	1	CL0016
	>TraesCS1D02G346700.1	592	795	591	807	PF07714.20	PK_Tyr_Ser-Thr	3	207	259	166.43	7.7e-49	2e-52	1	0	CL0016
	>TraesCS1D02G346700.1	593	795	591	806	PF00069.28	Pkinase	4	198	264	156.08	1.2e-45	3.1e-49	1	1	CL0016
	>TraesCS1B02G358100.1	600	868	599	869	PF07714.20	PK_Tyr_Ser-Thr	3	258	259	167.35	4e-49	1e-52	1	0	CL0016
	>TraesCS1B02G358100.1	602	866	599	871	PF00069.28	Pkinase	5	259	264	157.55	4.3e-46	1.1e-49	1	1	CL0016
	>TraesCS1B02G357900.1	513	784	512	784	PF07714.20	PK_Tyr_Ser-Thr	3	259	259	154.98	2.4e-45	6.1e-49	1	0	CL0016
	>TraesCS1B02G357900.1	514	717	512	783	PF00069.28	Pkinase	4	198	264	154	5.2e-45	1.3e-48	1	1	CL0016
	>TraesCS7A02G120500.1	520	763	518	765	PF00069.28	Pkinase	4	260	264	121	6.1e-35	1.5e-38	1	0	CL0016
	>TraesCS7A02G120500.1	519	765	517	765	PF07714.20	PK_Tyr_Ser-Thr	3	259	259	112.78	1.8e-32	4.6e-36	1	1	CL0016
	>TraesCS1A02G344300.1	592	860	591	861	PF07714.20	PK_Tyr_Ser-Thr	3	258	259	169.44	9.3e-50	2.4e-53	1	0	CL0016
	>TraesCS1A02G344300.1	593	858	591	865	PF00069.28	Pkinase	4	259	264	157.12	5.8e-46	1.5e-49	1	1	CL0016
	>TraesCS6D02G119900.1	621	892	619	892	PF07714.20	PK_Tyr_Ser-Thr	3	259	259	175.78	1.1e-51	2.8e-55	1	0	CL0016
	>TraesCS6D02G119900.1	622	890	619	893	PF00069.28	Pkinase	4	260	264	169.96	7e-50	1.8e-53	1	1	CL0016
	>TraesCS1A02G345600.1	535	802	532	802	PF07714.20	PK_Tyr_Ser-Thr	5	259	259	174.15	3.4e-51	8.7e-55	1	0	CL0016
	>TraesCS1A02G345600.1	536	799	532	803	PF00069.28	Pkinase	6	259	264	160.55	5.2e-47	1.3e-50	1	1	CL0016
	>TraesCS1B02G360100.1	344	612	342	612	PF07714.20	PK_Tyr_Ser-Thr	3	259	259	156.1	1.1e-45	2.2e-49	1	0	CL0016
	>TraesCS1B02G360100.1	345	609	342	612	PF00069.28	Pkinase	4	259	264	149.28	1.4e-43	2.9e-47	1	1	CL0016
	>TraesCS3B02G366500.1	601	865	599	865	PF07714.20	PK_Tyr_Ser-Thr	4	259	259	169.4	9.5e-50	2.4e-53	1	0	CL0016
	>TraesCS3B02G366500.1	602	863	599	865	PF00069.28	Pkinase	5	260	264	155.66	1.6e-45	4.1e-49	1	1	CL0016
	>TraesCS6A02G001800.1	598	863	597	863	PF07714.20	PK_Tyr_Ser-Thr	3	259	259	165.37	1.6e-48	3.3e-52	1	0	CL0016
	>TraesCS6A02G001800.1	600	861	597	863	PF00069.28	Pkinase	5	260	264	151.51	3e-44	6.1e-48	1	1	CL0016
	>TraesCS1A02G345500.1	408	676	406	677	PF07714.20	PK_Tyr_Ser-Thr	3	258	259	157.62	3.7e-46	9.5e-50	1	0	CL0016
	>TraesCS1A02G345500.1	409	674	406	677	PF00069.28	Pkinase	4	259	264	157.13	5.8e-46	1.5e-49	1	1	CL0016
	>TraesCS1D02G347300.1	279	411	274	411	PF07714.20	PK_Tyr_Ser-Thr	140	259	259	44.58	1.2e-11	1.8e-15	1	1	CL0016
	>TraesCS1D02G347300.1	279	408	265	411	PF00069.28	Pkinase	135	259	264	47.05	2.2e-12	3.3e-16	1	0	CL0016
	>TraesCS6D02G004000.1	600	865	599	865	PF07714.20	PK_Tyr_Ser-Thr	3	259	259	164.97	2.1e-48	4.4e-52	1	0	CL0016
	>TraesCS6D02G004000.1	602	863	599	865	PF00069.28	Pkinase	5	260	264	151.92	2.2e-44	4.6e-48	1	1	CL0016
	>TraesCS4B02G389700.1	602	867	601	867	PF07714.20	PK_Tyr_Ser-Thr	3	259	259	162.06	1.7e-47	3.4e-51	1	0	CL0016
	>TraesCS4B02G389700.1	604	865	601	867	PF00069.28	Pkinase	5	260	264	154.37	4e-45	8.2e-49	1	1	CL0016
	>TraesCS1D02G347000.1	605	873	604	874	PF07714.20	PK_Tyr_Ser-Thr	3	258	259	175.4	1.4e-51	3.6e-55	1	0	CL0016
	>TraesCS1D02G347000.1	606	871	604	875	PF00069.28	Pkinase	4	259	264	157.18	5.6e-46	1.4e-49	1	1	CL0016
	>TraesCS1A02G370300.1	603	872	602	872	PF07714.20	PK_Tyr_Ser-Thr	3	259	259	178.07	2.2e-52	5.5e-56	1	0	CL0016
	>TraesCS1A02G370300.1	604	869	602	872	PF00069.28	Pkinase	4	259	264	173.67	5.2e-51	1.3e-54	1	1	CL0016
	>TraesCS3D02G286200.1	604	869	602	869	PF07714.20	PK_Tyr_Ser-Thr	3	259	259	174.14	3.4e-51	8.7e-55	1	0	CL0016
	>TraesCS3D02G286200.1	605	866	603	869	PF00069.28	Pkinase	4	259	264	154.27	4.3e-45	1.1e-48	1	1	CL0016
	>TraesCS1D02G347400.1	602	870	600	870	PF07714.20	PK_Tyr_Ser-Thr	3	259	259	165.34	1.7e-48	4.2e-52	1	0	CL0016
	>TraesCS1D02G347400.1	603	867	600	870	PF00069.28	Pkinase	4	259	264	162.02	1.9e-47	4.8e-51	1	1	CL0016
	>TraesCS5A02G197000.1	600	867	598	867	PF07714.20	PK_Tyr_Ser-Thr	4	259	259	157.74	3.4e-46	8.8e-50	1	0	CL0016
	>TraesCS5A02G197000.1	602	865	598	867	PF00069.28	Pkinase	6	260	264	146.1	1.3e-42	3.4e-46	1	1	CL0016
	>TraesCS1D02G347100.1	604	872	602	872	PF07714.20	PK_Tyr_Ser-Thr	3	259	259	163.81	4.9e-48	1.2e-51	1	0	CL0016
	>TraesCS1D02G347100.1	605	869	603	872	PF00069.28	Pkinase	4	259	264	153.03	1e-44	2.6e-48	1	1	CL0016
	>TraesCS6A02G130400.1	587	858	585	858	PF07714.20	PK_Tyr_Ser-Thr	3	259	259	174.52	2.6e-51	5.3e-55	1	0	CL0016
	>TraesCS6A02G130400.1	588	856	585	858	PF00069.28	Pkinase	4	260	264	168.86	1.5e-49	3.1e-53	1	1	CL0016
	>TraesCS4B02G008000.1	590	859	588	859	PF07714.20	PK_Tyr_Ser-Thr	3	259	259	164.18	3.7e-48	7.6e-52	1	0	CL0016
	>TraesCS4B02G008000.1	591	856	589	859	PF00069.28	Pkinase	4	259	264	159.54	1.1e-46	2.2e-50	1	1	CL0016
	>TraesCS1A02G344600.1	371	637	369	637	PF07714.20	PK_Tyr_Ser-Thr	3	259	259	176.05	8.9e-52	1.8e-55	1	0	CL0016
	>TraesCS1A02G344600.1	372	635	370	637	PF00069.28	Pkinase	4	260	264	169.74	8.2e-50	1.7e-53	1	1	CL0016
	>TraesCS1A02G344100.1	587	857	586	858	PF07714.20	PK_Tyr_Ser-Thr	3	258	259	150.71	4.8e-44	1.2e-47	1	0	CL0016
	>TraesCS1A02G344100.1	588	790	586	856	PF00069.28	Pkinase	4	197	264	149.67	1.1e-43	2.8e-47	1	1	CL0016
	>TraesCS5D02G161800.1	601	813	599	869	PF00069.28	Pkinase	4	215	264	148.3	2.9e-43	8.7e-47	1	0	CL0016
	>TraesCS5D02G161800.1	600	867	599	869	PF07714.20	PK_Tyr_Ser-Thr	3	257	259	147.1	6.1e-43	1.9e-46	1	1	CL0016
	>TraesCSU02G123800.1	603	868	601	868	PF07714.20	PK_Tyr_Ser-Thr	3	259	259	161.87	1.9e-47	3.9e-51	1	0	CL0016
	>TraesCSU02G123800.1	604	866	602	868	PF00069.28	Pkinase	4	260	264	154.8	3e-45	6e-49	1	1	CL0016
	>TraesCS6B02G384000.1	606	871	605	871	PF07714.20	PK_Tyr_Ser-Thr	3	259	259	165.78	1.2e-48	3.1e-52	1	0	CL0016
	>TraesCS6B02G384000.1	608	868	605	871	PF00069.28	Pkinase	5	259	264	151.3	3.5e-44	8.8e-48	1	1	CL0016
	>TraesCS6B02G150200.1	577	845	575	845	PF07714.20	PK_Tyr_Ser-Thr	3	259	259	166.81	5.9e-49	1.2e-52	1	0	CL0016
	>TraesCS6B02G150200.1	578	843	575	845	PF00069.28	Pkinase	4	260	264	154.08	4.9e-45	1e-48	1	1	CL0016
	>TraesCS1D02G348100.1	598	865	595	865	PF07714.20	PK_Tyr_Ser-Thr	5	259	259	171.35	2.4e-50	6.2e-54	1	0	CL0016
	>TraesCS1D02G348100.1	599	862	595	866	PF00069.28	Pkinase	6	259	264	159.62	1e-46	2.6e-50	1	1	CL0016
	>TraesCS6A02G001900.1	601	866	600	866	PF07714.20	PK_Tyr_Ser-Thr	3	259	259	165.28	1.7e-48	3.5e-52	1	0	CL0016
	>TraesCS6A02G001900.1	603	864	600	866	PF00069.28	Pkinase	5	260	264	151.87	2.3e-44	4.7e-48	1	1	CL0016
	>TraesCS6B02G150400.1	577	845	575	845	PF07714.20	PK_Tyr_Ser-Thr	3	259	259	171.44	2.3e-50	4.6e-54	1	0	CL0016
	>TraesCS6B02G150400.1	578	843	575	845	PF00069.28	Pkinase	4	260	264	158.99	1.6e-46	3.2e-50	1	1	CL0016
	>TraesCS3B02G320700.1	615	880	613	880	PF07714.20	PK_Tyr_Ser-Thr	3	259	259	173.05	7.3e-51	1.9e-54	1	0	CL0016
	>TraesCS3B02G320700.1	616	877	614	880	PF00069.28	Pkinase	4	259	264	154.69	3.2e-45	8.2e-49	1	1	CL0016
	>TraesCS6B02G158700.1	587	858	585	858	PF07714.20	PK_Tyr_Ser-Thr	3	259	259	172.48	1.1e-50	2.8e-54	1	0	CL0016
	>TraesCS6B02G158700.1	588	856	585	859	PF00069.28	Pkinase	4	260	264	166.54	7.8e-49	2e-52	1	1	CL0016
	>TraesCS1B02G358800.1	570	838	568	838	PF07714.20	PK_Tyr_Ser-Thr	4	259	259	170.75	3.7e-50	1.1e-53	1	0	CL0016
	>TraesCS1B02G358800.1	571	836	568	839	PF00069.28	Pkinase	5	260	264	163.97	4.7e-48	1.5e-51	1	1	CL0016
II	>TraesCS2B02G340700.1	308	579	305	579	PF07714.20	PK_Tyr_Ser-Thr	4	259	259	152.23	1.7e-44	5.1e-48	1	0	CL0016
	>TraesCS2B02G340700.1	306	576	305	579	PF00069.28	Pkinase	2	259	264	152.05	2.1e-44	6.3e-48	1	1	CL0016
	>TraesCS6D02G269400.1	309	575	306	575	PF07714.20	PK_Tyr_Ser-Thr	4	259	259	143.78	6.3e-42	1.6e-45	1	0	CL0016
	>TraesCS6D02G269400.1	307	572	306	574	PF00069.28	Pkinase	2	259	264	139.7	1.2e-40	3.1e-44	1	1	CL0016
	>TraesCS7B02G036100.1	260	533	257	533	PF07714.20	PK_Tyr_Ser-Thr	4	259	259	135.58	2e-39	4e-43	1	0	CL0016
	>TraesCS7B02G036100.1	258	531	257	533	PF00069.28	Pkinase	2	260	264	134.27	5.4e-39	1.1e-42	1	1	CL0016
	>TraesCS1D02G116300.1	292	560	291	562	PF00069.28	Pkinase	2	259	264	136.45	1.2e-39	2.4e-43	1	0	CL0016
	>TraesCS1D02G116300.1	294	563	291	563	PF07714.20	PK_Tyr_Ser-Thr	4	259	259	131.13	4.5e-38	9.2e-42	1	1	CL0016
	>TraesCS6A02G289500.1	307	573	304	573	PF07714.20	PK_Tyr_Ser-Thr	4	259	259	143.84	6e-42	1.5e-45	1	0	CL0016
	>TraesCS6A02G289500.1	305	570	304	572	PF00069.28	Pkinase	2	259	264	139.86	1.1e-40	2.7e-44	1	1	CL0016
	>TraesCS7A02G293300.1	300	390	299	399	PF00069.28	Pkinase	2	94	264	50.78	1.6e-13	4.9e-17	1	0	CL0016
	>TraesCS7A02G293300.1	302	388	299	399	PF07714.20	PK_Tyr_Ser-Thr	4	95	259	50.22	2.2e-13	6.7e-17	1	1	CL0016
	>TraesCS7D02G134300.1	260	533	257	533	PF07714.20	PK_Tyr_Ser-Thr	4	259	259	136.45	1.1e-39	2.2e-43	1	0	CL0016
	>TraesCS7D02G134300.1	258	531	257	533	PF00069.28	Pkinase	2	260	264	133.78	7.6e-39	1.6e-42	1	1	CL0016
	>TraesCS3A02G091100.1	320	589	319	592	PF00069.28	Pkinase	2	259	264	145.84	1.6e-42	2.5e-46	1	0	CL0016
	>TraesCS3A02G091100.1	322	592	319	592	PF07714.20	PK_Tyr_Ser-Thr	4	259	259	144.65	3.4e-42	5.2e-46	1	1	CL0016
	>TraesCS3B02G334400.1	260	531	259	533	PF00069.28	Pkinase	2	260	264	141.46	3.5e-41	7.1e-45	1	0	CL0016
	>TraesCS3B02G334400.1	262	533	259	533	PF07714.20	PK_Tyr_Ser-Thr	4	259	259	137.96	3.7e-40	7.6e-44	1	1	CL0016
	>TraesCS7D02G291200.1	275	545	274	548	PF00069.28	Pkinase	2	259	264	151.98	2.2e-44	6.6e-48	1	0	CL0016
	>TraesCS7D02G291200.1	277	548	274	548	PF07714.20	PK_Tyr_Ser-Thr	4	259	259	148.72	1.9e-43	5.9e-47	1	1	CL0016
	>TraesCS7A02G425500.1	315	587	313	587	PF07714.20	PK_Tyr_Ser-Thr	3	259	259	147.01	6.5e-43	2.3e-46	1	0	CL0016
	>TraesCS7A02G425500.1	315	585	313	587	PF00069.28	Pkinase	3	260	264	139.64	1.2e-40	4.4e-44	1	1	CL0016
	>TraesCS7A02G211100.1	308	574	305	574	PF07714.20	PK_Tyr_Ser-Thr	4	259	259	147.74	3.9e-43	1.2e-46	1	0	CL0016
	>TraesCS7A02G211100.1	306	571	305	573	PF00069.28	Pkinase	2	259	264	139.63	1.3e-40	3.9e-44	1	1	CL0016
	>TraesCS7B02G182300.1	300	570	299	573	PF00069.28	Pkinase	2	259	264	150.84	4.8e-44	1.7e-47	1	0	CL0016
	>TraesCS7B02G182300.1	302	573	299	573	PF07714.20	PK_Tyr_Ser-Thr	4	259	259	148.83	1.8e-43	6.4e-47	1	1	CL0016
	>TraesCS7D02G416400.1	312	583	309	583	PF07714.20	PK_Tyr_Ser-Thr	4	259	259	145.81	1.5e-42	5.4e-46	1	0	CL0016
	>TraesCS7D02G416400.1	312	581	309	583	PF00069.28	Pkinase	4	260	264	138.42	2.9e-40	1e-43	1	1	CL0016
	>TraesCS6B02G184300.1	304	573	303	575	PF00069.28	Pkinase	2	260	264	149.57	1.2e-43	3.6e-47	1	0	CL0016
	>TraesCS6B02G184300.1	306	574	303	575	PF07714.20	PK_Tyr_Ser-Thr	4	258	259	140.42	6.6e-41	2e-44	1	1	CL0016
	>TraesCS2D02G321400.1	308	579	305	579	PF07714.20	PK_Tyr_Ser-Thr	4	259	259	152.23	1.7e-44	5.1e-48	1	0	CL0016
	>TraesCS2D02G321400.1	306	576	305	579	PF00069.28	Pkinase	2	259	264	152.05	2.1e-44	6.3e-48	1	1	CL0016
	>TraesCS1A02G114900.1	291	559	290	562	PF00069.28	Pkinase	2	259	264	138.09	3.7e-40	7.6e-44	1	0	CL0016
	>TraesCS1A02G114900.1	293	562	290	562	PF07714.20	PK_Tyr_Ser-Thr	4	259	259	130.71	6.1e-38	1.2e-41	1	1	CL0016
	>TraesCS7B02G118100.1	308	574	305	574	PF07714.20	PK_Tyr_Ser-Thr	4	259	259	147.74	3.9e-43	1.2e-46	1	0	CL0016
	>TraesCS7B02G118100.1	306	571	305	573	PF00069.28	Pkinase	2	259	264	139.63	1.3e-40	3.9e-44	1	1	CL0016
	>TraesCS2A02G343100.1	306	576	305	579	PF00069.28	Pkinase	2	259	264	152.05	2.1e-44	6.3e-48	1	1	CL0016
	>TraesCS2A02G343100.1	308	579	305	579	PF07714.20	PK_Tyr_Ser-Thr	4	259	259	152.23	1.7e-44	5.1e-48	1	0	CL0016
	>TraesCS6A02G156100.1	304	573	303	575	PF00069.28	Pkinase	2	260	264	148.76	2.1e-43	6.3e-47	1	0	CL0016
	>TraesCS6A02G156100.1	306	574	303	575	PF07714.20	PK_Tyr_Ser-Thr	4	258	259	139.65	1.1e-40	3.5e-44	1	1	CL0016
	>TraesCS3D02G299800.1	283	554	282	556	PF00069.28	Pkinase	2	260	264	141.32	3.8e-41	7.8e-45	1	0	CL0016
	>TraesCS3D02G299800.1	285	556	282	556	PF07714.20	PK_Tyr_Ser-Thr	4	259	259	137.83	4.1e-40	8.4e-44	1	1	CL0016
	>TraesCS7A02G134700.1	284	557	281	557	PF07714.20	PK_Tyr_Ser-Thr	4	259	259	136.08	1.4e-39	2.8e-43	1	0	CL0016
	>TraesCS7A02G134700.1	282	555	281	557	PF00069.28	Pkinase	2	260	264	133.71	8e-39	1.6e-42	1	1	CL0016
	>TraesCS7D02G212800.1	308	574	305	574	PF07714.20	PK_Tyr_Ser-Thr	4	259	259	147.74	3.9e-43	1.2e-46	1	0	CL0016
	>TraesCS7D02G212800.1	306	571	305	573	PF00069.28	Pkinase	2	259	264	139.63	1.3e-40	3.9e-44	1	1	CL0016
	>TraesCS6B02G319700.1	308	574	305	574	PF07714.20	PK_Tyr_Ser-Thr	4	259	259	145.27	2.2e-42	5.6e-46	1	0	CL0016
	>TraesCS6B02G319700.1	306	572	305	574	PF00069.28	Pkinase	2	260	264	141.34	3.8e-41	9.7e-45	1	1	CL0016
	>TraesCS7B02G324500.1	310	581	307	581	PF07714.20	PK_Tyr_Ser-Thr	4	259	259	144.87	2.9e-42	1e-45	1	0	CL0016
	>TraesCS7B02G324500.1	310	578	307	581	PF00069.28	Pkinase	4	259	264	138.04	3.9e-40	1.4e-43	1	1	CL0016
	>TraesCS1B02G134800.1	290	558	289	561	PF00069.28	Pkinase	2	259	264	137.69	4.9e-40	1e-43	1	0	CL0016
	>TraesCS1B02G134800.1	292	561	289	561	PF07714.20	PK_Tyr_Ser-Thr	4	259	259	130.13	9.1e-38	1.9e-41	1	1	CL0016
	>TraesCS3D02G091000.1	308	577	307	580	PF00069.28	Pkinase	2	259	264	145.9	1.5e-42	3.1e-46	1	0	CL0016
	>TraesCS3D02G091000.1	310	580	307	580	PF07714.20	PK_Tyr_Ser-Thr	4	259	259	144.72	3.2e-42	6.6e-46	1	1	CL0016
	>TraesCS6D02G146100.1	304	573	303	575	PF00069.28	Pkinase	2	260	264	146.29	1.2e-42	3.6e-46	1	0	CL0016
	>TraesCS6D02G146100.1	306	573	303	575	PF07714.20	PK_Tyr_Ser-Thr	4	257	259	138.34	2.9e-40	8.7e-44	1	1	CL0016
	>TraesCS3B02G106100.1	308	577	307	580	PF00069.28	Pkinase	2	259	264	145.9	1.5e-42	3.1e-46	1	0	CL0016
	>TraesCS3B02G106100.1	310	580	307	580	PF07714.20	PK_Tyr_Ser-Thr	4	259	259	144.72	3.2e-42	6.6e-46	1	1	CL0016
	>TraesCS6A02G203600.1	307	510	306	542	PF00069.28	Pkinase	2	198	264	147.39	5.4e-43	1.4e-46	1	0	CL0016
	>TraesCS6A02G203600.1	309	510	306	543	PF07714.20	PK_Tyr_Ser-Thr	4	207	259	140.99	4.4e-41	1.1e-44	1	1	CL0016
	>TraesCS3A02G302200.1	328	599	327	601	PF00069.28	Pkinase	2	260	264	141.09	4.5e-41	9.2e-45	1	0	CL0016
	>TraesCS3A02G302200.1	330	601	327	601	PF07714.20	PK_Tyr_Ser-Thr	4	259	259	137.59	4.9e-40	9.9e-44	1	1	CL0016
III	>TraesCS2D02G133800.1	497	764	494	764	PF07714.20	PK_Tyr_Ser-Thr	4	259	259	127.74	4.9e-37	1.8e-40	1	0	CL0016
	>TraesCS2D02G133800.1	497	762	494	764	PF00069.28	Pkinase	4	260	264	126.29	1.5e-36	5.3e-40	1	1	CL0016
	>TraesCS2D02G443200.1	430	658	426	742	PF00069.28	Pkinase	6	204	264	104.03	9.1e-30	2.8e-33	1	0	CL0016
	>TraesCS2D02G443200.1	430	579	426	583	PF07714.20	PK_Tyr_Ser-Thr	6	153	259	73.25	2.1e-20	6.4e-24	1	1	CL0016
	>TraesCS7D02G162700.1.cds1	377	641	374	644	PF00069.28	Pkinase	5	259	264	87.48	1e-24	3.1e-28	1	0	CL0016
	>TraesCS7D02G162700.1.cds1	377	641	374	644	PF07714.20	PK_Tyr_Ser-Thr	5	256	259	85.19	4.7e-24	1.4e-27	1	1	CL0016
	>TraesCS3A02G217800.1	235	421	233	487	PF00069.28	Pkinase	16	202	264	84.06	1.1e-23	3.4e-27	1	0	CL0016
	>TraesCS3A02G217800.1	241	486	234	488	PF07714.20	PK_Tyr_Ser-Thr	27	257	259	75.83	3.4e-21	1e-24	1	1	CL0016
	>TraesCS2B02G185800.1	787	990	784	1056	PF00069.28	Pkinase	5	198	264	86.22	2.5e-24	8.8e-28	1	0	CL0016
	>TraesCS2B02G185800.1	787	985	785	1056	PF07714.20	PK_Tyr_Ser-Thr	5	201	259	69.07	3.9e-19	1.4e-22	1	1	CL0016
	>TraesCS4B02G074700.1	433	654	429	710	PF00069.28	Pkinase	6	200	264	95.08	4.9e-27	1.5e-30	1	0	CL0016
	>TraesCS4B02G074700.1	433	654	429	740	PF07714.20	PK_Tyr_Ser-Thr	6	209	259	90.69	9.9e-26	3e-29	1	1	CL0016
	>TraesCS3D02G234500.1	376	573	373	640	PF00069.28	Pkinase	4	201	264	96.79	1.5e-27	3.8e-31	1	0	CL0016
	>TraesCS3D02G234500.1	377	639	374	641	PF07714.20	PK_Tyr_Ser-Thr	5	257	259	83.64	1.4e-23	3.6e-27	1	1	CL0016
	>TraesCS5A02G026300.1	368	568	365	634	PF00069.28	Pkinase	4	204	264	94.39	7.9e-27	2.4e-30	1	0	CL0016
	>TraesCS5A02G026300.1	369	633	366	635	PF07714.20	PK_Tyr_Ser-Thr	5	257	259	83.08	2.1e-23	6.4e-27	1	1	CL0016
	>TraesCS1B02G311800.1	346	610	343	612	PF00069.28	Pkinase	4	260	264	123.87	8.1e-36	2.5e-39	1	0	CL0016
	>TraesCS1B02G311800.1	347	611	344	612	PF07714.20	PK_Tyr_Ser-Thr	5	258	259	121.65	3.5e-35	1.1e-38	1	1	CL0016
	>TraesCS4D02G150200.1	420	534	417	536	PF07714.20	PK_Tyr_Ser-Thr	5	122	259	60.79	1.3e-16	4e-20	1	0	CL0016
	>TraesCS4D02G150200.1	559	705	557	707	PF07714.20	PK_Tyr_Ser-Thr	126	257	259	29.97	3.3e-07	1e-10	1	1	CL0016
	>TraesCS4D02G150200.1	420	534	417	540	PF00069.28	Pkinase	5	117	264	44.68	1.2e-11	3.6e-15	1	1	CL0016
	>TraesCS4D02G150200.1	559	703	558	707	PF00069.28	Pkinase	121	258	264	34.61	1.4e-08	4.2e-12	1	0	CL0016
	>TraesCS4A02G180100.1	497	764	494	764	PF07714.20	PK_Tyr_Ser-Thr	4	259	259	129.84	1.1e-37	4e-41	1	0	CL0016
	>TraesCS4A02G180100.1	497	762	494	764	PF00069.28	Pkinase	4	260	264	127.27	7.4e-37	2.6e-40	1	1	CL0016
	>TraesCS4A02G267300.1	375	636	372	638	PF00069.28	Pkinase	4	259	264	124.59	4.9e-36	1.2e-39	1	0	CL0016
	>TraesCS4A02G267300.1	376	637	373	639	PF07714.20	PK_Tyr_Ser-Thr	5	257	259	114.46	5.5e-33	1.4e-36	1	1	CL0016
	>TraesCS7A02G214300.1	352	615	349	617	PF07714.20	PK_Tyr_Ser-Thr	5	257	259	92.51	2.8e-26	8.4e-30	1	0	CL0016
	>TraesCS7A02G214300.1	351	613	348	616	PF00069.28	Pkinase	4	258	264	92.18	3.8e-26	1.1e-29	1	1	CL0016
	>TraesCS7A02G359300.1.cds1	382	651	375	651	PF07714.20	PK_Tyr_Ser-Thr	9	259	259	68.19	7.3e-19	1.9e-22	1	0	CL0016
	>TraesCS7A02G359300.1.cds1	423	649	383	651	PF00069.28	Pkinase	52	260	264	62.57	4e-17	1e-20	1	1	CL0016
	>TraesCS7B02G392000.1	362	627	359	629	PF00069.28	Pkinase	4	260	264	94.34	8.2e-27	2.1e-30	1	0	CL0016
	>TraesCS7B02G392000.1	363	559	360	624	PF07714.20	PK_Tyr_Ser-Thr	5	208	259	91.37	6.1e-26	1.6e-29	1	1	CL0016
	>TraesCS3B02G374400.1	347	611	344	612	PF07714.20	PK_Tyr_Ser-Thr	5	258	259	130.55	6.8e-38	2.1e-41	1	0	CL0016
	>TraesCS3B02G374400.1	346	609	343	612	PF00069.28	Pkinase	4	259	264	130.57	7.3e-38	2.2e-41	1	1	CL0016
	>TraesCS6B02G182900.1	376	637	373	639	PF00069.28	Pkinase	4	259	264	101.8	4.4e-29	1.1e-32	1	0	CL0016
	>TraesCS6B02G182900.1	377	633	374	639	PF07714.20	PK_Tyr_Ser-Thr	5	252	259	97.58	7.8e-28	2e-31	1	1	CL0016
	>TraesCS7D02G512900.1	551	695	541	706	PF07714.20	PK_Tyr_Ser-Thr	14	158	259	55.01	7.6e-15	2.3e-18	1	1	CL0016
	>TraesCS7D02G512900.1	544	781	540	849	PF00069.28	Pkinase	7	198	264	73.9	1.4e-20	4.3e-24	1	0	CL0016
	>TraesCS7B02G146100.1	356	591	352	644	PF00069.28	Pkinase	7	212	264	76.75	1.9e-21	5.9e-25	1	0	CL0016
	>TraesCS7B02G146100.1	394	644	356	645	PF07714.20	PK_Tyr_Ser-Thr	43	258	259	70.7	1.2e-19	3.8e-23	1	1	CL0016
	>TraesCS3A02G397700.1	390	658	387	662	PF00069.28	Pkinase	4	258	264	95.79	3e-27	9.1e-31	1	0	CL0016
	>TraesCS3A02G397700.1	391	660	388	662	PF07714.20	PK_Tyr_Ser-Thr	5	257	259	86.01	2.7e-24	8.1e-28	1	1	CL0016
	>TraesCS4B02G171300.1	343	608	340	610	PF00069.28	Pkinase	4	260	264	129.18	1.9e-37	5.9e-41	1	0	CL0016
	>TraesCS4B02G171300.1	344	609	341	610	PF07714.20	PK_Tyr_Ser-Thr	5	258	259	118.52	3.2e-34	9.8e-38	1	1	CL0016
	>TraesCS4B02G177400.1	756	954	753	1030	PF07714.20	PK_Tyr_Ser-Thr	6	203	259	87.83	7.4e-25	2.6e-28	1	0	CL0016
	>TraesCS4B02G177400.1	755	955	752	995	PF00069.28	Pkinase	5	195	264	79.12	3.6e-22	1.3e-25	1	1	CL0016
	>TraesCS2A02G104100.1	345	610	342	626	PF00069.28	Pkinase	4	260	264	122.92	1.6e-35	4.8e-39	1	0	CL0016
	>TraesCS2A02G104100.1	346	611	343	612	PF07714.20	PK_Tyr_Ser-Thr	5	258	259	115	3.8e-33	1.2e-36	1	1	CL0016
	>TraesCS4A02G133400.1	343	608	340	610	PF00069.28	Pkinase	4	260	264	130.84	6e-38	1.5e-41	1	0	CL0016
	>TraesCS4A02G133400.1	344	609	341	610	PF07714.20	PK_Tyr_Ser-Thr	5	258	259	116.88	1e-33	2.6e-37	1	1	CL0016
	>TraesCS4B02G149500.1	421	535	418	537	PF07714.20	PK_Tyr_Ser-Thr	5	122	259	59.08	4.4e-16	1.3e-19	1	0	CL0016
	>TraesCS4B02G149500.1	560	706	558	708	PF07714.20	PK_Tyr_Ser-Thr	126	257	259	29.74	3.9e-07	1.2e-10	1	1	CL0016
	>TraesCS4B02G149500.1	421	535	418	540	PF00069.28	Pkinase	5	117	264	42.07	7.2e-11	2.2e-14	1	1	CL0016
	>TraesCS4B02G149500.1	560	703	559	708	PF00069.28	Pkinase	121	257	264	34.65	1.3e-08	4.1e-12	1	0	CL0016
	>TraesCS6D02G402600.1	395	603	392	676	PF00069.28	Pkinase	4	199	264	111.63	4.4e-32	8.9e-36	1	0	CL0016
	>TraesCS6D02G402600.1	396	606	393	629	PF07714.20	PK_Tyr_Ser-Thr	5	211	259	91.07	7.6e-26	1.5e-29	1	1	CL0016
	>TraesCS2A02G337000.1	366	628	363	630	PF00069.28	Pkinase	4	259	264	125.35	2.9e-36	7.3e-40	1	0	CL0016
	>TraesCS2A02G337000.1	367	629	364	631	PF07714.20	PK_Tyr_Ser-Thr	5	257	259	112.78	1.8e-32	4.6e-36	1	1	CL0016
	>TraesCS2D02G254000.1	790	988	788	1031	PF07714.20	PK_Tyr_Ser-Thr	5	202	259	95.04	4.7e-27	1.7e-30	1	0	CL0016
	>TraesCS2D02G254000.1	790	990	787	1029	PF00069.28	Pkinase	5	195	264	83.01	2.4e-23	8.4e-27	1	1	CL0016
	>TraesCS5D02G138400.1	434	712	431	714	PF00069.28	Pkinase	5	260	264	110.15	1.2e-31	2.5e-35	1	0	CL0016
	>TraesCS5D02G138400.1	434	713	431	714	PF07714.20	PK_Tyr_Ser-Thr	5	258	259	99.82	1.6e-28	3.3e-32	1	1	CL0016
	>TraesCS4D02G191000.1	512	781	509	781	PF07714.20	PK_Tyr_Ser-Thr	4	259	259	130.79	5.8e-38	1.8e-41	1	0	CL0016
	>TraesCS4D02G191000.1	512	779	509	781	PF00069.28	Pkinase	4	260	264	124.49	5.2e-36	1.6e-39	1	1	CL0016
	>TraesCS3B02G046700.1	357	564	354	631	PF00069.28	Pkinase	5	200	264	108.9	3e-31	7.6e-35	1	0	CL0016
	>TraesCS3B02G046700.1	357	630	354	632	PF07714.20	PK_Tyr_Ser-Thr	5	257	259	88.41	4.9e-25	1.3e-28	1	1	CL0016
	>TraesCS1A02G240300.1	399	687	395	690	PF00069.28	Pkinase	7	259	264	109.58	1.9e-31	6.6e-35	1	0	CL0016
	>TraesCS1A02G240300.1	399	546	395	561	PF07714.20	PK_Tyr_Ser-Thr	7	153	259	70.68	1.3e-19	4.5e-23	1	1	CL0016
	>TraesCS1A02G240300.1	585	690	566	690	PF07714.20	PK_Tyr_Ser-Thr	170	259	259	32.96	4.1e-08	1.5e-11	1	1	CL0016
	>TraesCS3D02G156100.1	338	601	335	602	PF07714.20	PK_Tyr_Ser-Thr	5	258	259	126.25	1.4e-36	4.3e-40	1	0	CL0016
	>TraesCS3D02G156100.1	337	600	334	602	PF00069.28	Pkinase	4	260	264	117.04	9.8e-34	3e-37	1	1	CL0016
	>TraesCS3B02G175300.1	338	601	335	602	PF07714.20	PK_Tyr_Ser-Thr	5	258	259	126.25	1.4e-36	4.3e-40	1	0	CL0016
	>TraesCS3B02G175300.1	337	600	334	602	PF00069.28	Pkinase	4	260	264	116.77	1.2e-33	3.6e-37	1	1	CL0016
	>TraesCS7D02G363200.1.cds1	382	651	375	651	PF07714.20	PK_Tyr_Ser-Thr	9	259	259	67.16	1.5e-18	3.8e-22	1	0	CL0016
	>TraesCS7D02G363200.1.cds1	423	649	383	651	PF00069.28	Pkinase	52	260	264	61.34	9.6e-17	2.4e-20	1	1	CL0016
	>TraesCS2B02G222100.1	465	686	462	722	PF00069.28	Pkinase	5	204	264	91.46	6.2e-26	9.5e-30	1	0	CL0016
	>TraesCS2B02G222100.1	465	674	462	681	PF07714.20	PK_Tyr_Ser-Thr	5	200	259	78.64	4.7e-22	7.2e-26	1	1	CL0016
	>TraesCS3A02G037200.1	356	566	353	630	PF00069.28	Pkinase	5	203	264	108.91	3e-31	7.5e-35	1	0	CL0016
	>TraesCS3A02G037200.1	356	628	353	631	PF07714.20	PK_Tyr_Ser-Thr	5	256	259	88.5	4.6e-25	1.2e-28	1	1	CL0016
	>TraesCS3D02G250700.1	347	509	343	515	PF07714.20	PK_Tyr_Ser-Thr	5	151	259	74.96	6.2e-21	1.9e-24	1	0	CL0016
	>TraesCS3D02G250700.1	373	514	346	608	PF00069.28	Pkinase	19	151	264	59.91	2.6e-16	8e-20	1	1	CL0016
	>TraesCS4B02G189600.1	512	781	509	781	PF07714.20	PK_Tyr_Ser-Thr	4	259	259	130.79	5.8e-38	1.8e-41	1	0	CL0016
	>TraesCS4B02G189600.1	512	779	509	781	PF00069.28	Pkinase	4	260	264	124.49	5.2e-36	1.6e-39	1	1	CL0016
	>TraesCS2B02G121100.1	345	609	342	628	PF00069.28	Pkinase	4	259	264	119.21	2.1e-34	6.5e-38	1	0	CL0016
	>TraesCS2B02G121100.1	346	611	343	612	PF07714.20	PK_Tyr_Ser-Thr	5	258	259	110.19	1.1e-31	3.4e-35	1	1	CL0016
	>TraesCS3A02G342300.1	346	609	343	612	PF00069.28	Pkinase	4	259	264	130.95	5.6e-38	1.7e-41	1	0	CL0016
	>TraesCS3A02G342300.1	347	611	344	612	PF07714.20	PK_Tyr_Ser-Thr	5	258	259	130.22	8.6e-38	2.6e-41	1	1	CL0016
	>TraesCS3A02G250300.1	340	502	336	508	PF07714.20	PK_Tyr_Ser-Thr	5	151	259	75.45	4.4e-21	1.4e-24	1	0	CL0016
	>TraesCS3A02G250300.1	365	507	340	601	PF00069.28	Pkinase	18	151	264	60.78	1.4e-16	4.3e-20	1	1	CL0016
	>TraesCS3D02G391600.1	390	594	387	662	PF00069.28	Pkinase	4	205	264	97.94	6.6e-28	2e-31	1	0	CL0016
	>TraesCS3D02G391600.1	391	660	388	662	PF07714.20	PK_Tyr_Ser-Thr	5	257	259	85.06	5.2e-24	1.6e-27	1	1	CL0016
	>TraesCS4B02G241500.1	383	578	380	597	PF00069.28	Pkinase	4	199	264	106.64	1.5e-30	3e-34	1	0	CL0016
	>TraesCS4B02G241500.1	384	583	381	620	PF07714.20	PK_Tyr_Ser-Thr	5	213	259	97.5	8.3e-28	1.7e-31	1	1	CL0016
	>TraesCS4D02G241100.1	379	639	376	642	PF00069.28	Pkinase	4	259	264	114.09	7.8e-33	1.6e-36	1	0	CL0016
	>TraesCS4D02G241100.1	380	638	377	642	PF07714.20	PK_Tyr_Ser-Thr	5	255	259	104.88	4.6e-30	9.4e-34	1	1	CL0016
	>TraesCS2B02G106900.1.cds1	373	645	367	645	PF07714.20	PK_Tyr_Ser-Thr	8	259	259	61.95	5.8e-17	1.5e-20	1	0	CL0016
	>TraesCS2B02G106900.1.cds1	412	642	374	645	PF00069.28	Pkinase	49	259	264	53.21	2.9e-14	7.4e-18	1	1	CL0016
	>TraesCS3B02G429600.1	390	658	387	662	PF00069.28	Pkinase	4	258	264	96.07	2.4e-27	7.5e-31	1	0	CL0016
	>TraesCS3B02G429600.1	391	660	388	662	PF07714.20	PK_Tyr_Ser-Thr	5	257	259	80.8	1e-22	3.1e-26	1	1	CL0016
	>TraesCS7D02G475200.1	366	631	363	634	PF00069.28	Pkinase	4	259	264	90.22	1.5e-25	3.8e-29	1	0	CL0016
	>TraesCS7D02G475200.1	367	564	364	628	PF07714.20	PK_Tyr_Ser-Thr	5	208	259	88.58	4.4e-25	1.1e-28	1	1	CL0016
	>TraesCS7D02G244000.1	356	592	352	644	PF00069.28	Pkinase	7	212	264	75.23	5.6e-21	1.7e-24	1	0	CL0016
	>TraesCS7D02G244000.1	394	644	356	645	PF07714.20	PK_Tyr_Ser-Thr	43	258	259	70.22	1.7e-19	5.3e-23	1	1	CL0016
	>TraesCS4A02G064200.1	383	643	380	646	PF00069.28	Pkinase	4	259	264	114.48	5.9e-33	1.2e-36	1	0	CL0016
	>TraesCS4A02G064200.1	384	642	381	646	PF07714.20	PK_Tyr_Ser-Thr	5	255	259	104.47	6.2e-30	1.3e-33	1	1	CL0016
	>TraesCS4A02G114600.1	512	780	509	781	PF07714.20	PK_Tyr_Ser-Thr	4	258	259	129.95	1e-37	3.2e-41	1	0	CL0016
	>TraesCS4A02G114600.1	512	778	509	781	PF00069.28	Pkinase	4	259	264	125.2	3.2e-36	9.7e-40	1	1	CL0016
	>TraesCS3B02G248200.1	376	573	373	640	PF00069.28	Pkinase	4	201	264	97.93	6.6e-28	2e-31	1	0	CL0016
	>TraesCS3B02G248200.1	377	639	374	641	PF07714.20	PK_Tyr_Ser-Thr	5	257	259	86.01	2.7e-24	8.1e-28	1	1	CL0016
	>TraesCS4A02G150100.1	394	508	391	510	PF07714.20	PK_Tyr_Ser-Thr	5	122	259	57.65	1.2e-15	3.6e-19	1	0	CL0016
	>TraesCS4A02G150100.1	533	679	530	681	PF07714.20	PK_Tyr_Ser-Thr	126	257	259	32.36	6.2e-08	1.9e-11	1	1	CL0016
	>TraesCS4A02G150100.1	394	508	391	513	PF00069.28	Pkinase	5	117	264	40.26	2.6e-10	7.9e-14	1	1	CL0016
	>TraesCS4A02G150100.1	533	613	531	680	PF00069.28	Pkinase	121	198	264	34.56	1.4e-08	4.3e-12	1	0	CL0016
	>TraesCS7A02G523900.1	556	698	546	712	PF07714.20	PK_Tyr_Ser-Thr	14	156	259	55.76	4.5e-15	1.4e-18	1	1	CL0016
	>TraesCS7A02G523900.1	549	782	545	850	PF00069.28	Pkinase	7	198	264	75.41	4.9e-21	1.5e-24	1	0	CL0016
	>TraesCS7B02G121600.1	352	615	349	617	PF07714.20	PK_Tyr_Ser-Thr	5	257	259	91.19	7e-26	2.1e-29	1	0	CL0016
	>TraesCS7B02G121600.1	351	613	348	616	PF00069.28	Pkinase	4	258	264	90.24	1.5e-25	4.5e-29	1	1	CL0016
	>TraesCS3A02G148400.1	336	599	333	600	PF07714.20	PK_Tyr_Ser-Thr	5	258	259	128.35	3.2e-37	9.7e-41	1	0	CL0016
	>TraesCS3A02G148400.1	335	598	332	600	PF00069.28	Pkinase	4	260	264	118.41	3.7e-34	1.1e-37	1	1	CL0016
	>TraesCS7D02G216400.1	352	615	349	617	PF07714.20	PK_Tyr_Ser-Thr	5	257	259	92.51	2.8e-26	7e-30	1	0	CL0016
	>TraesCS7D02G216400.1	351	613	348	616	PF00069.28	Pkinase	4	258	264	92.18	3.8e-26	9.6e-30	1	1	CL0016
	>TraesCS5A02G130900.1	434	711	431	714	PF00069.28	Pkinase	5	259	264	105.24	3.9e-30	7.9e-34	1	0	CL0016
	>TraesCS5A02G130900.1	434	712	431	714	PF07714.20	PK_Tyr_Ser-Thr	5	257	259	95.36	3.7e-27	7.6e-31	1	1	CL0016
	>TraesCS2A02G253500.1	790	988	788	1060	PF07714.20	PK_Tyr_Ser-Thr	5	202	259	93.77	1.1e-26	4.1e-30	1	0	CL0016
	>TraesCS2A02G253500.1	790	990	787	1029	PF00069.28	Pkinase	5	195	264	81.67	6e-23	2.1e-26	1	1	CL0016
	>TraesCS4D02G179100.1	763	962	760	1037	PF07714.20	PK_Tyr_Ser-Thr	6	204	259	88.23	5.6e-25	2e-28	1	0	CL0016
	>TraesCS4D02G179100.1	762	962	759	1030	PF00069.28	Pkinase	5	195	264	79.9	2.1e-22	7.4e-26	1	1	CL0016
	>TraesCS1A02G301800.1	346	514	343	593	PF00069.28	Pkinase	4	170	264	76.82	1.8e-21	5.6e-25	1	0	CL0016
	>TraesCS1A02G301800.1	347	495	344	520	PF07714.20	PK_Tyr_Ser-Thr	5	153	259	69.41	3.1e-19	9.4e-23	1	1	CL0016
	>TraesCS2B02G273100.1	789	987	787	1058	PF07714.20	PK_Tyr_Ser-Thr	5	202	259	94.36	7.5e-27	2.7e-30	1	0	CL0016
	>TraesCS2B02G273100.1	789	988	786	1017	PF00069.28	Pkinase	5	194	264	82.26	4e-23	1.4e-26	1	1	CL0016
	>TraesCS5D02G210800.1.cds1	360	620	357	623	PF00069.28	Pkinase	4	259	264	91.42	6.4e-26	2e-29	1	0	CL0016
	>TraesCS5D02G210800.1.cds1	361	621	358	623	PF07714.20	PK_Tyr_Ser-Thr	5	257	259	83.13	2e-23	6.1e-27	1	1	CL0016
	>TraesCS5D02G165400.1	498	795	494	797	PF00069.28	Pkinase	7	260	264	85.37	4.5e-24	1.6e-27	1	0	CL0016
	>TraesCS5D02G165400.1	515	645	497	661	PF07714.20	PK_Tyr_Ser-Thr	29	154	259	56.75	2.2e-15	8e-19	1	1	CL0016
	>TraesCS2D02G325900.1	366	628	363	630	PF00069.28	Pkinase	4	259	264	124.88	4e-36	1e-39	1	0	CL0016
	>TraesCS2D02G325900.1	367	629	364	631	PF07714.20	PK_Tyr_Ser-Thr	5	257	259	110.74	7.5e-32	1.9e-35	1	1	CL0016
	>TraesCS7D02G251100.1	439	700	431	706	PF00069.28	Pkinase	12	255	264	78.9	4.2e-22	8.6e-26	1	0	CL0016
	>TraesCS7D02G251100.1	449	638	428	663	PF07714.20	PK_Tyr_Ser-Thr	27	216	259	70.84	1.1e-19	2.3e-23	1	1	CL0016
	>TraesCS2B02G465200.1	433	663	429	747	PF00069.28	Pkinase	6	206	264	103.62	1.2e-29	3.7e-33	1	0	CL0016
	>TraesCS2B02G465200.1	433	582	429	586	PF07714.20	PK_Tyr_Ser-Thr	6	153	259	72.9	2.7e-20	8.1e-24	1	1	CL0016
	>TraesCS4B02G137400.1	497	764	494	764	PF07714.20	PK_Tyr_Ser-Thr	4	259	259	129.15	1.8e-37	6.5e-41	1	0	CL0016
	>TraesCS4B02G137400.1	497	762	494	764	PF00069.28	Pkinase	4	260	264	127.13	8.2e-37	2.9e-40	1	1	CL0016
	>TraesCS2B02G154100.1	496	761	493	763	PF00069.28	Pkinase	4	260	264	128.97	2.2e-37	8e-41	1	0	CL0016
	>TraesCS2B02G154100.1	496	763	493	763	PF07714.20	PK_Tyr_Ser-Thr	4	259	259	128.03	4e-37	1.4e-40	1	1	CL0016
	>TraesCS2B02G344900.1	364	626	361	628	PF00069.28	Pkinase	4	259	264	124.91	3.9e-36	9.9e-40	1	0	CL0016
	>TraesCS2B02G344900.1	365	627	362	629	PF07714.20	PK_Tyr_Ser-Thr	5	257	259	111.84	3.5e-32	8.9e-36	1	1	CL0016
	>TraesCS5A02G205500.1.cds1	363	622	360	625	PF00069.28	Pkinase	4	258	264	90.88	9.4e-26	2.9e-29	1	0	CL0016
	>TraesCS5A02G205500.1.cds1	364	624	361	626	PF07714.20	PK_Tyr_Ser-Thr	5	257	259	80.35	1.4e-22	4.3e-26	1	1	CL0016
	>TraesCS7B02G441200.1	563	703	553	717	PF07714.20	PK_Tyr_Ser-Thr	14	154	259	56.55	2.6e-15	7.9e-19	1	1	CL0016
	>TraesCS7B02G441200.1	556	854	552	858	PF00069.28	Pkinase	7	257	264	76.12	3e-21	9.1e-25	1	0	CL0016
	>TraesCS2A02G444000.1	430	524	426	536	PF07714.20	PK_Tyr_Ser-Thr	6	104	259	34.85	1.1e-08	3.3e-12	1	0	CL0016
	>TraesCS2A02G444000.1	430	516	426	531	PF00069.28	Pkinase	6	94	264	34.6	1.4e-08	4.2e-12	1	1	CL0016
	>TraesCS2A02G159900.1	785	988	782	1055	PF00069.28	Pkinase	5	198	264	83.37	1.8e-23	6.5e-27	1	0	CL0016
	>TraesCS2A02G159900.1	785	983	783	1054	PF07714.20	PK_Tyr_Ser-Thr	5	201	259	65.4	5.2e-18	1.8e-21	1	1	CL0016
	>TraesCS7B02G066500.1.cds1	377	641	374	644	PF00069.28	Pkinase	5	259	264	86.06	2.8e-24	7.1e-28	1	0	CL0016
	>TraesCS7B02G066500.1.cds1	377	641	374	644	PF07714.20	PK_Tyr_Ser-Thr	5	256	259	83.84	1.2e-23	3.1e-27	1	1	CL0016
	>TraesCS7A02G245400.1	356	592	352	644	PF00069.28	Pkinase	7	212	264	76.26	2.7e-21	8.2e-25	1	0	CL0016
	>TraesCS7A02G245400.1	394	644	356	645	PF07714.20	PK_Tyr_Ser-Thr	43	258	259	70.94	1e-19	3.2e-23	1	1	CL0016
	>TraesCS2D02G103800.1	344	608	341	629	PF00069.28	Pkinase	4	259	264	122.16	2.7e-35	8.2e-39	1	0	CL0016
	>TraesCS2D02G103800.1	345	610	342	611	PF07714.20	PK_Tyr_Ser-Thr	5	258	259	113.95	7.9e-33	2.4e-36	1	1	CL0016
	>TraesCS7B02G267900.1.cds1	382	651	375	651	PF07714.20	PK_Tyr_Ser-Thr	9	259	259	69.47	2.9e-19	7.5e-23	1	0	CL0016
	>TraesCS7B02G267900.1.cds1	423	649	383	651	PF00069.28	Pkinase	52	260	264	61.54	8.3e-17	2.1e-20	1	1	CL0016
	>TraesCS5A02G160500.1	496	795	492	797	PF00069.28	Pkinase	7	260	264	84.93	6.1e-24	2.2e-27	1	0	CL0016
	>TraesCS5A02G160500.1	513	643	495	659	PF07714.20	PK_Tyr_Ser-Thr	29	154	259	56.33	3e-15	1.1e-18	1	1	CL0016
	>TraesCS4D02G046900.1	374	635	371	637	PF00069.28	Pkinase	4	259	264	125.43	2.7e-36	6.9e-40	1	0	CL0016
	>TraesCS4D02G046900.1	375	636	372	638	PF07714.20	PK_Tyr_Ser-Thr	5	257	259	114.86	4.2e-33	1.1e-36	1	1	CL0016
	>TraesCS7A02G488800.1	365	630	362	633	PF00069.28	Pkinase	4	259	264	91.9	4.6e-26	1.2e-29	1	0	CL0016
	>TraesCS7A02G488800.1	366	563	363	605	PF07714.20	PK_Tyr_Ser-Thr	5	208	259	89.17	2.9e-25	7.3e-29	1	1	CL0016
	>TraesCS6D02G144800.1	375	636	372	638	PF00069.28	Pkinase	4	259	264	100.84	8.6e-29	2.2e-32	1	0	CL0016
	>TraesCS6D02G144800.1	376	632	373	638	PF07714.20	PK_Tyr_Ser-Thr	5	252	259	96.54	1.6e-27	4.1e-31	1	1	CL0016
	>TraesCS5B02G158000.1	498	795	494	797	PF00069.28	Pkinase	7	260	264	84.91	6.2e-24	2.2e-27	1	0	CL0016
	>TraesCS5B02G158000.1	517	645	497	661	PF07714.20	PK_Tyr_Ser-Thr	31	154	259	56.32	3e-15	1.1e-18	1	1	CL0016
	>TraesCS3D02G336200.1	347	611	344	612	PF07714.20	PK_Tyr_Ser-Thr	5	258	259	131.67	3.1e-38	9.5e-42	1	0	CL0016
	>TraesCS3D02G336200.1	346	609	343	612	PF00069.28	Pkinase	4	259	264	131.79	3.1e-38	9.5e-42	1	1	CL0016
	>TraesCS4A02G127200.1	762	960	759	1036	PF07714.20	PK_Tyr_Ser-Thr	6	203	259	88.05	6.3e-25	2.2e-28	1	0	CL0016
	>TraesCS4A02G127200.1	761	961	758	1002	PF00069.28	Pkinase	5	195	264	78.84	4.4e-22	1.6e-25	1	1	CL0016
	>TraesCS2D02G091000.1.cds1	375	647	369	647	PF07714.20	PK_Tyr_Ser-Thr	8	259	259	62.34	4.4e-17	1.1e-20	1	0	CL0016
	>TraesCS2D02G091000.1.cds1	414	644	376	647	PF00069.28	Pkinase	49	259	264	58.55	6.8e-16	1.7e-19	1	1	CL0016
	>TraesCS2D02G202600.1	340	564	337	600	PF00069.28	Pkinase	5	204	264	94.24	8.8e-27	1.4e-30	1	0	CL0016
	>TraesCS2D02G202600.1	340	552	337	597	PF07714.20	PK_Tyr_Ser-Thr	5	200	259	73.97	1.2e-20	1.9e-24	1	1	CL0016
[truncated: 1,448 more rows]

## Sheet: S8
Table S8 Motif analysis of TaLRR-RLKs
[truncated: 907 more rows]

## Sheet: S9
Table S9 Sequence analysis of TaLRR-RLKs for signal peptide, transmembrane domain and subcellular localization
[truncated: 930 more rows]

[truncated: 2 more sheets: S10, S11]
